# Supplementary material for: Evaluation of off-target and on-target scoring algorithms and integration into the guide RNA selection tool CRISPOR
Source: Genome Biol. 2016 Jul 5;17:148. doi: 10.1186/s13059-016-1012-2 (PMC4934014; doi:10.1186/s13059-016-1012-2)
Supplement: Additional file 1: Table S1. — Detailed information about CRISPR/Cas9 off-target studies, including first author, PMID, name of the primary assay, type of genome change detected, cell type, sensitivity, number of guides studied, off-targets found, and whether the off-targets found with the primary assay where subsequently validated by PCR and sequencing. (XLS 36 kb) [file 13059_2016_1012_MOESM1_ESM.xls]

## Sheet: Sheet1
Suppl. Table 1: Summary of genome-wide off-target identification studies analyzed by this study
Study	PMID	Name of technique	Detects	Guides	Summary	Cell Type	Reported Sensitivity	Off- targets	Offt. PCR valid.?	Comments
Hsu et al. Nat Biot 2013	23873081	targeted PCR	Predicted sites	4	PCR+ sequencing	HEK293T, HEK293FT	<0.00001%	37	Yes	No Sensitivity reported, frequencies reported are < 0.00001
Cho et al. Gen Res 2014	24253446	targeted PCR	Predicted sites, 3-8 mismatches in 5' end.	10	PCR+ sequencing	K562	<0.00001%	77	Yes	No Sensitivity reported, frequencies reported are < 0.00001
Frock et al. Nat Biot 2015	25503383	Translocation sequencing (HTGTS)	Junctions	4	biotin + flanking PCR	HEK293T	Not quant.	86	No	Did not quantify the off-targets with targeted sequencing. The resolution of the estimated modification frequency low, (translocation counts low)
Tsai et al. Nat Biot 2015	25513782	GuideSeq	Strand breaks	10	phosphothiorate oligod.- nucleotide + flanking PCR	U2OS=6, HEK293=4	0.001	403	"not shown" ?	Control sequencing was done = "data not shown" -> no quantification of on-target frequency.
Kim et al. Nat Meth 2015	25664545	DiGenome-Seq + PCR	Any genome change	2	In-vitro cleavage + WGS	HAP1, K562 (all in both)	0.001	12	Yes	VEGFA comparison shows that it is unlikely to have sensitivity really at 0.1%. Targeted PCR did not validate 90% of all DiGenomeSeq candidate sites.
Wang et al. Nat Biot 2015	25599175	Lentiviral integration site seq.	Viral Integration	2	Integration site sequencing + targeted PCR	HEK293T	0.04-0.5%	13	Yes	Sensitivity is given as 0.5% but reported values are as low as 0.04%. Did targeted sequencing of predicted off-targets. Did also two shortened guides. Compared with TALENs.
Ran et al. Nat 2015	25830891	BLESS (breaks labelling, enrich. on streptavidin, seq.)	Strand breaks	2	Streptavidin + flanking PCR	293FT	Not quant.	17	Yes	Not an off-target paper per se, but characterizes a new Cas9. Sensitivity of BLESS not quantified but reported values go below 0.00001
Kim et al. Gen Rest. 2016	26786045	DiGenome-Seq2 + PCR	Any genome change	10	In-vitro cleavage + WGS	HAP1	Like Kim 2015	30	Yes	They also PCR/sequenced 114 of the Tsai et al off-targets
