# Supplementary material for: Evaluation of off-target and on-target scoring algorithms and integration into the guide RNA selection tool CRISPOR
Source: Genome Biol. 2016 Jul 5;17:148. doi: 10.1186/s13059-016-1012-2 (PMC4934014; doi:10.1186/s13059-016-1012-2)
Supplement: Additional file 2: — Collection of all off-targets and their frequencies from all off-target studies. The fields of the table are: name of the guide (guide), its sequence (guideSeq), the sequence of the off-target (otSeq), the specificity score of the guide determined with up to four mismatches (guideSpecScore4MM), the GC content of the guide (guideGcCont), the fraction of reads or lentiviral integration sites for this off-target (readFraction), the number of mismatches of the off-target to the guide (mismatches), the Hsu et al. off-target score (outscore), a string indicating with stars where the mismatches are located over the length of the guide sequence (otLogo), the minimal number of mismatches if a deletion is allowed in the guide sequence (bulgeRnaMmCount), the guide sequence with this deletion marked in parentheses (bulgeRnaGuideSeq), the minimal number of mismatches if a deletion is allowed in the off-target sequence (bulgeDnaMmCount), and the off-target sequence with the deletion marked (bulgeDnaOtSeq). Bulge information is shown only if the number of mismatches obtained by the deletion is at least three less than the number of mismatches without the deletion; otherwise the fields are set to “−1”. (TSV 98 kb) [file 13059_2016_1012_MOESM2_ESM.tsv]

name	guideSeq	guideSpecScore4MM	otSeq	guideGc	readFraction	mismatches	otScore	diffLogo	bulgeRnaMmCount	bulgeRnaGuideSeq	bulgeRnaOtSeq	bulgeDnaMmCount	bulgeDnaGuideSeq	bulgeDnaOtSeq	guideOtSum
Frock_RAG1B	GACTTGTTTTCATTGTTCTCAGG	24	TCCTTGTTTTCATTGTTCTCTGG	35	0.885586742494	2	5.21978021978	**..................	-1			-1			1.0
Kim16_VEGFA2	GACCCCCTCCACCCCGCCTCCGG	29	CTCCCCACCCACCCCGCCTCAGG	80	0.691	4	0.932255747126	**....**............	1			1			0.691
Cho_ccr5-7	AACACCAGTGAGTAGAGCGGAGG	48	AACACCAGCGAGTAGAGCGGAGG	55	0.42731	1	61.1	........*...........	-2			-2			0.42888
Frock_EMX	GAGTCCGAGCAGAAGAAGAAGGG	22	GAGTCTAAGCAGAAGAAGAAGAG	50	0.317464840673	2	2.15689148352	.....**.............	-1			-1			0.77161104313
Cho_ccr5-6	ATGAACACCAGTGAGTAGAGCGG	34	ATGAACACCAGCGAGTAGAGCGG	45	0.29448	1	49.2	...........*........	-2			-2			0.29692
Tsai_VEGFA_site1	GGGTGGGGGGAGTTTGCTCCTGG	41	GGATGGAGGGAGTTTGCTCCTGG	70	0.29254405784	2	4.04915253165	..*...*.............	-1			-1			0.757342973339
Tsai_EMX1	GAGTCCGAGCAGAAGAAGAAGGG	22	GAGTTAGAGCAGAAGAAGAAAGG	50	0.283265306122	2	3.15796703297	....**..............	-1			-1			0.589931972789
Tsai_FANCF	GGAATCCCTTCTGCAGCACCTGG	41	GGAACCCCGTCTGCAGCACCAGG	60	0.263230499122	2	3.67373417722	....*...*...........	-1			-1			0.396037120642
Tsai_HEK293_sgRNA1	GGGAAAGACCCAGCATCCGTGGG	71	GGGAAAGTCCCAGCATCCTTTGG	60	0.243529778609	2	2.93382352941	.......*..........*.	-1			-1			0.384159650764
Frock_EMX	GAGTCCGAGCAGAAGAAGAAGGG	22	GAGTTAGAGCAGAAGAAGAAAGG	50	0.201367819367	2	3.15796703297	....**..............	-1			-1			0.77161104313
Frock_RAG1A	GCCTCTTTCCCACCCACCTTGGG	33	ACCCCTTCCCCACCTACCTTGGG	60	0.18184388474	4	0.402848101266	*..*...*......*.....	1			1			1.0
Hsu_EMX1.3	GAGTCCGAGCAGAAGAAGAAGGG	22	GAGTCTAAGCAGAAGAAGAAGAG	50	0.180153317	2	2.15689148352	.....**.............	-1			-1			0.291483904
Tsai_VEGFA_site1	GGGTGGGGGGAGTTTGCTCCTGG	41	TAGTGGAGGGAGCTTGCTCCTGG	70	0.174875734297	4	0.397317958861	**....*.....*.......	1			1			0.757342973339
Frock_RAG1A	GCCTCTTTCCCACCCACCTTGGG	33	TCCTCCTCCCCACCCACCTTCAG	60	0.174516410244	3	1.53882195448	*....*.*............	0			0			1.0
Ran_EMX1-sg1	GCCTCCCCAAAGCCTGGCCAGGG	23	ACCTCCCCATAGCCTGGCCAGGG	70	0.1714	2	7.41483050847	*........*..........	-1			-1			0.2904
Frock_VEGFA	GGGTGGGGGGAGTTTGCTCCTGG	41	GGATGGAGGGAGTTTGCTCCTGG	70	0.150289115936	2	4.04915253165	..*...*.............	-1			-1			0.837736878911
Frock_VEGFA	GGGTGGGGGGAGTTTGCTCCTGG	41	TAGTGGAGGGAGCTTGCTCCTGG	70	0.141470653453	4	0.397317958861	**....*.....*.......	1			1			0.837736878911
Tsai_VEGFA_site3	GGTGAGTGAGTGTGTGCGTGTGG	6	AGTGAGTGAGTGTGTGTGTGGGG	60	0.136474801293	2	5.89919354839	*...............*...	-1			-1			0.893440475152
Tsai_EMX1	GAGTCCGAGCAGAAGAAGAAGGG	22	GAGTCTAAGCAGAAGAAGAAGAG	50	0.131065759637	2	2.15689148352	.....**.............	-1			-1			0.589931972789
Frock_VEGFA	GGGTGGGGGGAGTTTGCTCCTGG	41	GGGGAGGGGAAGTTTGCTCCTGG	70	0.116149555665	3	2.34257028112	...**....*..........	0			0			0.837736878911
Ran_EMX1-sg1	GCCTCCCCAAAGCCTGGCCAGGG	23	TCCTCCCCACAGCCTGGCCAGGG	70	0.1156	2	7.41483050847	*........*..........	-1			-1			0.2904
Tsai_HEK293_sgRNA3	GGCCCAGACTGAGCACGTGATGG	60	CACCCAGACTGAGCACGTGCTGG	65	0.114535901926	3	1.49209039548	**.................*	0			0			0.273555166374
Frock_RAG1B	GACTTGTTTTCATTGTTCTCAGG	24	CATTTGTTTTCATTGTTCTCTGG	35	0.114413257506	2	5.38333333333	*.*.................	-1			-1			1.0
Tsai_VEGFA_site3	GGTGAGTGAGTGTGTGCGTGTGG	6	AGAGAGTGAGTGTGTGCATGAGG	60	0.111756485283	3	0.647595061728	*.*..............*..	0			0			0.893440475152
Tsai_HEK293_sgRNA3	GGCCCAGACTGAGCACGTGATGG	60	GACACAGACCGGGCACGTGAGGG	65	0.107180385289	4	0.648306325301	.*.*.....*.*........	1			1			0.273555166374
Tsai_HEK293_sgRNA4	GGCACTGCGGCTGGAGGTGGGGG	14	TGCACTGCGGCCGGAGGAGGTGG	75	0.102923441594	3	0.323140740741	*..........*.....*..	0			0			0.956169168712
Tsai_VEGFA_site3	GGTGAGTGAGTGTGTGCGTGTGG	6	TGTGGGTGAGTGTGTGCGTGAGG	60	0.0960782601101	2	6.01265822785	*...*...............	-1			-1			0.893440475152
Frock_RAG1A	GCCTCTTTCCCACCCACCTTGGG	33	CCCTCCTTCCCACCCACTTTGGG	60	0.0953278514714	3	0.397358024691	*....*...........*..	0			0			1.0
Frock_RAG1A	GCCTCTTTCCCACCCACCTTGGG	33	TCCTCTCTCCCACCCACCTCCGG	60	0.0946917041679	3	1.01909774011	*.....*............*	0			0			1.0
Tsai_VEGFA_site3	GGTGAGTGAGTGTGTGCGTGTGG	6	GCTGAGTGAGTGTATGCGTGTGG	60	0.0872128570181	2	1.50585106383	.*...........*......	-1			-1			0.893440475152
Tsai_HEK293_sgRNA4	GGCACTGCGGCTGGAGGTGGGGG	14	GGCTCTGCGGCTGGAGGGGGTGG	75	0.0840021624319	2	2.38717948718	...*.............*..	-1			-1			0.956169168712
Tsai_HEK293_sgRNA1	GGGAAAGACCCAGCATCCGTGGG	71	GGGAAAAGCCCAGCATCCCTTGG	60	0.0826317430621	3	0.639711267606	......**..........*.	0			0			0.384159650764
Hsu_EMX1.3	GAGTCCGAGCAGAAGAAGAAGGG	22	GAGTCCTAGCAGGAGAAGAAGAG	50	0.077820488	2	1.76834471831	......*.....*.......	-1			-1			0.291483904
Frock_EMX	GAGTCCGAGCAGAAGAAGAAGGG	22	AAGTCTGAGCACAAGAAGAATGG	50	0.0778114890122	3	0.837857777778	*....*.....*........	0			0			0.77161104313
Tsai_VEGFA_site2	GACCCCCTCCACCCCGCCTCCGG	29	CTACCCCTCCACCCCGCCTCCGG	80	0.0774772599211	3	2.28742368742	***.................	0			0			0.978266119295
Tsai_VEGFA_site1	GGGTGGGGGGAGTTTGCTCCTGG	41	GGGGAGGGGAAGTTTGCTCCTGG	70	0.0740171712607	3	2.34257028112	...**....*..........	0			0			0.757342973339
Kim16_VEGFA1	GGGTGGGGGGAGTTTGCTCCAGG	41	TTGGGGGGGCAGTTTGCTCCTGG	70	0.0719	4	1.31769578313	**.*.....*..........	1			1			0.0849
Wang_WAS-CR4	TGGATGGAGGAATGAGGAGTTGG	12	GGGAGGGAGGAATGAGGAGTGGG	50	0.0714	2	6.01265822785	*...*...............	-1			-1			0.2755
Tsai_VEGFA_site3	GGTGAGTGAGTGTGTGCGTGTGG	6	GGTGAGTGAGTGCGTGCGGGTGG	60	0.067036422395	2	0.815561619718	............*.....*.	-1			-1			0.893440475152
Tsai_FANCF	GGAATCCCTTCTGCAGCACCTGG	41	GGAGTCCCTCCTACAGCACCAGG	60	0.0657135690996	3	0.95247721519	...*.....*..*.......	0			0			0.396037120642
Wang_WAS-CR4	TGGATGGAGGAATGAGGAGTTGG	12	GGGATGGAGGGATGAGGAGTGGG	50	0.0646	2	4.79318181818	*.........*.........	-1			-1			0.2755
Tsai_EMX1	GAGTCCGAGCAGAAGAAGAAGGG	22	GAGGCCGAGCAGAAGAAAGACGG	50	0.0634920634921	3	0.194537313433	...*.............**.	0			0			0.589931972789
Tsai_VEGFA_site3	GGTGAGTGAGTGTGTGCGTGTGG	6	GTTGAGTGAATGTGTGCGTGAGG	60	0.0627565726264	2	6.94404761905	.*.......*..........	-1			-1			0.893440475152
Wang_WAS-CR4	TGGATGGAGGAATGAGGAGTTGG	12	TGGATGGAGGGATGAGGAGTGGG	50	0.0627	1	55.5	..........*.........	-2			-2			0.2755
Tsai_VEGFA_site2	GACCCCCTCCACCCCGCCTCCGG	29	ATTCCCCCCCACCCCGCCTCAGG	80	0.062344039282	4	1.34583333333	***....*............	1			1			0.978266119295
Frock_VEGFA	GGGTGGGGGGAGTTTGCTCCTGG	41	GGGAGGGTGGAGTTTGCTCCTGG	70	0.0616354239514	2	6.01265822785	...*...*............	-1			-1			0.837736878911
Frock_RAG1A	GCCTCTTTCCCACCCACCTTGGG	33	ACGTCTTCCCCACCCACCTGGGG	60	0.0585255519167	4	0.687682922535	*.*....*...........*	1			1			1.0
Tsai_VEGFA_site3	GGTGAGTGAGTGTGTGCGTGTGG	6	AGTGAATGAGTGTGTGTGTGTGG	60	0.057428596384	3	0.780524691358	*....*..........*...	0			0			0.893440475152
Tsai_HEK293_sgRNA4	GGCACTGCGGCTGGAGGTGGGGG	14	GGCACGACGGCTGGAGGTGGGGG	75	0.0571796897742	2	2.15689148352	.....**.............	-1			-1			0.956169168712
Frock_RAG1A	GCCTCTTTCCCACCCACCTTGGG	33	ACTTCCTTCCCACCCACCTTCAG	60	0.0564993049502	3	1.44751851852	*.*..*..............	0			0			1.0
Frock_VEGFA	GGGTGGGGGGAGTTTGCTCCTGG	41	CGGGGGAGGGAGTTTGCTCCTGG	70	0.0563136438842	3	1.73721552878	*..*..*.............	0			0			0.837736878911
Tsai_HEK293_sgRNA2	GAACACAAAGCATAGACTGCGGG	39	GAACACAATGCATAGATTGCCGG	45	0.0558375634518	2	1.77359722222	........*.......*...	-1			-1			0.0580936266216
Kim/Hap1_VEGFA	GGGTGGGGGGAGTTTGCTCCTGG	41	GGATGGAGGGAGTTTGCTCCTGG	70	0.05456	2	4.04915253165	..*...*.............	-1			-1			0.06442
Tsai_VEGFA_site1	GGGTGGGGGGAGTTTGCTCCTGG	41	GGGAGGGTGGAGTTTGCTCCTGG	70	0.0539539087212	2	6.01265822785	...*...*............	-1			-1			0.757342973339
Frock_RAG1A	GCCTCTTTCCCACCCACCTTGGG	33	TCCTCTTCTCCACCCACCTCTGG	60	0.0532950074217	4	0.426140228873	*......**..........*	1			1			1.0
Tsai_VEGFA_site3	GGTGAGTGAGTGTGTGCGTGTGG	6	TGTGAGTAAGTGTGTGTGTGTGG	60	0.051096165604	3	1.29012345679	*......*........*...	0			0			0.893440475152
Frock_EMX	GAGTCCGAGCAGAAGAAGAAGGG	22	GAGGCCGAGCAGAAGAAAGACGG	50	0.0508071140017	3	0.194537313433	...*.............**.	0			0			0.77161104313
Frock_EMX	GAGTCCGAGCAGAAGAAGAAGGG	22	AAGCCCGAGCAAAGGAAGAAAGG	50	0.0477395779204	4	0.110193987342	*..*.......*.*......	1			1			0.77161104313
Tsai_HEK293_sgRNA3	GGCCCAGACTGAGCACGTGATGG	60	AGCTCAGACTGAGCAAGTGAGGG	65	0.0476357267951	3	0.541956882255	*..*...........*....	0			0			0.273555166374
Tsai_VEGFA_site2	GACCCCCTCCACCCCGCCTCCGG	29	ACACCCCCCCACCCCGCCTCAGG	80	0.047412058279	4	1.34583333333	***....*............	1			1			0.978266119295
Tsai_HEK293_sgRNA4	GGCACTGCGGCTGGAGGTGGGGG	14	GGCATCACGGCTGGAGGTGGAGG	75	0.0456189961326	3	0.958618437118	....***.............	0			0			0.956169168712
Frock_RAG1A	GCCTCTTTCCCACCCACCTTGGG	33	GTCTCTTTCTCACCCACTTTGGG	60	0.0450957755107	3	0.604903703704	.*.......*.......*..	0			0			1.0
Tsai_VEGFA_site2	GACCCCCTCCACCCCGCCTCCGG	29	TGCCCCCCCCACCCCACCTCTGG	80	0.0445544554455	4	0.272333333333	**.....*.......*....	1			1			0.978266119295
Tsai_VEGFA_site2	GACCCCCTCCACCCCGCCTCCGG	29	CTCCCCCCCCACCCCGCCTCAGG	80	0.0424213153023	3	2.54350736278	**.....*............	0			0			0.978266119295
Frock_VEGFA	GGGTGGGGGGAGTTTGCTCCTGG	41	GGGTGGGGGGAGTTTGCCCCAGG	70	0.0418237330923	1	19.6	.................*..	-2			-2			0.837736878911
Tsai_HEK293_sgRNA4	GGCACTGCGGCTGGAGGTGGGGG	14	GGCGCTGCGGCGGGAGGTGGAGG	75	0.0416683993845	2	3.70952380952	...*.......*........	-1			-1			0.956169168712
Frock_RAG1A	GCCTCTTTCCCACCCACCTTGGG	33	CACCCTTTCCCATCCACCTTTGG	60	0.0413966967462	4	0.581724683544	**.*........*.......	1			1			1.0
Tsai_HEK293_sgRNA4	GGCACTGCGGCTGGAGGTGGGGG	14	GGCACTGAGACTGGGGGTGGGGG	75	0.040836694806	3	0.627808835341	.......*.*....*.....	0			0			0.956169168712
Tsai_HEK293_sgRNA4	GGCACTGCGGCTGGAGGTGGGGG	14	AGCAGTGCGGCTAGAGGTGGTGG	75	0.0407951095771	3	1.15070422535	*...*.......*.......	0			0			0.956169168712
Tsai_VEGFA_site2	GACCCCCTCCACCCCGCCTCCGG	29	GCTTCCCTCCACCCCGCATCCGG	80	0.036987845126	4	0.305988666667	.***.............*..	1			1			0.978266119295
Tsai_HEK293_sgRNA1	GGGAAAGACCCAGCATCCGTGGG	71	GGGAAGGACCCAGCATCCTGGGG	60	0.0361708762083	3	0.250402276119	.....*............**	0			0			0.384159650764
Tsai_EMX1	GAGTCCGAGCAGAAGAAGAAGGG	22	GAGTCCTAGCAGGAGAAGAAGAG	50	0.0353741496599	2	1.76834471831	......*.....*.......	-1			-1			0.589931972789
Frock_RAG1A	GCCTCTTTCCCACCCACCTTGGG	33	GCCTCTTCCACACCCACCCTGGG	60	0.0351059067455	3	0.81662	.......*.*........*.	0			0			1.0
Tsai_VEGFA_site3	GGTGAGTGAGTGTGTGCGTGTGG	6	ACTGTGTGAGTGTGTGCGTGAGG	60	0.0347628613853	3	2.42656449553	**..*...............	0			0			0.893440475152
Tsai_VEGFA_site3	GGTGAGTGAGTGTGTGCGTGTGG	6	AGCGAGTGGGTGTGTGCGTGGGG	60	0.0345008297668	3	1.60991195499	*.*.....*...........	0			0			0.893440475152
Tsai_VEGFA_site1	GGGTGGGGGGAGTTTGCTCCTGG	41	CGGGGGAGGGAGTTTGCTCCTGG	70	0.0338906461817	3	1.73721552878	*..*..*.............	0			0			0.757342973339
Wang_WAS-CR4	TGGATGGAGGAATGAGGAGTTGG	12	AGGAGGGAGGAATGGGGAGTTGG	50	0.0333	3	0.844444444444	*...*.........*.....	0			0			0.2755
Frock_VEGFA	GGGTGGGGGGAGTTTGCTCCTGG	41	GTGGGGGTAGAGTTTGCTCCAGG	70	0.0330052706091	4	0.833979885057	.*.*...**...........	1			1			0.837736878911
Tsai_HEK293_sgRNA4	GGCACTGCGGCTGGAGGTGGGGG	14	GGCACTGCTGCTGGGGGTGGTGG	75	0.0328107456232	2	1.0954971831	........*.....*.....	-1			-1			0.956169168712
Tsai_VEGFA_site2	GACCCCCTCCACCCCGCCTCCGG	29	TACCCCCCACACCCCGCCTCTGG	80	0.0323190855671	3	1.63277074543	*......**...........	0			0			0.978266119295
Tsai_VEGFA_site2	GACCCCCTCCACCCCGCCTCCGG	29	TGCCCCTCCCACCCCGCCTCTGG	80	0.0318361104403	4	0.932255747126	**....**............	1			1			0.978266119295
Tsai_VEGFA_site2	GACCCCCTCCACCCCGCCTCCGG	29	GACCCCTCCCACCCCGACTCCGG	80	0.0308701601868	3	0.74016962963	......**........*...	0			0			0.978266119295
Tsai_VEGFA_site3	GGTGAGTGAGTGTGTGCGTGTGG	6	AGTGTGTGAGTGTGTGCGTGTGG	60	0.0299589483798	2	6.01265822785	*...*...............	-1			-1			0.893440475152
Tsai_HEK293_sgRNA4	GGCACTGCGGCTGGAGGTGGGGG	14	GGCACTGGGGCTGGGGGAGGGGG	75	0.0296086829958	3	0.147856592593	.......*......*..*..	0			0			0.956169168712
Tsai_VEGFA_site2	GACCCCCTCCACCCCGCCTCCGG	29	GTACCCCACCACCCCGCCCCAGG	80	0.0293004910247	4	0.4917675	.**....*..........*.	1			1			0.978266119295
Tsai_VEGFA_site1	GGGTGGGGGGAGTTTGCTCCTGG	41	CTGGTGGGGGAGCTTGCTCCAGG	70	0.0292815183009	5	0.354361445783	**.**.......*.......	2			2			0.757342973339
Hsu_EMX1.1	GTCACCTCCAATGACTAGGGTGG	68	GCTACCTCCAGTGACTAGGGAAG	55	0.029040975	3	1.46235864979	.**.......*.........	0			0			0.030092945
Frock_VEGFA	GGGTGGGGGGAGTTTGCTCCTGG	41	GAGGGGGAGCAGTTTGCTCCAGG	70	0.0285448684053	4	1.25711206897	.*.*...*.*..........	1			1			0.837736878911
Tsai_VEGFA_site2	GACCCCCTCCACCCCGCCTCCGG	29	CCCCACCCCCACCCCGCCTCAGG	80	0.0283345407712	4	1.36494252874	**..*..*............	1			1			0.978266119295
Tsai_VEGFA_site2	GACCCCCTCCACCCCGCCTCCGG	29	CCCCCCCCCCCCCCCGCCTCCGG	80	0.0283345407712	4	0.794051204819	**.....*..*.........	1			1			0.978266119295
Kim/K562_VEGFA	GGGTGGGGGGAGTTTGCTCCTGG	41	GGATGGAGGGAGTTTGCTCCTGG	70	0.02824	2	4.04915253165	..*...*.............	-1			-1			0.032
Tsai_VEGFA_site3	GGTGAGTGAGTGTGTGCGTGTGG	6	TGTGGGTGAGTGTGTGCGTGAGA	60	0.028081055114	2	6.01265822785	*...*...............	-1			-1			0.893440475152
Tsai_HEK293_sgRNA4	GGCACTGCGGCTGGAGGTGGGGG	14	GGCACTGGGGTTGGAGGTGGGGG	75	0.0276125920073	2	3.17620481928	.......*..*.........	-1			-1			0.956169168712
Cho_ccr5-8	CCAGTGAGTAGAGCGGAGGCAGG	37	CCAGCGAGTAGAGCGGAGGCAGG	65	0.02755	1	100.0	....*...............	-2			-2			0.02848
Frock_EMX	GAGTCCGAGCAGAAGAAGAAGGG	22	GAGTCCTAGCAGGAGAAGAAGAG	50	0.0274066748244	2	1.76834471831	......*.....*.......	-1			-1			0.77161104313
Tsai_HEK293_sgRNA4	GGCACTGCGGCTGGAGGTGGGGG	14	AGGACTGCGGCTGGGGGTGGTGG	75	0.0272799101759	3	0.832622222222	*.*...........*.....	0			0			0.956169168712
Tsai_HEK293_sgRNA4	GGCACTGCGGCTGGAGGTGGGGG	14	GGCACTGAGGGTGGAGGTGGGGG	75	0.0270303988023	2	3.17620481928	.......*..*.........	-1			-1			0.956169168712
Tsai_HEK293_sgRNA4	GGCACTGCGGCTGGAGGTGGGGG	14	GACACCACGGCTGGAGATGGTGG	75	0.0267808874288	4	0.251888977083	.*...**.........*...	1			1			0.956169168712
Tsai_VEGFA_site2	GACCCCCTCCACCCCGCCTCCGG	29	CACCCCCCCCCCCCCACCTCCGG	80	0.0252354503743	4	0.151145	*......*..*....*....	1			1			0.978266119295
Tsai_VEGFA_site2	GACCCCCTCCACCCCGCCTCCGG	29	CCTCCCCCACACCCCGCATCCGG	80	0.0251549545198	6	0.0750839659973	***....**........*..	3			3			0.978266119295
Hsu_EMX1.3	GAGTCCGAGCAGAAGAAGAAGGG	22	GAGGCCGAGCAGAAGAAAGACGG	50	0.0245892	3	0.194537313433	...*.............**.	0			0			0.291483904
Tsai_VEGFA_site2	GACCCCCTCCACCCCGCCTCCGG	29	CCCCCTCCCCGCCCCGCCCCCGG	80	0.0242695001207	6	0.0672561370482	**...*.*..*.......*.	3			3			0.978266119295
Tsai_EMX1	GAGTCCGAGCAGAAGAAGAAGGG	22	AAGTCTGAGCACAAGAAGAATGG	50	0.0234013605442	3	0.837857777778	*....*.....*........	0			0			0.589931972789
Tsai_VEGFA_site1	GGGTGGGGGGAGTTTGCTCCTGG	41	GGGTGGGGGGAGTTTGCCCCAGG	70	0.0225033890646	1	19.6	.................*..	-2			-2			0.757342973339
Tsai_HEK293_sgRNA4	GGCACTGCGGCTGGAGGTGGGGG	14	GGCACTGTGGCTGCAGGTGGAGG	75	0.0224144383915	2	0.996830985915	.......*.....*......	-1			-1			0.956169168712
Tsai_HEK293_sgRNA4	GGCACTGCGGCTGGAGGTGGGGG	14	AGCACTGTGGCTGGGGGAGGGGG	75	0.0222896827047	4	0.0831693333333	*......*......*..*..	1			1			0.956169168712
Tsai_VEGFA_site1	GGGTGGGGGGAGTTTGCTCCTGG	41	GCGTGGGGGGTGTTTGCTCCCGG	70	0.0222322638952	2	4.46822033898	.*........*.........	-1			-1			0.757342973339
Tsai_VEGFA_site1	GGGTGGGGGGAGTTTGCTCCTGG	41	GTGGGGGTAGAGTTTGCTCCAGG	70	0.0217803886127	4	0.833979885057	.*.*...**...........	1			1			0.757342973339
Tsai_EMX1	GAGTCCGAGCAGAAGAAGAAGGG	22	GAGTCCGGGAAGGAGAAGAAAGG	50	0.0195918367347	3	0.864893103448	.......*.*..*.......	0			0			0.589931972789
Tsai_VEGFA_site2	GACCCCCTCCACCCCGCCTCCGG	29	GGGCCCCTCCACCCCGCCTCTGG	80	0.0194397488529	2	5.1467032967	.**.................	-1			-1			0.978266119295
Frock_RAG1A	GCCTCTTTCCCACCCACCTTGGG	33	GCCTCTTTACCACCTCACCTTGG	60	0.0189194920246	5	0.00298380250444	........*.....***.*.	2			1	GCCTCTTTCCCACCCACCTTGG	GCCTCTTTACCACC(T)CACCTTGG	1.0
Tsai_FANCF	GGAATCCCTTCTGCAGCACCTGG	41	AGAGGCCCCTCTGCAGCACCAGG	60	0.0188111361926	4	0.833979885057	*..**...*...........	1			1			0.396037120642
Frock_RAG1A	GCCTCTTTCCCACCCACCTTGGG	33	TTCTCTTCCCCACCCACCTTTGA	60	0.0185425158448	3	2.54350736278	**.....*............	0			0			1.0
Tsai_HEK293_sgRNA4	GGCACTGCGGCTGGAGGTGGGGG	14	GGCAATGTGGCTGAAGGTGGGGG	75	0.0185054268724	3	0.398171589311	....*..*.....*......	0			0			0.956169168712
Cho_ccr5-4	AAATGAGAAGAAGAGGCACAGGG	10	AAACGAGAAGAAGAGGCATAGGG	40	0.01824	2	4.275	...*..............*.	-1			-1			0.02015
Frock_RAG1A	GCCTCTTTCCCACCCACCTTGGG	33	TCCTCTTCTCCACCCACCATAGG	60	0.0181184176425	4	0.321904489437	*......**.........*.	1			1			1.0
Tsai_VEGFA_site2	GACCCCCTCCACCCCGCCTCCGG	29	CGCCCTCCCCACCCCGCCTCCGG	80	0.0179505755454	4	0.825790229885	**...*.*............	1			1			0.978266119295
Tsai_VEGFA_site2	GACCCCCTCCACCCCGCCTCCGG	29	GACACACCCCACCCCACCTCAGG	80	0.0166626418739	4	0.156419303797	...*.*.*.......*....	1			1			0.978266119295
Frock_VEGFA	GGGTGGGGGGAGTTTGCTCCTGG	41	GCGTGGGGGGTGTTTGCTCCCGG	70	0.0164855783172	2	4.46822033898	.*........*.........	-1			-1			0.837736878911
Cho_ccr5-5	CCTGCCTCCGCTCTACTCACTGG	43	CCTGCCTCCGCTCTACTCGCTGG	65	0.01637	1	31.5	..................*.	-2			-2			0.0169
Tsai_VEGFA_site2	GACCCCCTCCACCCCGCCTCCGG	29	GACCCCCCCCACCCCGCCCCCGG	80	0.0157369395476	2	2.93382352941	.......*..........*.	-1			-1			0.978266119295
Tsai_FANCF	GGAATCCCTTCTGCAGCACCTGG	41	ACCATCCCTCCTGCAGCACCAGG	60	0.0156759468272	4	1.29924804217	***......*..........	1			1			0.396037120642
Frock_VEGFA	GGGTGGGGGGAGTTTGCTCCTGG	41	CTGGTGGGGGAGCTTGCTCCAGG	70	0.0153854026302	5	0.354361445783	**.**.......*.......	2			2			0.837736878911
Tsai_HEK293_sgRNA4	GGCACTGCGGCTGGAGGTGGGGG	14	GGCACAGCAGCTGGAGGTGCTGG	75	0.0153449494739	3	0.485700922886	.....*..*..........*	0			0			0.956169168712
Tsai_HEK293_sgRNA4	GGCACTGCGGCTGGAGGTGGGGG	14	GCCACTGGGGCTGGGGGTGGGGG	75	0.0150122676425	3	0.796870109546	.*.....*......*.....	0			0			0.956169168712
Tsai_VEGFA_site2	GACCCCCTCCACCCCGCCTCCGG	29	TCCCCCCCACCCCCCACCTCAGG	80	0.0146904934396	6	0.0370881907631	**.....**.*....*....	3			3			0.978266119295
Tsai_HEK293_sgRNA4	GGCACTGCGGCTGGAGGTGGGGG	14	TGCACTGTGGCTGGAGATGGGGG	75	0.0146380005822	3	1.29012345679	*......*........*...	0			0			0.956169168712
Tsai_VEGFA_site2	GACCCCCTCCACCCCGCCTCCGG	29	GACACCTTCCACCCCGTCTCTGG	80	0.0145697496579	3	0.781869327074	...*..*.........*...	0			0			0.978266119295
Tsai_VEGFA_site2	GACCCCCTCCACCCCGCCTCCGG	29	GCCCCCACCCACCCCGCCTCTGG	80	0.0143685100217	3	1.73721552878	.*....**............	0			0			0.978266119295
Frock_VEGFA	GGGTGGGGGGAGTTTGCTCCTGG	41	AGGAAGGAGGAGTTAGCTCCTGG	70	0.0142084704999	5	0.245397590361	*..**..*......*.....	2			2			0.837736878911
Frock_RAG1A	GCCTCTTTCCCACCCACCTTGGG	33	GTCTCTTTCCCATCCACCTTTGA	60	0.0141601677544	2	3.60441176471	.*..........*.......	-1			-1			1.0
Frock_EMX	GAGTCCGAGCAGAAGAAGAAGGG	22	GAGTCCGGGAAGGAGAAGAAAGG	50	0.0135943812126	3	0.864893103448	.......*.*..*.......	0			0			0.77161104313
Frock_VEGFA	GGGTGGGGGGAGTTTGCTCCTGG	41	GGTGGGGGTGGGTTTGCTCCTGG	70	0.0135261910041	4	0.4563788125	..**....*.*.........	1			1			0.837736878911
Tsai_VEGFA_site2	GACCCCCTCCACCCCGCCTCCGG	29	CATCCCCCCCACCCCACCCCGGG	80	0.0135233035499	5	0.0513928162025	*.*....*.......*..*.	2			2			0.978266119295
Kim/Hap1_HBB	CTTGCCCCACAGGGCAGTAACGG	46	TCAGCCCCACAGGGCAGTAAGGG	60	0.01343	3	2.28742368742	***.................	0			0			0.01391
Frock_VEGFA	GGGTGGGGGGAGTTTGCTCCTGG	41	GGGCAAGGGGAGGTTGCTCCTGG	70	0.0133300356491	4	0.334982304217	...***......*.......	1			1			0.837736878911
Tsai_VEGFA_site2	GACCCCCTCCACCCCGCCTCCGG	29	CTGCCCCCCCACCCCGCCACTGG	80	0.0132818159865	5	0.298795443038	***....*..........*.	2			2			0.978266119295
Frock_RAG1A	GCCTCTTTCCCACCCACCTTGGG	33	GCCCCTACCCCACCCACCTGGGT	60	0.0132412883161	4	0.45095075	...*..**...........*	1			1			1.0
Tsai_HEK293_sgRNA4	GGCACTGCGGCTGGAGGTGGGGG	14	GGCTCTGTGGCTGGAGGAGGTGG	75	0.0131409323408	3	0.617578772803	...*...*.........*..	0			0			0.956169168712
Tsai_EMX1	GAGTCCGAGCAGAAGAAGAAGGG	22	GAGCCGGAGCAGAAGAAGGAGGG	50	0.012970521542	3	0.600485074627	...*.*............*.	0			0			0.589931972789
Frock_VEGFA	GGGTGGGGGGAGTTTGCTCCTGG	41	AGGTGGTGGGAGCTTGTTCCTGG	70	0.0128950824705	4	0.16112567625	*.....*.....*...*...	1			1			0.837736878911
Tsai_FANCF	GGAATCCCTTCTGCAGCACCTGG	41	GGATTGCCATCCGCAGCACCTGG	60	0.0126661650364	4	0.248242452586	...*.*..*..*........	1			1			0.396037120642
Wang_WAS-CR4	TGGATGGAGGAATGAGGAGTTGG	12	CGGACGGAGGAATGGGGAGTGGG	50	0.0124	3	0.844444444444	*...*.........*.....	0			0			0.2755
Tsai_HEK293_sgRNA4	GGCACTGCGGCTGGAGGTGGGGG	14	GCCACTGCAGCTAGAGGTGGAGG	75	0.0123508129912	3	0.665582666667	.*......*...*.......	0			0			0.956169168712
Tsai_VEGFA_site2	GACCCCCTCCACCCCGCCTCCGG	29	CCCCCCCCCCCCCCCGCCTCAGG	80	0.0121951219512	4	0.794051204819	**.....*..*.........	1			1			0.978266119295
Frock_VEGFA	GGGTGGGGGGAGTTTGCTCCTGG	41	GGAGGAGGGGAGTCTGCTCCAGG	70	0.0119569481638	4	0.127166899849	..**.*.......*......	1			1			0.837736878911
Wang_WAS-CR4	TGGATGGAGGAATGAGGAGTTGG	12	GAGGATGGGGAATGAGGAGTAGG	50	0.0118	6	0.350885225885	**.***.*............	2	TGGATGG(A)GGAATGAGGAGTTGG	AGGATGGGGAATGAGGAGTAGG	3			0.2755
Tsai_VEGFA_site2	GACCCCCTCCACCCCGCCTCCGG	29	GCCCCCCACCACCCCACCTCGGG	80	0.0117121468244	3	0.541956882255	.*.....*.......*....	0			0			0.978266119295
Tsai_HEK293_sgRNA1	GGGAAAGACCCAGCATCCGTGGG	71	GGGAAATACCCAGCATCCAATGG	60	0.0115372622389	3	0.266759598592	......*...........**	0			0			0.384159650764
Tsai_VEGFA_site2	GACCCCCTCCACCCCGCCTCCGG	29	CCCCCCCCCCCCCCCGCCCCGGG	80	0.0111889237704	5	0.168186075949	**.....*..*.......*.	2			2			0.978266119295
Tsai_VEGFA_site2	GACCCCCTCCACCCCGCCTCCGG	29	TGCCCCCCCCACCCCGCCCCCGG	80	0.0105852048619	4	0.526848591549	**.....*..........*.	1			1			0.978266119295
Frock_RAG1A	GCCTCTTTCCCACCCACCTTGGG	33	ACCTCTTATCCACCCACCTTGGC	60	0.0105788940461	3	1.63277074543	*......**...........	0			0			1.0
Frock_VEGFA	GGGTGGGGGGAGTTTGCTCCTGG	41	AGCTGAGGGGAGCTTGCTCTGGG	70	0.0104985757416	5	0.0926116902547	*.*..*......*......*	2			2			0.837736878911
Frock_EMX	GAGTCCGAGCAGAAGAAGAAGGG	22	GAGCCGGAGCAGAAGAAGGAGGG	50	0.0104095076856	3	0.600485074627	...*.*............*.	0			0			0.77161104313
Tsai_VEGFA_site1	GGGTGGGGGGAGTTTGCTCCTGG	41	GAGGGTGGGGAGTTTACTCCTGG	70	0.0103931314957	4	0.156419303797	.*.*.*.........*....	1			1			0.757342973339
Tsai_HEK293_sgRNA4	GGCACTGCGGCTGGAGGTGGGGG	14	GGCACTGCGGGTGGAGGCGGGGG	75	0.0103547220027	2	0.771201492537	..........*......*..	-1			-1			0.956169168712
Frock_VEGFA	GGGTGGGGGGAGTTTGCTCCTGG	41	GAGTGGGTGGAGTTTGCTACAGG	70	0.0103365343613	3	1.05555555556	.*.....*..........*.	0			0			0.837736878911
Tsai_VEGFA_site2	GACCCCCTCCACCCCGCCTCCGG	29	CTTCCCCCACACCCCGCCCCAGG	80	0.0103034693713	6	0.120670659639	***....**.........*.	3			3			0.978266119295
Tsai_VEGFA_site2	GACCCCCTCCACCCCGCCTCCGG	29	AGGCCCCCCCGCCCCGCCTCAGG	80	0.0101424776624	5	0.47804	***....*..*.........	2			2			0.978266119295
Frock_VEGFA	GGGTGGGGGGAGTTTGCTCCTGG	41	GGTTGAGGGGAGTCTGCTCCAGG	70	0.010063622563	3	0.250189100741	..*..*.......*......	0			0			0.837736878911
Tsai_HEK293_sgRNA4	GGCACTGCGGCTGGAGGTGGGGG	14	AGCACTGTGCCTGGGGGTGGGGG	75	0.0100220401713	4	0.371023101266	*......*.*....*.....	1			1			0.956169168712
Frock_RAG1A	GCCTCTTTCCCACCCACCTTGGG	33	GCCTCTCCCCACCCACCCTTGGC	60	0.0100134297764	6	0.0049859938487	......**..**..**....	3			3			1.0
Tsai_HEK293_sgRNA4	GGCACTGCGGCTGGAGGTGGGGG	14	GGCAATGCGGCTGGAGGCGGAGG	75	0.0099804549424	2	2.16511627907	....*............*..	-1			-1			0.956169168712
Frock_EMX	GAGTCCGAGCAGAAGAAGAAGGG	22	GAATCCAAGCAGAAGAAGAGAAG	50	0.00997368288717	3	0.941031617989	..*...*............*	0			0			0.77161104313
Tsai_VEGFA_site2	GACCCCCTCCACCCCGCCTCCGG	29	TACCCCCCCCACCCCGCCACAGG	80	0.00990099009901	3	1.12711864407	*......*..........*.	0			0			0.978266119295
Tsai_FANCF	GGAATCCCTTCTGCAGCACCTGG	41	TGAATCCCATCTCCAGCACCAGG	60	0.00978179082017	3	0.70308028169	*.......*...*.......	0			0			0.396037120642
Tsai_FANCF	GGAATCCCTTCTGCAGCACCTGG	41	GGAGTCCCTCCTACAGCACCAGG	60	0.00965638324555	3	0.95247721519	...*.....*..*.......	0			0			0.396037120642
Tsai_VEGFA_site2	GACCCCCTCCACCCCGCCTCCGG	29	CATACCCCCCACCCCGCCCCGGG	80	0.00945826289946	5	0.298795443038	*.**...*..........*.	2			2			0.978266119295
Tsai_HEK293_sgRNA4	GGCACTGCGGCTGGAGGTGGGGG	14	GAGGCTGCGGCTGGGGGTGGAGG	75	0.00943984696636	4	0.397208227848	.***..........*.....	1			1			0.956169168712
Tsai_VEGFA_site3	GGTGAGTGAGTGTGTGCGTGTGG	6	CGCGAGTGAGTGTGTGCGCGGGG	60	0.00938946632894	3	1.11133898305	*.*...............*.	0			0			0.893440475152
Tsai_EMX1	GAGTCCGAGCAGAAGAAGAAGGG	22	AAGTCCGAGGAGAGGAAGAAAGG	50	0.00925170068027	3	0.408036150235	*........*...*......	0			0			0.589931972789
Frock_EMX	GAGTCCGAGCAGAAGAAGAAGGG	22	AAGTCAGAGCAGAAAAAGAGAGG	50	0.00906850830581	4	0.113084086268	*....*........*....*	1			1			0.77161104313
Frock_VEGFA	GGGTGGGGGGAGTTTGCTCCTGG	41	GGGTGGGTGGAGTTTGCTACTGG	70	0.00887816193904	2	2.93382352941	.......*..........*.	-1			-1			0.837736878911
Tsai_VEGFA_site3	GGTGAGTGAGTGTGTGCGTGTGG	6	GGTGAGTGAGTGTGTGTGTGAGG	60	0.00869071534632	1	38.5	................*...	-2			-2			0.893440475152
Frock_VEGFA	GGGTGGGGGGAGTTTGCTCCTGG	41	AGGGAGGAGGAATTTGCTCCAGG	70	0.00849437972265	5	0.429793103448	*..**..*...*........	2			2			0.837736878911
Tsai_VEGFA_site3	GGTGAGTGAGTGTGTGCGTGTGG	6	CTGGAGTGAGTGTGTGTGTGTGG	60	0.00842868372784	4	0.601049166667	***.............*...	1			1			0.893440475152
Tsai_HEK293_sgRNA4	GGCACTGCGGCTGGAGGTGGGGG	14	GGCTCCGCAGCTGGAGGTGGGGG	75	0.00835863101426	3	0.896991698595	...*.*..*...........	0			0			0.956169168712
Tsai_HEK293_sgRNA4	GGCACTGCGGCTGGAGGTGGGGG	14	AGCACTGTGGCTGGGGGAGGCGG	75	0.00823387532748	4	0.0831693333333	*......*......*..*..	1			1			0.956169168712
Tsai_VEGFA_site2	GACCCCCTCCACCCCGCCTCCGG	29	CGCCCTCCCCACTCCGCCTCGGG	80	0.00813008130081	5	0.214388674699	**...*.*....*.......	2			2			0.978266119295
Frock_RAG1A	GCCTCTTTCCCACCCACCTTGGG	33	ACCTCCTTCCCGCCCACCTGGGG	60	0.00808142685484	4	0.207602128521	*....*.....*.......*	1			1			1.0
Tsai_HEK293_sgRNA4	GGCACTGCGGCTGGAGGTGGGGG	14	GTCACTGCAGCTGGAGGAGGGGG	75	0.00806753441178	3	0.401298765432	.*......*........*..	0			0			0.956169168712
Tsai_HEK293_sgRNA4	GGCACTGCGGCTGGAGGTGGGGG	14	AGCACGGCAGCTGGAGGAGGGGG	75	0.00798436395392	4	0.114716268333	*....*..*........*..	1			1			0.956169168712
Tsai_HEK293_sgRNA4	GGCACTGCGGCTGGAGGTGGGGG	14	GGCTCTGAGGCCAGAGGTGGTGG	75	0.00798436395392	4	0.272415361446	...*...*...**.......	1			1			0.956169168712
Tsai_VEGFA_site2	GACCCCCTCCACCCCGCCTCCGG	29	GAGCTCCCCCACCCCGCCCCGGG	80	0.0077276020285	4	0.4917675	..*.*..*..........*.	1			1			0.978266119295
Kim/K562_HBB	CTTGCCCCACAGGGCAGTAACGG	46	TCAGCCCCACAGGGCAGTAAGGG	60	0.00767	3	2.28742368742	***.................	0			0			0.00791
Tsai_HEK293_sgRNA4	GGCACTGCGGCTGGAGGTGGGGG	14	AGCACTGCAGCTGGGAGTGGAGG	75	0.00744375597788	4	0.0445940386667	*.......*.....**....	1			1			0.956169168712
Frock_VEGFA	GGGTGGGGGGAGTTTGCTCCTGG	41	GGGGGTGGGGACTTTGCTCCAGG	70	0.00737714704829	3	0.795434599156	...*.*.....*........	0			0			0.837736878911
Frock_RAG1A	GCCTCTTTCCCACCCACCTTGGG	33	ACCCCTTCCCCACTCACCTCCGG	60	0.00735103550644	5	0.0597735189873	*..*...*.....*.....*	2			2			1.0
Tsai_VEGFA_site2	GACCCCCTCCACCCCGCCTCCGG	29	GACCCCTCACACCCCGCCCCTGG	80	0.00720437897448	4	0.197596384889	......***.........*.	1			1			0.978266119295
Kim16_VEGFA1	GGGTGGGGGGAGTTTGCTCCAGG	41	AGGGAGGAGGAATTTGCTCCAGG	70	0.0072	5	0.429793103448	*..**..*...*........	2			2			0.0849
Cho_ccr5-2	GACACCGAAGCAGAGTTTTTAGG	50	GACAATAAAGCAGAGTTTTTTGG	45	0.00697	3	0.958618437118	....***.............	0			0			0.01731
Tsai_HEK293_sgRNA4	GGCACTGCGGCTGGAGGTGGGGG	14	GGGACTGCGGCTGGAGGTGGGAA	75	0.0068615627729	1	98.6	..*.................	-2			-2			0.956169168712
Frock_VEGFA	GGGTGGGGGGAGTTTGCTCCTGG	41	GGGCAGAGGGAGTTAGCACCGGG	70	0.00678015248947	5	0.0328508846265	...**.*.......*..*..	2			2			0.837736878911
Tsai_HEK293_sgRNA4	GGCACTGCGGCTGGAGGTGGGGG	14	GGCACTGCTGCTAGAGGTGCAGG	75	0.00677839231505	3	0.277547972	........*...*......*	0			0			0.956169168712
Frock_RAG1A	GCCTCTTTCCCACCCACCTTGGG	33	GCTTCTTCCCCACCCACACTTGG	60	0.00664420516929	4	0.09638643	..*....*.........**.	1			1			1.0
Tsai_VEGFA_site3	GGTGAGTGAGTGTGTGCGTGTGG	6	AGCGAGTGAGTGTGTGTGTGGGG	60	0.00650711852564	3	1.2720617284	*.*.............*...	0			0			0.893440475152
Tsai_VEGFA_site2	GACCCCCTCCACCCCGCCTCCGG	29	CCCCCCCACCACCCCGCCCCGGG	80	0.00643966835708	4	0.526848591549	**.....*..........*.	1			1			0.978266119295
Tsai_EMX1	GAGTCCGAGCAGAAGAAGAAGGG	22	GAATCCAAGCAGGAGAAGAAGGA	50	0.00607709750567	3	0.733598461333	..*...*.....*.......	0			0			0.589931972789
Wang_WAS-CR4	TGGATGGAGGAATGAGGAGTTGG	12	TGGATGGAAGAATGAGGGGTGGG	50	0.006	2	0.964137288136	........*........*..	-1			-1			0.2755
Wang_WAS-CR4	TGGATGGAGGAATGAGGAGTTGG	12	ACGATGGAGGAATGAGGACTTGG	50	0.0058	3	1.12711864407	**................*.	0			0			0.2755
Tsai_HEK293_sgRNA4	GGCACTGCGGCTGGAGGTGGGGG	14	GGCTGTGCGGCCAGAGGTGGAGG	75	0.00573876159188	4	0.272415361446	...**......**.......	1			1			0.956169168712
Tsai_VEGFA_site2	GACCCCCTCCACCCCGCCTCCGG	29	CTCCCCCGCCACCCCGCCCCAGG	80	0.00567495773968	4	0.526848591549	**.....*..........*.	1			1			0.978266119295
Tsai_VEGFA_site2	GACCCCCTCCACCCCGCCTCCGG	29	CCACCCCCCCACCCCGCCCCTGG	80	0.00555421395798	5	0.298795443038	***....*..........*.	2			2			0.978266119295
Tsai_VEGFA_site2	GACCCCCTCCACCCCGCCTCCGG	29	GACCCTGTCCACCCCACCTCAGG	80	0.00543347017629	3	0.200057277037	.....**........*....	0			0			0.978266119295
Tsai_VEGFA_site2	GACCCCCTCCACCCCGCCTCCGG	29	TCCACCCCCCACCCCGCCCCGGG	80	0.00543347017629	5	0.303037974684	**.*...*..........*.	2			2			0.978266119295
Frock_RAG1A	GCCTCTTTCCCACCCACCTTGGG	33	CACCCTTCCCCACCCACCCTGGG	60	0.00534834955116	5	0.303037974684	**.*...*..........*.	2			2			1.0
Tsai_VEGFA_site3	GGTGAGTGAGTGTGTGCGTGTGG	6	GGTGAGTCAGTGTGTGAGTGAGG	60	0.00532797624247	2	3.09957627119	.......*........*...	-1			-1			0.893440475152
Tsai_HEK293_sgRNA4	GGCACTGCGGCTGGAGGTGGGGG	14	GACACTGAGGCAGGAGGTGGGGG	75	0.00528132407369	3	1.38488888889	.*.....*...*........	0			0			0.956169168712
Tsai_VEGFA_site1	GGGTGGGGGGAGTTTGCTCCTGG	41	GGAGGAGGGGAGTCTGCTCCAGG	70	0.0052417532761	4	0.127166899849	..**.*.......*......	1			1			0.757342973339
Frock_VEGFA	GGGTGGGGGGAGTTTGCTCCTGG	41	AAGTAAGGGAAGTTTGCTCCTGG	70	0.00521090964914	5	0.486753793103	**..**...*..........	2			2			0.837736878911
Tsai_VEGFA_site2	GACCCCCTCCACCCCGCCTCCGG	29	CACTCCCCCCACCCCGCCCCAGG	80	0.00515173468566	4	0.526848591549	*..*...*..........*.	1			1			0.978266119295
Tsai_HEK293_sgRNA4	GGCACTGCGGCTGGAGGTGGGGG	14	GGCACAATGGCTGGAGGTGAAGG	75	0.00511498315798	4	0.259011269383	.....***...........*	1			1			0.956169168712
Wang_WAS-CR5	CCCTGTGTCTCTGGATGGATGGG	42	CCCTGTGTCTCTGGGTGGAAGAG	55	0.0051	2	0.707788	..............*....*	-1			-1			0.0051
Tsai_VEGFA_site2	GACCCCCTCCACCCCGCCTCCGG	29	AGCCCCCCCCACCCCGACTCAGG	80	0.0050712388312	4	0.609583333333	**.....*........*...	1			1			0.978266119295
Tsai_VEGFA_site3	GGTGAGTGAGTGTGTGCGTGTGG	6	GGTGTGTGAGTGTGTGTGTGTGG	60	0.00502227268757	2	3.89095744681	....*...........*...	-1			-1			0.893440475152
Tsai_VEGFA_site2	GACCCCCTCCACCCCGCCTCCGG	29	CATTCCCCCCACCCCACCTCAGG	80	0.0049504950495	5	0.155289060241	*.**...*.......*....	2			2			0.978266119295
Tsai_HEK293_sgRNA4	GGCACTGCGGCTGGAGGTGGGGG	14	AGCACTGGGGCTGGGGGAGGGGG	75	0.00494864224228	4	0.0831693333333	*......*......*..*..	1			1			0.956169168712
Tsai_VEGFA_site2	GACCCCCTCCACCCCGCCTCCGG	29	CCCCCCCCCCGCCCCGCCCCCCG	80	0.00491024712227	5	0.168186075949	**.....*..*.......*.	2			2			0.978266119295
Tsai_VEGFA_site2	GACCCCCTCCACCCCGCCTCCGG	29	ATCCCCCTCCACCCCACCCCTGG	80	0.00486999919504	4	0.0906179577465	**.............*..*.	1			1			0.978266119295
Frock_VEGFA	GGGTGGGGGGAGTTTGCTCCTGG	41	AGGAAGGAGGAGTTAGCTCCTGG	70	0.00485271291385	5	0.245397590361	*..**..*......*.....	2			2			0.837736878911
Tsai_VEGFA_site3	GGTGAGTGAGTGTGTGCGTGTGG	6	TGTGAGTGAGTGTGTGTGTGTGA	60	0.00484758494192	2	5.89919354839	*...............*...	-1			-1			0.893440475152
Tsai_HEK293_sgRNA4	GGCACTGCGGCTGGAGGTGGGGG	14	GACACCGTGACTGGAGGTGGAGG	75	0.0048238865555	4	0.760552801724	.*...*.*.*..........	1			1			0.956169168712
Tsai_HEK293_sgRNA4	GGCACTGCGGCTGGAGGTGGGGG	14	GGCACTGCCACTGGGGGTGAGGG	75	0.0048238865555	4	0.0899761104732	........**....*....*	1			1			0.956169168712
Frock_VEGFA	GGGTGGGGGGAGTTTGCTCCTGG	41	AGGAAGGAGGAGTTAGCTCCTGG	70	0.00470772852099	5	0.245397590361	*..**..*......*.....	2			2			0.837736878911
Kim16_EMX1	GAGTCCGAGCAGAAGAAGAAGGG	22	AAGTCAGAGGAGAAGAAGAAGGG	50	0.0047	3	1.48901476793	*....*...*..........	0			0			0.0068
Frock_RAG1A	GCCTCTTTCCCACCCACCTTGGG	33	GCCCCTCCCCCACCCACCCTGGG	60	0.00459439719153	4	0.34064625	...*..**..........*.	1			1			1.0
Tsai_VEGFA_site1	GGGTGGGGGGAGTTTGCTCCTGG	41	GGTGGGGGTGGGTTTGCTCCTGG	70	0.00451875282422	4	0.4563788125	..**....*.*.........	1			1			0.757342973339
Tsai_VEGFA_site3	GGTGAGTGAGTGTGTGCGTGTGG	6	TGTGAGTGAGTGTGTGTATGGGG	60	0.00449820945061	3	0.252864197531	*...............**..	0			0			0.893440475152
Tsai_HEK293_sgRNA4	GGCACTGCGGCTGGAGGTGGGGG	14	CACACTGCAGCTGGAGGTGGTGG	75	0.00449120472408	3	1.63277074543	**......*...........	0			0			0.956169168712
Tsai_VEGFA_site2	GACCCCCTCCACCCCGCCTCCGG	29	CAACCCCCCCACCCCGCTTCAGG	80	0.00446751992272	4	0.305988666667	*.*....*.........*..	1			1			0.978266119295
Tsai_VEGFA_site2	GACCCCCTCCACCCCGCCTCCGG	29	CCCCCCCCCCACCCCGCCCCCGG	80	0.00434677614103	4	0.526848591549	**.....*..........*.	1			1			0.978266119295
Frock_VEGFA	GGGTGGGGGGAGTTTGCTCCTGG	41	AGCTGGAGGGAGTTTGCCCCAGG	70	0.00428983232981	4	0.208990259333	*.*...*..........*..	1			1			0.837736878911
Frock_RAG1A	GCCTCTTTCCCACCCACCTTGGG	33	TGCTCTTCCCCACCCACCCAAGG	60	0.00428810404543	5	0.126366835443	**.....*..........**	2			2			1.0
Tsai_VEGFA_site1	GGGTGGGGGGAGTTTGCTCCTGG	41	GAGGGGGAGCAGTTTGCTCCAGG	70	0.00424762765477	4	1.25711206897	.*.*...*.*..........	1			1			0.757342973339
Tsai_HEK293_sgRNA4	GGCACTGCGGCTGGAGGTGGGGG	14	AGCACTGCAGATGGAGGAGGCGG	75	0.00424169335052	4	0.105235585	*.......*.*......*..	1			1			0.956169168712
Tsai_VEGFA_site3	GGTGAGTGAGTGTGTGCGTGTGG	6	AGTGAGTGAGTGAGTGAGTGAGG	60	0.00423617783213	3	0.499277777778	*...........*...*...	0			0			0.893440475152
Tsai_HEK293_sgRNA4	GGCACTGCGGCTGGAGGTGGGGG	14	GGCTCTGTGGCCGGAGGAGGCGG	75	0.00411693766374	4	0.144953164557	...*...*...*.....*..	1			1			0.956169168712
Tsai_HEK293_sgRNA1	GGGAAAGACCCAGCATCCGTGGG	71	CAAGAAGACCCAGCTTCCGTAGG	60	0.00405363267852	5	0.241962024096	****..........*.....	2			2			0.384159650764
Frock_VEGFA	GGGTGGGGGGAGTTTGCTCCTGG	41	GAGGGTGGGGAGTTTACTCCTGG	70	0.00402544902519	4	0.156419303797	.*.*.*.........*....	1			1			0.837736878911
Wang_WAS-CR4	TGGATGGAGGAATGAGGAGTTGG	12	GCGATGGAGGAATGAAGAGTTGG	50	0.004	3	0.541956882255	**.............*....	0			0			0.2755
Tsai_VEGFA_site2	GACCCCCTCCACCCCGCCTCCGG	29	CCACCCCCCCACCCCGCCCCAGG	80	0.00394429686871	5	0.298795443038	***....*..........*.	2			2			0.978266119295
Kim/Hap1_VEGFA	GGGTGGGGGGAGTTTGCTCCTGG	41	TAGTGGAGGGAGCTTGCTCCTGG	70	0.00387	4	0.397317958861	**....*.....*.......	1			1			0.06442
Tsai_VEGFA_site2	GACCCCCTCCACCCCGCCTCCGG	29	CTCCCTCCCCACCCCACCTCTGG	80	0.00382355308702	5	0.0952838554217	**...*.*.......*....	2			2			0.978266119295
Tsai_HEK293_sgRNA4	GGCACTGCGGCTGGAGGTGGGGG	14	GGCACTTCGGTTGGGGGTGGGGG	75	0.00378425583233	3	0.271476649789	......*...*...*.....	0			0			0.956169168712
Tsai_HEK293_sgRNA4	GGCACTGCGGCTGGAGGTGGGGG	14	GCCACTGCGACTGGAGGAGGGGG	75	0.0037426706034	3	0.604903703704	.*.......*.......*..	0			0			0.956169168712
Tsai_VEGFA_site2	GACCCCCTCCACCCCGCCTCCGG	29	AGGCCCCCACACCCCGCCTCAGG	80	0.00370280930532	5	0.526274666667	***....**...........	2			2			0.978266119295
Tsai_HEK293_sgRNA4	GGCACTGCGGCTGGAGGTGGGGG	14	GGCGCTGCGGCCGGAGGTGGGGC	75	0.00370108537447	2	3.70952380952	...*.......*........	-1			-1			0.956169168712
Frock_RAG1A	GCCTCTTTCCCACCCACCTTGGG	33	ACCTCCATCCTCCCCACCTTGGG	60	0.00362839573074	5	0.098566311269	*....**...**........	2			2			1.0
Tsai_VEGFA_site3	GGTGAGTGAGTGTGTGCGTGTGG	6	TGTGGGTGAGCATGTGCGTGAGG	60	0.00362477072233	4	0.390673192771	*...*.....**........	1			1			0.893440475152
Kim/Hap1_VEGFA	GGGTGGGGGGAGTTTGCTCCTGG	41	GGGTGGGGGGAGTTTGCCCCAGG	70	0.0036	1	19.6	.................*..	-2			-2			0.06442
Tsai_VEGFA_site3	GGTGAGTGAGTGTGTGCGTGTGG	6	GTAGAGTGAGTGTGTGTGTGTGG	60	0.00358109878592	3	1.19611774461	.**.............*...	0			0			0.893440475152
Tsai_HEK293_sgRNA3	GGCCCAGACTGAGCACGTGATGG	60	AGACCAGACTGAGCAAGAGAGGG	65	0.00350262697023	4	0.0526300506667	*.*............*.*..	1			1			0.273555166374
Tsai_VEGFA_site2	GACCCCCTCCACCCCGCCTCCGG	29	ACCCCCCCCCCCCCCGCCCCCGG	80	0.00350156966916	5	0.168186075949	**.....*..*.......*.	2			2			0.978266119295
Tsai_VEGFA_site2	GACCCCCTCCACCCCGCCTCCGG	29	GCCCCCCCCAACCCCGCCCCCGG	80	0.00350156966916	4	0.45934875	.*.....*.*........*.	1			1			0.978266119295
Hsu_EMX1.3	GAGTCCGAGCAGAAGAAGAAGGG	22	AAGTCCGAGGAGAGGAAGAAAGG	50	0.00349731	3	0.408036150235	*........*...*......	0			0			0.291483904
Tsai_HEK293_sgRNA4	GGCACTGCGGCTGGAGGTGGGGG	14	CCCACTGGGGCTGGAGGTGGGGG	75	0.00345157400091	3	2.54350736278	**.....*............	0			0			0.956169168712
Tsai_EMX1	GAGTCCGAGCAGAAGAAGAAGGG	22	ACGTCTGAGCAGAAGAAGAATGG	50	0.00344671201814	3	1.4680715198	**...*..............	0			0			0.589931972789
Frock_RAG1A	GCCTCTTTCCCACCCACCTTGGG	33	GGCTCCTCCTCACCCACCTCTGG	60	0.00336922460712	5	0.223530896962	.*...*.*.*.........*	2			2			1.0
Frock_RAG1A	GCCTCTTTCCCACCCACCTTGGG	33	GACTCTTTTCCACCCACCCTAGG	60	0.0032985415734	3	0.644944444444	.*......*.........*.	0			0			1.0
Tsai_HEK293_sgRNA4	GGCACTGCGGCTGGAGGTGGGGG	14	GGCACTGCAGCCTGGGGGTGGGG	75	0.00324364785628	6	0.00116775179833	........*..**.*..**.	3			2	GGCACTGCGGCTGGAGGTGGGG	GGCACTGC(A)GCCTGGGGGTGGGG	0.956169168712
Tsai_HEK293_sgRNA4	GGCACTGCGGCTGGAGGTGGGGG	14	GGTACTCTGGCTGGAGGTGGTGG	75	0.00324364785628	3	1.63414074074	..*...**............	0			0			0.956169168712
Frock_VEGFA	GGGTGGGGGGAGTTTGCTCCTGG	41	GGGTGAGGGGAATAAACTCCAGG	70	0.00324082760503	5	0.00178592956341	.....*.....*.***....	2			2			0.837736878911
Frock_RAG1A	GCCTCTTTCCCACCCACCTTGGG	33	ACCTCTTCCCTCCCCACCTTTGG	60	0.00313361449473	4	0.390673192771	*......*..**........	1			1			1.0
Frock_VEGFA	GGGTGGGGGGAGTTTGCTCCTGG	41	AGGTCGGGGGAGTTAGATCCCGG	70	0.00312142869326	4	0.163368333333	*...*.........*.*...	1			1			0.837736878911
Tsai_VEGFA_site2	GACCCCCTCCACCCCGCCTCCGG	29	CACCCACTACTCCCCGCCTCAGG	80	0.00301859454238	4	0.293524998117	*....*..*.*.........	1			1			0.978266119295
Tsai_VEGFA_site2	GACCCCCTCCACCCCGCCTCCGG	29	CAGTCCCCCCACCCCACCTCTGG	80	0.00301859454238	5	0.155289060241	*.**...*.......*....	2			2			0.978266119295
Kim16_VEGFA1	GGGTGGGGGGAGTTTGCTCCAGG	41	GGGTGGGTGGAGTTTGCTACTGG	70	0.003	2	2.93382352941	.......*..........*.	-1			-1			0.0849
Tsai_VEGFA_site2	GACCCCCTCCACCCCGCCTCCGG	29	AAGACCCCCCACCCCGCCCCAGG	80	0.00297834661515	5	0.298795443038	*.**...*..........*.	2			2			0.978266119295
Frock_VEGFA	GGGTGGGGGGAGTTTGCTCCTGG	41	GGGGAGGGGGAGGGTGCTCCAGG	70	0.00295938731301	4	0.0824997740964	...**.......**......	1			1			0.837736878911
Frock_VEGFA	GGGTGGGGGGAGTTTGCTCCTGG	41	GGGAGGGGAGAGTTTGTTCCAGG	70	0.00288263086974	3	0.699446791862	...*....*.......*...	0			0			0.837736878911
Tsai_VEGFA_site2	GACCCCCTCCACCCCGCCTCCGG	29	CCGCCCCCCCACCCCGCCGCCGG	80	0.00285760283345	5	0.298795443038	***....*..........*.	2			2			0.978266119295
Tsai_HEK293_sgRNA4	GGCACTGCGGCTGGAGGTGGGGG	14	GGAACTGTGGCTGGAGGTGGCAG	75	0.00278621033809	2	6.24466666667	..*....*............	-1			-1			0.956169168712
Tsai_HEK293_sgRNA4	GGCACTGCGGCTGGAGGTGGGGG	14	GCCACAGCGGCCGGAGGTGGCAG	75	0.00274462510916	3	0.837857777778	.*...*.....*........	0			0			0.956169168712
Wang_WAS-CR4	TGGATGGAGGAATGAGGAGTTGG	12	TCCATGGAGGAATGAGGAGAGGG	50	0.0027	3	1.47120112994	.**................*	0			0			0.2755
Frock_RAG1A	GCCTCTTTCCCACCCACCTTGGG	33	ACCTCTTTCCATCCCACCTTGGG	60	0.0026859552812	3	0.768613333333	*.........**........	0			0			1.0
Tsai_VEGFA_site3	GGTGAGTGAGTGTGTGCGTGTGG	6	GGTGGATGAGTGTGTGTGTGGGG	60	0.00266398812123	3	0.692578247261	....**..........*...	0			0			0.893440475152
Tsai_HEK293_sgRNA4	GGCACTGCGGCTGGAGGTGGGGG	14	GCCACTGTGGCTGGAGGTGGGGA	75	0.00266145465131	2	6.69014084507	.*.....*............	-1			-1			0.956169168712
Tsai_VEGFA_site2	GACCCCCTCCACCCCGCCTCCGG	29	AACCACCCCCACCCCACCCCAGG	80	0.00261611527006	5	0.0521225316456	*...*..*.......*..*.	2			2			0.978266119295
Tsai_VEGFA_site2	GACCCCCTCCACCCCGCCTCCGG	29	CTCCCCCCCCTCCCCGCCTCGGG	80	0.00261611527006	4	0.794051204819	**.....*..*.........	1			1			0.978266119295
Tsai_VEGFA_site2	GACCCCCTCCACCCCGCCTCCGG	29	GTCACTCCCCACCCCGCCTCTGG	80	0.00261611527006	4	0.825790229885	.*.*.*.*............	1			1			0.978266119295
Kim16_VEGFA1	GGGTGGGGGGAGTTTGCTCCAGG	41	AGCTGGAGGGAGTTTGCCCCAGG	70	0.0026	4	0.208990259333	*.*...*..........*..	1			1			0.0849
Tsai_HEK293_sgRNA4	GGCACTGCGGCTGGAGGTGGGGG	14	GGCACGGAGGCTGGAAGTGGGGG	75	0.00257828419345	3	0.29290962963	.....*.*.......*....	0			0			0.956169168712
Tsai_HEK293_sgRNA4	GGCACTGCGGCTGGAGGTGGGGG	14	GGCACTGGGGCAGGAGATGGGGG	75	0.00253669896453	3	0.506185654008	.......*...*....*...	0			0			0.956169168712
Tsai_VEGFA_site2	GACCCCCTCCACCCCGCCTCCGG	29	GTCCTCCACCACCCCGCCTCTGG	80	0.0025356194156	3	2.54350736278	.*..*..*............	0			0			0.978266119295
Frock_VEGFA	GGGTGGGGGGAGTTTGCTCCTGG	41	AAGTGGGAAGAGTTTGTTCCAGG	70	0.00252443413444	5	0.226302025316	**.....**.......*...	2			2			0.837736878911
Tsai_HEK293_sgRNA4	GGCACTGCGGCTGGAGGTGGGGG	14	GGCACTGAATCTGGAGGTGGGGG	75	0.0024951137356	3	1.30548095238	.......***..........	0			0			0.956169168712
Tsai_HEK293_sgRNA4	GGCACTGCGGCTGGAGGTGGGGG	14	GTCACTGCGGCTGCAGATGGCGG	75	0.00245352850667	3	0.180752072968	.*...........*..*...	0			0			0.956169168712
Kim16_RNF2	GTCATCTTAGTCATTACCTGAGG	50	GGTATCTAAGTCATTACCTGTGG	40	0.0024	3	2.50789825971	.**....*............	0			0			0.0033
Tsai_VEGFA_site2	GACCCCCTCCACCCCGCCTCCGG	29	GACCCCACCTACCCCACCTCAGG	80	0.00237462770667	4	0.154797629819	......**.*.....*....	1			1			0.978266119295
Tsai_HEK293_sgRNA2	GAACACAAAGCATAGACTGCGGG	39	AAACATAAAGCATAGACTGCAAA	45	0.00225606316977	2	3.83166666667	*....*..............	-1			-1			0.0580936266216
Frock_EMX	GAGTCCGAGCAGAAGAAGAAGGG	22	ACGTCTGAGCAGAAGAAGAATGG	50	0.00224617396114	3	1.4680715198	**...*..............	0			0			0.77161104313
Tsai_HEK293_sgRNA4	GGCACTGCGGCTGGAGGTGGGGG	14	GGCTCTTCGGCTGGAGGTAGCGG	75	0.00220401713311	3	0.677902985075	...*..*...........*.	0			0			0.956169168712
Frock_VEGFA	GGGTGGGGGGAGTTTGCTCCTGG	41	GGGAGGGGGCAGGTTGCTCCAGG	70	0.00220035137394	3	0.95247721519	...*.....*..*.......	0			0			0.837736878911
Kim16_VEGFA3	GGTGAGTGAGTGTGTGCGTGTGG	6	TGTGTGAGTGAGTGTGTGTGTGG	60	0.0022	6	0.0567007279192	*...*.*.*.*.....*...	3			3			0.0056
Tsai_VEGFA_site3	GGTGAGTGAGTGTGTGCGTGTGG	6	TGTGAGTGAGTGTGTGCGTGTGA	60	0.00218359682068	1	100.0	*...................	-2			-2			0.893440475152
Tsai_HEK293_sgRNA1	GGGAAAGACCCAGCATCCGTGGG	71	GAGAAAAGCCCAGCATCCTTAGG	60	0.00218272528843	4	0.34064625	.*....**..........*.	1			1			0.384159650764
Tsai_VEGFA_site1	GGGTGGGGGGAGTTTGCTCCTGG	41	GAGTGGGTGGAGTTTGCTACAGG	70	0.00216900135563	3	1.05555555556	.*.....*..........*.	0			0			0.757342973339
Cho_ccr5-2	GACACCGAAGCAGAGTTTTTAGG	50	CACACCGAAGCTGGGTTTTTAGG	45	0.00215	3	0.21797370892	*..........*.*......	0			0			0.01731
Cho_ccr5-2	GACACCGAAGCAGAGTTTTTAGG	50	GACAACAAAGTAGAGTTTTTAGG	45	0.00213	3	0.964154618474	....*.*...*.........	0			0			0.01731
Cho_ccr5-2	GACACCGAAGCAGAGTTTTTAGG	50	GAGACAGAAGGAGAGTTTTTAGG	45	0.00212	3	0.884726983122	..*..*....*.........	0			0			0.01731
Tsai_VEGFA_site2	GACCCCCTCCACCCCGCCTCCGG	29	GCCCCCCACCACCCCACCCCCGG	80	0.00209289221605	4	0.085785	.*.....*.......*..*.	1			1			0.978266119295
Frock_VEGFA	GGGTGGGGGGAGTTTGCTCCTGG	41	AGGTAGGAGAAGCTTGCTCCTGA	70	0.00208948095587	5	0.326366891566	*...*..*.*..*.......	2			2			0.837736878911
Frock_VEGFA	GGGTGGGGGGAGTTTGCTCCTGG	41	GGTGGGGGAGAGCTAGCTCCGGG	70	0.00205536698108	5	0.0572136143318	..**....*...*.*.....	2			2			0.837736878911
Tsai_HEK293_sgRNA4	GGCACTGCGGCTGGAGGTGGGGG	14	GGTACAGCGGCTGGGGGAGGCGG	75	0.00203767621741	4	0.0496130024133	..*..*........*..*..	1			1			0.956169168712
Tsai_HEK293_sgRNA4	GGCACTGCGGCTGGAGGTGGGGG	14	TGGACTGCGGCTGGAGAGGGAGG	75	0.00203767621741	4	0.117805636667	*.*.............**..	1			1			0.956169168712
Kim16_HEK4	GGCACTGCGGCTGGAGGTGGGGG	14	GGAACTGGGGCTGGGGGTGGGGG	75	0.002	3	0.785713928013	..*....*......*.....	0			0			0.002
Tsai_VEGFA_site3	GGTGAGTGAGTGTGTGCGTGTGG	6	CATGAGTGAGTGTGTGGGTGGGG	60	0.00196523713861	3	1.29012345679	**..............*...	0			0			0.893440475152
Tsai_HEK293_sgRNA4	GGCACTGCGGCTGGAGGTGGGGG	14	GGCACCGCGGCCGGAGCTGTGGG	75	0.00195450575955	4	0.0718329643434	.....*.....*....*..*	1			1			0.956169168712
Frock_EMX	GAGTCCGAGCAGAAGAAGAAGGG	22	AAGTCCGAGGAGAGGAAGAAAGG	50	0.0019109241162	3	0.408036150235	*........*...*......	0			0			0.77161104313
Tsai_HEK293_sgRNA1	GGGAAAGACCCAGCATCCGTGGG	71	GGAAAAGACCAAGCATCAGTGGG	60	0.00187090739008	3	0.337957631841	..*.......*......*..	0			0			0.384159650764
Frock_RAG1A	GCCTCTTTCCCACCCACCTTGGG	33	GTGTATTCCCCACCCACCTTGGG	60	0.00181419786537	4	1.34583333333	.**.*..*............	1			1			1.0
Tsai_VEGFA_site2	GACCCCCTCCACCCCGCCTCCGG	29	GGGCCCTCCCACCTCGCCCCTGG	80	0.00181115672543	6	0.0200986759729	.**...**.....*....*.	3			3			0.978266119295
Frock_EMX	GAGTCCGAGCAGAAGAAGAAGGG	22	GAGTAGGAGCAGGAGAAGAAGGA	50	0.00181034916271	3	0.62567721519	....**......*.......	0			0			0.77161104313
Kim16_VEGFA3	GGTGAGTGAGTGTGTGCGTGTGG	6	TGTGAGTGAGTGAGTGAATGTGG	60	0.0018	4	0.046238115	*...........*...**..	1			1			0.0056
Tsai_VEGFA_site3	GGTGAGTGAGTGTGTGCGTGTGG	6	AGTGAGTATGTGTGTGTGTGGGG	60	0.00179054939296	4	0.372455416667	*......**.......*...	1			1			0.893440475152
Hsu_EMX1.2	GACATCGATGTCCTCCCCATTGG	67	CACATAGGTGTCCTCCCCATAGG	55	0.00178971	3	1.53882195448	*....*.*............	0			0			0.002124957
Frock_RAG1A	GCCTCTTTCCCACCCACCTTGGG	33	GCCCCTTCCCCACCCACCCTGTG	60	0.00174351483166	3	0.992537313433	...*...*..........*.	0			0			1.0
Hsu_EMX1.3	GAGTCCGAGCAGAAGAAGAAGGG	22	ACGTCTGAGCAGAAGAAGAATGG	50	0.001718713	3	1.4680715198	**...*..............	0			0			0.291483904
Cho_ccr5-2	GACACCGAAGCAGAGTTTTTAGG	50	GACACCGAAGCAGGGTTTTCAGG	45	0.00169	2	0.415678521127	.............*.....*	-1			-1			0.01731
Kim/K562_VEGFA	GGGTGGGGGGAGTTTGCTCCTGG	41	GGGTGGGGGGAGTTTGCCCCAGG	70	0.00168	1	19.6	.................*..	-2			-2			0.032
Tsai_HEK293_sgRNA4	GGCACTGCGGCTGGAGGTGGGGG	14	GGCACAGCAGGTGGAGGTGGAGG	75	0.00166340915707	3	0.49783039272	.....*..*.*.........	0			0			0.956169168712
Cho_c4bpb	AATGACCACTACATCCTCAAGGG	47	AATGACCACAGCATCCTCAGTGG	40	0.00166	3	0.59998238	.........**........*	0			0			0.00301
Tsai_HEK293_sgRNA4	GGCACTGCGGCTGGAGGTGGGGG	14	AGCACTGTAGCAAGAGGTGGAGG	75	0.00162182392814	5	0.10652530294	*......**..**.......	2			2			0.956169168712
Tsai_VEGFA_site3	GGTGAGTGAGTGTGTGCGTGTGG	6	GATGAGTGAGTGAGTGAGTGGGG	60	0.00161586164731	3	0.469470149254	.*..........*...*...	0			0			0.893440475152
Tsai_VEGFA_site3	GGTGAGTGAGTGTGTGCGTGTGG	6	TGTGAGTGAGTGTGTGTGTGTGA	60	0.00161586164731	2	5.89919354839	*...............*...	-1			-1			0.893440475152
Tsai_VEGFA_site2	GACCCCCTCCACCCCGCCTCCGG	29	CTCACCCCCCACCCCACCTCTGG	80	0.00160991708927	5	0.157493975904	**.*...*.......*....	2			2			0.978266119295
Kim/K562_VEGFA	GGGTGGGGGGAGTTTGCTCCTGG	41	TAGTGGAGGGAGCTTGCTCCTGG	70	0.0016	4	0.397317958861	**....*.....*.......	1			1			0.032
Tsai_HEK293_sgRNA4	GGCACTGCGGCTGGAGGTGGGGG	14	GGCACTGAGACCAGAGGTGGTGG	75	0.00158023869921	4	0.228837884341	.......*.*.**.......	1			1			0.956169168712
Tsai_HEK293_sgRNA4	GGCACTGCGGCTGGAGGTGGGGG	14	GACACTGCAGCTGGAGGTGGGGT	75	0.00153865347029	2	4.33171641791	.*......*...........	-1			-1			0.956169168712
Frock_VEGFA	GGGTGGGGGGAGTTTGCTCCTGG	41	AAGTGGGAGGAGACTGCTCCAGG	70	0.00153512886554	5	0.0527998554217	**.....*....**......	2			2			0.837736878911
Tsai_VEGFA_site3	GGTGAGTGAGTGTGTGCGTGTGG	6	GGAGAGTGAGTGTGTGTGTGAGA	60	0.00152851777448	2	4.62345512821	..*.............*...	-1			-1			0.893440475152
Kim/Hap1_VEGFA	GGGTGGGGGGAGTTTGCTCCTGG	41	GGGGAGGGGAAGTTTGCTCCTGG	70	0.00151	3	2.34257028112	...**....*..........	0			0			0.06442
Tsai_HEK293_sgRNA4	GGCACTGCGGCTGGAGGTGGGGG	14	GACACAACGGCAGGAGGTGGCGG	75	0.00149706824136	4	0.290868510542	.*...**....*........	1			1			0.956169168712
Tsai_VEGFA_site2	GACCCCCTCCACCCCGCCTCCGG	29	ATGCCCCACCCCCCCGCCCCCGG	80	0.00148917330757	6	0.109610828313	***....*..*.......*.	3			3			0.978266119295
Tsai_VEGFA_site2	GACCCCCTCCACCCCGCCTCCGG	29	GTCCCCCTCCTCCCCACCTCCGG	80	0.00148917330757	3	0.300786069652	.*........*....*....	0			0			0.978266119295
Hsu_EMX1.3	GAGTCCGAGCAGAAGAAGAAGGG	22	GAGTCCAAGCAGTAGAGGAAGGG	50	0.001466994	3	0.286445646667	......*.....*...*...	0			0			0.291483904
Tsai_VEGFA_site2	GACCCCCTCCACCCCGCCTCCGG	29	GTCCCTCCCCACCCCGCCTTGGG	80	0.00144892538034	4	0.421955545775	.*...*.*...........*	1			1			0.978266119295
Tsai_VEGFA_site1	GGGTGGGGGGAGTTTGCTCCTGG	41	AGGTGGTGGGAGCTTGTTCCTGG	70	0.00144600090375	4	0.16112567625	*.....*.....*...*...	1			1			0.757342973339
Tsai_VEGFA_site3	GGTGAGTGAGTGTGTGCGTGTGG	6	GGTGAGTAAGTGTGAGCGTAAGG	60	0.00144117390165	3	0.332294835681	.......*......*....*	0			0			0.893440475152
Tsai_VEGFA_site3	GGTGAGTGAGTGTGTGCGTGTGG	6	GGTGAGTGTGTGTGTGCATGTGG	60	0.00144117390165	2	0.964137288136	........*........*..	-1			-1			0.893440475152
Frock_RAG1A	GCCTCTTTCCCACCCACCTTGGG	33	ACCTTGTCCCCACCCACCAGGGG	60	0.00143722168555	6	0.0505329894578	*...**.*..........**	3			3			1.0
Frock_RAG1A	GCCTCTTTCCCACCCACCTTGGG	33	GCCCCTTACCCATCCACCCTGGG	60	0.00141366067432	4	0.19301625	...*...*....*.....*.	1			1			1.0
Tsai_VEGFA_site2	GACCCCCTCCACCCCGCCTCCGG	29	AACACCCTCCACCCCACCACAGG	80	0.00140867745311	4	0.0906179577465	*..*...........*..*.	1			1			0.978266119295
Tsai_VEGFA_site3	GGTGAGTGAGTGTGTGCGTGTGG	6	AGTGAGTGAGTGAGTGAGTGGGG	60	0.00139750196524	3	0.499277777778	*...........*...*...	0			0			0.893440475152
Tsai_HEK293_sgRNA4	GGCACTGCGGCTGGAGGTGGGGG	14	CAGACTGCGGCAGGGGGTGGCGG	75	0.00137231255458	5	0.119045315855	***........*..*.....	2			2			0.956169168712
Tsai_HEK293_sgRNA4	GGCACTGCGGCTGGAGGTGGGGG	14	GGCGCTGCGGCTGGAGCCGGCGG	75	0.00137231255458	3	0.237767827529	...*............**..	0			0			0.956169168712
Tsai_VEGFA_site2	GACCCCCTCCACCCCGCCTCCGG	29	GCCGCCCCCCACTCCGCCTCCGG	80	0.00136842952588	4	0.553689759036	.*.*...*....*.......	1			1			0.978266119295
Tsai_HEK293_sgRNA4	GGCACTGCGGCTGGAGGTGGGGG	14	GACACAGTGGCTGGAGGTGTGGG	75	0.00133072732565	4	0.421955545775	.*...*.*...........*	1			1			0.956169168712
Tsai_HEK293_sgRNA4	GGCACTGCGGCTGGAGGTGGGGG	14	GTAACTGCGGCTGGCGGTGGTGG	75	0.00133072732565	3	0.785713928013	.**...........*.....	0			0			0.956169168712
Kim16_EMX1	GAGTCCGAGCAGAAGAAGAAGGG	22	GAATCCAAGCAGAAGAAGAGAAG	50	0.0013	3	0.941031617989	..*...*............*	0			0			0.0068
Frock_VEGFA	GGGTGGGGGGAGTTTGCTCCTGG	41	AAATGGGGGGAGTTTGCCCCCCG	70	0.00129633104201	4	0.305988666667	***..............*..	1			1			0.837736878911
Frock_VEGFA	GGGTGGGGGGAGTTTGCTCCTGG	41	GGGGGCGGGGAGGTTGCCCCGGG	70	0.00129633104201	4	0.0689809129747	...*.*......*....*..	1			1			0.837736878911
Frock_RAG1A	GCCTCTTTCCCACCCACCTTGGG	33	GCCCCTGCCCCACCCACCTGTGG	60	0.00129585561812	4	0.45095075	...*..**...........*	1			1			1.0
Tsai_HEK293_sgRNA4	GGCACTGCGGCTGGAGGTGGGGG	14	GGCACTCTGGCTGGAGCTGGGGG	75	0.00128914209673	3	0.74016962963	......**........*...	0			0			0.956169168712
Tsai_VEGFA_site2	GACCCCCTCCACCCCGCCTCCGG	29	CTACCCCCACTCCCCGCCTCCGG	80	0.00128793367142	6	0.202835027778	***....**.*.........	3			3			0.978266119295
Tsai_VEGFA_site2	GACCCCCTCCACCCCGCCTCCGG	29	TTCTCCCTCCTCCCCGCCTCGGG	80	0.00128793367142	4	0.794051204819	**.*......*.........	1			1			0.978266119295
Tsai_VEGFA_site3	GGTGAGTGAGTGTGTGCGTGTGG	6	GATGAGTGTGTGTGTGTGTGAGG	60	0.001266486156	3	0.741204809287	.*......*.......*...	0			0			0.893440475152
Tsai_VEGFA_site1	GGGTGGGGGGAGTTTGCTCCTGG	41	GGGCAAGGGGAGGTTGCTCCTGG	70	0.00126525079078	4	0.334982304217	...***......*.......	1			1			0.757342973339
Tsai_VEGFA_site2	GACCCCCTCCACCCCGCCTCCGG	29	AAGCCCCCCCACCCCGCCCCGGG	80	0.00124768574418	4	0.519472711268	*.*....*..........*.	1			1			0.978266119295
Tsai_VEGFA_site2	GACCCCCTCCACCCCGCCTCCGG	29	CCGCCCCTCCACCCCGCCACTGG	80	0.00124768574418	4	0.519472711268	***...............*.	1			1			0.978266119295
Tsai_HEK293_sgRNA4	GGCACTGCGGCTGGAGGTGGGGG	14	GGCCCTGGGGCTGGAGGTGTTGG	75	0.0012475568678	3	1.39735449735	...*...*...........*	0			0			0.956169168712
Tsai_HEK293_sgRNA1	GGGAAAGACCCAGCATCCGTGGG	71	ATGAAAGACCCAGCATCCATTGA	60	0.00124727159339	3	1.12711864407	**................*.	0			0			0.384159650764
Tsai_VEGFA_site2	GACCCCCTCCACCCCGCCTCCGG	29	TATCCTCCCCACCCCGCCCCGGG	80	0.00120743781695	5	0.180771243038	*.*..*.*..........*.	2			2			0.978266119295
Tsai_HEK293_sgRNA4	GGCACTGCGGCTGGAGGTGGGGG	14	AGCACTGGGGATGGAGGTGTAGG	75	0.00120597163887	4	0.38708318662	*......*..*........*	1			1			0.956169168712
Tsai_VEGFA_site2	GACCCCCTCCACCCCGCCTCCGG	29	ACTCCCCTCCACCCCGGCTCGGG	80	0.00116718988972	4	0.601049166667	***.............*...	1			1			0.978266119295
Tsai_VEGFA_site2	GACCCCCTCCACCCCGCCTCCGG	29	ATCCCTCTCCACCCCACCCCAGG	80	0.00116718988972	5	0.0315341316456	**...*.........*..*.	2			2			0.978266119295
Tsai_VEGFA_site2	GACCCCCTCCACCCCGCCTCCGG	29	TGCACCCCCCACCCCGCCCCTGG	80	0.00116718988972	5	0.303037974684	**.*...*..........*.	2			2			0.978266119295
Cho_ccr5-7	AACACCAGTGAGTAGAGCGGAGG	48	TACTCCAGTGAGTAGAGAGGCGG	55	0.00116	3	0.656790123457	*..*.............*..	0			0			0.42888
Tsai_VEGFA_site3	GGTGAGTGAGTGTGTGCGTGTGG	6	GGTGAATGAGTGTGTGCTCTGGG	60	0.00113547034676	4	0.0234134052294	.....*...........***	1			1			0.893440475152
Tsai_HEK293_sgRNA4	GGCACTGCGGCTGGAGGTGGGGG	14	AACACTGTGGCCGGGGGTGGTGG	75	0.00112280118102	5	0.120735614458	**.....*...*..*.....	2			2			0.956169168712
Kim16_HEK3	GGCCCAGACTGAGCACGTGATGG	60	GGCTCAGACTGAGCACCTGAGAG	65	0.0011	2	4.25290697674	...*............*...	-1			-1			0.0013
Tsai_VEGFA_site2	GACCCCCTCCACCCCGCCTCCGG	29	TGCCCCCTCT-CCCCGCCCCCGG	80	0.00108669403526	5	0.154899375949	**.......**.......*.	2			2			0.978266119295
Tsai_VEGFA_site3	GGTGAGTGAGTGTGTGCGTGTGG	6	AGGGAGTGACTGTGTGCGTGTGG	60	0.00104812647393	3	2.42672489451	*.*......*..........	0			0			0.893440475152
Tsai_HEK293_sgRNA4	GGCACTGCGGCTGGAGGTGGGGG	14	GGCAGGGCGGCTGGAGGAGGTGG	75	0.00103963072317	3	0.352585289515	....**...........*..	0			0			0.956169168712
Tsai_VEGFA_site2	GACCCCCTCCACCCCGCCTCCGG	29	AACCCCACCCACCCCATCTCAGG	80	0.00100619818079	5	0.0435107311392	*.....**.......**...	2			2			0.978266119295
Tsai_VEGFA_site2	GACCCCCTCCACCCCGCCTCCGG	29	AGCCAACCCCACCCCGCCTCTGG	80	0.00100619818079	5	0.505274725275	**..**.*............	2			2			0.978266119295
Tsai_VEGFA_site2	GACCCCCTCCACCCCGCCTCCGG	29	AGCCCCCACCTCCCCGCCTCGGG	80	0.00100619818079	4	0.794051204819	**.....*..*.........	1			1			0.978266119295
Cho_ccr5-2	GACACCGAAGCAGAGTTTTTAGG	50	GACACTGAAGCAGTGATTTTAGG	45	0.001	3	0.0436435348148	.....*.......*.*....	0			0			0.01731
Ran_EMX1-sg1	GCCTCCCCAAAGCCTGGCCAGGG	23	TTCTCCCCAAAGCCTGGCCACAG	70	0.001	2	5.21978021978	**..................	-1			-1			0.2904
Tsai_HEK293_sgRNA4	GGCACTGCGGCTGGAGGTGGGGG	14	GGCACTGCAGACGGAGGTGTGGG	75	0.00099804549424	4	0.0995384507666	........*.**.......*	1			1			0.956169168712
Tsai_HEK293_sgRNA4	GGCACTGCGGCTGGAGGTGGGGG	14	GGGGCTGCGGCCGGAGGTGGTGG	75	0.00099804549424	3	1.29636118143	..**.......*........	0			0			0.956169168712
Tsai_VEGFA_site1	GGGTGGGGGGAGTTTGCTCCTGG	41	GGTGGGGGAGAGCTAGCTCCGGG	70	0.000994125621329	5	0.0572136143318	..**....*...*.*.....	2			2			0.757342973339
Ran_EMX1-sg2	GGCCAGGCTTTGGGGAGGCCTGG	15	AGGTGGGCTTTGGGGAGGCCGGG	75	0.00098	4	1.28667582418	*.***...............	1			1			0.00142
Tsai_VEGFA_site2	GACCCCCTCCACCCCGCCTCCGG	29	TCCCACCCCCACCCCGCCACGGG	80	0.000965950253562	5	0.303037974684	**..*..*..........*.	2			2			0.978266119295
Tsai_VEGFA_site2	GACCCCCTCCACCCCGCCTCCGG	29	TCCCCACCCCGCCCCGCCTCTGG	80	0.000965950253562	5	0.293320689655	**...*.*..*.........	2			2			0.978266119295
Tsai_VEGFA_site3	GGTGAGTGAGTGTGTGCGTGTGG	6	AGTGAGTGAGTGTGTGTGTGAGA	60	0.000960782601101	2	5.89919354839	*...............*...	-1			-1			0.893440475152
Tsai_HEK293_sgRNA4	GGCACTGCGGCTGGAGGTGGGGG	14	TACACTGCGGCCGGGAGTGGTGG	75	0.000956460265314	5	0.0207665256867	**.........*..**....	2			2			0.956169168712
Cho_ccr5-2	GACACCGAAGCAGAGTTTTTAGG	50	GATACTGAAGCAGAGATTTTGGG	45	0.00095	3	0.305079818466	..*..*.........*....	0			0			0.01731
Tsai_HEK293_sgRNA1	GGGAAAGACCCAGCATCCGTGGG	71	GGGAAGGACCCAGCATTCCTGGG	60	0.000935453695042	3	0.218162147887	.....*..........*.*.	0			0			0.384159650764
Tsai_VEGFA_site2	GACCCCCTCCACCCCGCCTCCGG	29	ACACCCCCCCACCCCACCCCAGG	80	0.00092570232633	6	0.0339694819277	***....*.......*..*.	3			3			0.978266119295
Tsai_VEGFA_site2	GACCCCCTCCACCCCGCCTCCGG	29	GACCCCTACCACCCCATCTCAGG	80	0.00092570232633	4	0.0647091069277	......**.......**...	1			1			0.978266119295
Tsai_HEK293_sgRNA4	GGCACTGCGGCTGGAGGTGGGGG	14	GCCACCGCGGCAGGAGGCGGAGG	75	0.000914875036387	4	0.09237382	.*...*.....*.....*..	1			1			0.956169168712
Tsai_HEK293_sgRNA4	GGCACTGCGGCTGGAGGTGGGGG	14	GGCACTGGGGCTGGGGGTGCAGG	75	0.000914875036387	3	0.332294835681	.......*......*....*	0			0			0.956169168712
Tsai_HEK293_sgRNA4	GGCACTGCGGCTGGAGGTGGGGG	14	GGCACTGTGGCAAGAGGTGGGAG	75	0.000914875036387	3	0.462027586207	.......*...**.......	0			0			0.956169168712
Cho_ccr5-4	AAATGAGAAGAAGAGGCACAGGG	10	AAATGTGAAGAAAAGGCACAGGG	40	0.0009	2	1.65991231343	.....*......*.......	-1			-1			0.02015
Kim16_HEK1	GGGAAAGACCCAGCATCCGTGGG	71	TTATAAGACCCAGCATCCGTAAG	60	0.0009	4	1.28667582418	****................	1			1			0.0009
Kim16_RNF2	GTCATCTTAGTCATTACCTGAGG	50	AATATGTTAGTCATTACCTGAGG	40	0.0009	4	0.778438873626	***..*..............	1			1			0.0033
Kim16_VEGFA3	GGTGAGTGAGTGTGTGCGTGTGG	6	GGTGTGTGAGTGTGTGCATTGGG	60	0.0009	3	0.257530348259	....*............*.*	0			0			0.0056
Tsai_VEGFA_site2	GACCCCCTCCACCCCGCCTCCGG	29	CCGCCCCCCCACCCCAACTCCGG	80	0.000885454399098	6	0.0415182556894	***....*.......**...	3			3			0.978266119295
Tsai_VEGFA_site3	GGTGAGTGAGTGTGTGCGTGTGG	6	GGTGAGCAAGTGTGTGTGTGTGG	60	0.000873438728273	3	0.74016962963	......**........*...	0			0			0.893440475152
Tsai_HEK293_sgRNA4	GGCACTGCGGCTGGAGGTGGGGG	14	GGCACTGCGGGAGGAGGTGGGCG	75	0.00087328980746	2	1.42531318681	..........**........	-1			-1			0.956169168712
Tsai_VEGFA_site2	GACCCCCTCCACCCCGCCTCCGG	29	AACCTCCCCCACCCCACCCCAGG	80	0.000845206471867	5	0.0521225316456	*...*..*.......*..*.	2			2			0.978266119295
Tsai_VEGFA_site2	GACCCCCTCCACCCCGCCTCCGG	29	GTCCCCTCCCACCCCGCCTCCAG	80	0.000845206471867	3	1.73721552878	.*....**............	0			0			0.978266119295
Tsai_HEK293_sgRNA4	GGCACTGCGGCTGGAGGTGGGGG	14	GGCGCAGCGGCTGGAGGAGGTGC	75	0.000831704578534	3	0.373635157546	...*.*...........*..	0			0			0.956169168712
Tsai_VEGFA_site3	GGTGAGTGAGTGTGTGCGTGTGG	6	CGTGAGTGAGTGTGTACCTGGGG	60	0.00082976679186	3	0.112967901235	*..............*.*..	0			0			0.893440475152
Kim16_EMX1	GAGTCCGAGCAGAAGAAGAAGGG	22	GAGCCTGAGCAGAAGGAGAAGGG	50	0.0008	3	0.309411580595	...*.*.........*....	0			0			0.0068
Ran_EMX1-sg1	GCCTCCCCAAAGCCTGGCCAGGG	23	TTCTCTCCAAAGCCTGGCCAGAG	70	0.0008	3	1.4680715198	**...*..............	0			0			0.2904
Tsai_HEK293_sgRNA4	GGCACTGCGGCTGGAGGTGGGGG	14	GGCCCTGCGGCTGGAGATATGGG	75	0.000790119349607	4	0.08007181875	...*............*.**	1			1			0.956169168712
Tsai_VEGFA_site3	GGTGAGTGAGTGTGTGCGTGTGG	6	GGTGGATGACTGTGTGTGTGGGG	60	0.000786094855446	4	0.32246476068	....**...*......*...	1			1			0.893440475152
Cho_ccr5-6	ATGAACACCAGTGAGTAGAGCGG	34	AAGAACACAAGAGAGTAGAGAGG	45	0.00078	3	0.846167111111	.*......*..*........	0			0			0.29692
Tsai_VEGFA_site2	GACCCCCTCCACCCCGCCTCCGG	29	CACCCCCTCCCCTCCGCCTCAGG	80	0.000764710617403	3	0.63864084507	*.........*.*.......	0			0			0.978266119295
Tsai_VEGFA_site2	GACCCCCTCCACCCCGCCTCCGG	29	TGGCCCCTCCGCCCCACCTCTGG	80	0.000764710617403	5	0.0861854284337	***.......*....*....	2			2			0.978266119295
Tsai_HEK293_sgRNA4	GGCACTGCGGCTGGAGGTGGGGG	14	AGCACAGCGGCTGGAGAAGGCAG	75	0.00074853412068	4	0.0722843916667	*....*..........**..	1			1			0.956169168712
Tsai_VEGFA_site3	GGTGAGTGAGTGTGTGCGTGTGG	6	AGTGAGTAAGTGAGTGAGTGAGG	60	0.000742422919032	4	0.23590875	*......*....*...*...	1			1			0.893440475152
Tsai_VEGFA_site3	GGTGAGTGAGTGTGTGCGTGTGG	6	GGTGTATGAGTGTGTGTGTGAGG	60	0.000742422919032	3	0.692578247261	....**..........*...	0			0			0.893440475152
Tsai_VEGFA_site3	GGTGAGTGAGTGTGTGCGTGTGG	6	TGTGAGTGAGTATGTACATGTGG	60	0.000742422919032	4	0.026261648	*..........*...*.*..	1			1			0.893440475152
Tsai_VEGFA_site3	GGTGAGTGAGTGTGTGCGTGTGG	6	TGTGGGTGAGTGTGTGTGTGTGG	60	0.000742422919032	3	1.29012345679	*...*...........*...	0			0			0.893440475152
Tsai_VEGFA_site2	GACCCCCTCCACCCCGCCTCCGG	29	AGACCCCCCCACCCCACCCCAGG	80	0.000724462690171	6	0.0339694819277	***....*.......*..*.	3			3			0.978266119295
Tsai_VEGFA_site2	GACCCCCTCCACCCCGCCTCCGG	29	CCCCCCTCCCACCCCGCCTCTAG	80	0.000724462690171	4	0.932255747126	**....**............	1			1			0.978266119295
Tsai_VEGFA_site2	GACCCCCTCCACCCCGCCTCCGG	29	CTACCCCTCCACCCCGACTCGGA	80	0.000724462690171	4	0.601049166667	***.............*...	1			1			0.978266119295
Cho_ccr5-6	ATGAACACCAGTGAGTAGAGCGG	34	AAGAACAGCAGTGAATAGAGAGG	45	0.00072	3	0.796870109546	.*.....*......*.....	0			0			0.29692
Tsai_HEK293_sgRNA4	GGCACTGCGGCTGGAGGTGGGGG	14	AGCACTGCGCTTGGGGGTGGGGG	75	0.000706948891754	4	0.205917821203	*........**...*.....	1			1			0.956169168712
Tsai_HEK293_sgRNA4	GGCACTGCGGCTGGAGGTGGGGG	14	GGCACTGCAGCAGGGGATGGGGG	75	0.000706948891754	4	0.0423366219138	........*..*..*.*...	1			1			0.956169168712
Tsai_HEK293_sgRNA4	GGCACTGCGGCTGGAGGTGGGGG	14	TGCACTGCAGCTGCAGGTGGAGG	75	0.000706948891754	3	0.270694992175	*.......*....*......	0			0			0.956169168712
Tsai_HEK293_sgRNA3	GGCCCAGACTGAGCACGTGATGG	60	GAGCCAGAATGAGCACGTGAGGG	65	0.000700525394046	3	1.53232583668	.**.....*...........	0			0			0.273555166374
Kim16_FANCF	GGAATCCCTTCTGCAGCACCTGG	41	GGAACACCTTCTGCAGCTCCAGG	60	0.0007	3	0.352585289515	....**...........*..	0			0			0.0007
Kim16_VEGFA3	GGTGAGTGAGTGTGTGCGTGTGG	6	GATGTGTGAGTGTGTGCCTGTGG	60	0.0007	3	0.656790123457	.*..*............*..	0			0			0.0056
Tsai_VEGFA_site3	GGTGAGTGAGTGTGTGCGTGTGG	6	TGTGAGTGGGTGTGTGTGTGGGG	60	0.000698750982619	3	0.788265432099	*.......*.......*...	0			0			0.893440475152
Tsai_VEGFA_site2	GACCCCCTCCACCCCGCCTCCGG	29	ACGCCCCCCCACCCCACGTCTGG	80	0.00068421476294	6	0.0211365665328	***....*.......*.*..	3			3			0.978266119295
Tsai_VEGFA_site2	GACCCCCTCCACCCCGCCTCCGG	29	CACACCCACCACCCCGCCTCAGA	80	0.00068421476294	3	2.54350736278	*..*...*............	0			0			0.978266119295
Tsai_VEGFA_site2	GACCCCCTCCACCCCGCCTCCGG	29	GGCCCACTCCACTCCGTCTCCGG	80	0.00068421476294	4	0.14272479375	.*...*......*...*...	1			1			0.978266119295
Tsai_HEK293_sgRNA4	GGCACTGCGGCTGGAGGTGGGGG	14	GGAACGGCGGCCGGAGGTGTAGG	75	0.000665363662827	4	0.19377859479	..*..*.....*.......*	1			1			0.956169168712
Cho_ccr-1	GAATCCTAAAAACTCTGCTTCGG	35	GAATCCTGAAAACCCTGCTTCGG	35	0.00065	2	0.996830985915	.......*.....*......	-1			-1			0.00219
Tsai_VEGFA_site2	GACCCCCTCCACCCCGCCTCCGG	29	CACCCCCCGCACCCCGCCCCAGG	80	0.000643966835708	4	0.321904489437	*......**.........*.	1			1			0.978266119295
Tsai_VEGFA_site2	GACCCCCTCCACCCCGCCTCCGG	29	CGCCCACCCCACCCCACCTCAGG	80	0.000643966835708	5	0.0952838554217	**...*.*.......*....	2			2			0.978266119295
Tsai_EMX1	GAGTCCGAGCAGAAGAAGAAGGG	22	GAGTAGGAGCAGGAGAAGAAGGA	50	0.000634920634921	3	0.62567721519	....**......*.......	0			0			0.589931972789
Tsai_VEGFA_site1	GGGTGGGGGGAGTTTGCTCCTGG	41	AGGAAGGAGGAGTTAGCTCCTGG	70	0.000632625395391	5	0.245397590361	*..**..*......*.....	2			2			0.757342973339
Hsu_EMX1.3	GAGTCCGAGCAGAAGAAGAAGGG	22	AAGTCTGAGCAGAAGAAGCACAG	50	0.000625807	3	0.681906779661	*....*............*.	0			0			0.291483904
Tsai_VEGFA_site2	GACCCCCTCCACCCCGCCTCCGG	29	AACCTCCACCTCCCCGCCTCAGG	80	0.000603718908476	4	0.794051204819	*...*..*..*.........	1			1			0.978266119295
Tsai_VEGFA_site2	GACCCCCTCCACCCCGCCTCCGG	29	CCACCATCCCACCCCGCCTCTGG	80	0.000603718908476	6	0.23629944475	***..***............	3			3			0.978266119295
Tsai_VEGFA_site2	GACCCCCTCCACCCCGCCTCCGG	29	CCCCACCCCCACCCCGCCCCCGG	80	0.000603718908476	5	0.303037974684	**..*..*..........*.	2			2			0.978266119295
Tsai_VEGFA_site2	GACCCCCTCCACCCCGCCTCCGG	29	GACACACCCCCCCCCGCCTCCGG	80	0.000603718908476	4	0.458313577586	...*.*.*..*.........	1			1			0.978266119295
Tsai_VEGFA_site2	GACCCCCTCCACCCCGCCTCCGG	29	GCCACCCCCCACCCCACCCCAGG	80	0.000603718908476	5	0.0521225316456	.*.*...*.......*..*.	2			2			0.978266119295
Ran_EMX1-sg1	GCCTCCCCAAAGCCTGGCCAGGG	23	TCCTTCCCAAAGCCTGGCCAGGG	70	0.0006	2	6.01265822785	*...*...............	-1			-1			0.2904
Cho_c4bpb	AATGACCACTACATCCTCAAGGG	47	AATGACCACTACACCCAGAAAGG	40	0.00058	3	0.0272831749681	.............*..**..	0			0			0.00301
Hsu_EMX1.1	GTCACCTCCAATGACTAGGGTGG	68	TTCACCTCCAAAAACTAGGGAAG	55	0.00057238	3	0.566146478873	*..........**.......	0			0			0.030092945
Tsai_VEGFA_site3	GGTGAGTGAGTGTGTGCGTGTGG	6	AATGAGTGAGTGTGTGTGTGTGA	60	0.000567735173378	3	1.29012345679	**..............*...	0			0			0.893440475152
Tsai_VEGFA_site2	GACCCCCTCCACCCCGCCTCCGG	29	AGGCCCTCCCACCCCGCATCAGG	80	0.000563470981244	6	0.0839318310576	***...**.........*..	3			3			0.978266119295
Tsai_VEGFA_site2	GACCCCCTCCACCCCGCCTCCGG	29	CACCTCCACAACTCCGCCTCTGG	80	0.000563470981244	5	0.326366891566	*...*..*.*..*.......	2			2			0.978266119295
Tsai_VEGFA_site2	GACCCCCTCCACCCCGCCTCCGG	29	TCTCCCCTCCACCCCGCCCTCGG	80	0.000563470981244	5	0.124597699747	***...............**	2			2			0.978266119295
Tsai_EMX1	GAGTCCGAGCAGAAGAAGAAGGG	22	AAGTCCCGGCAGAGGAAGAAGGG	50	0.000544217687075	4	0.152972547468	*.....**.....*......	1			1			0.589931972789
Tsai_VEGFA_site1	GGGTGGGGGGAGTTTGCTCCTGG	41	GGTTGAGGGGAGTCTGCTCCAGG	70	0.000542250338906	3	0.250189100741	..*..*.......*......	0			0			0.757342973339
Tsai_HEK293_sgRNA4	GGCACTGCGGCTGGAGGTGGGGG	14	GACACTAGGGCAGGAGGTGGAGG	75	0.000540607976047	4	0.48077439759	.*....**...*........	1			1			0.956169168712
Tsai_HEK293_sgRNA4	GGCACTGCGGCTGGAGGTGGGGG	14	GGCACTGAGAAAGGAGGTGGAGG	75	0.000540607976047	4	0.328178361264	.......*.***........	1			1			0.956169168712
Tsai_HEK293_sgRNA4	GGCACTGCGGCTGGAGGTGGGGG	14	GGCACTGGGGCTGGAGACGGGGG	75	0.000540607976047	3	0.212405925926	.......*........**..	0			0			0.956169168712
Cho_ccr5-6	ATGAACACCAGTGAGTAGAGCGG	34	AGAAACACTAGTGAGTAGAGGGG	45	0.00054	3	1.53232583668	.**.....*...........	0			0			0.29692
Tsai_VEGFA_site2	GACCCCCTCCACCCCGCCTCCGG	29	ACTCCCCTCCACCCCACCTCTGA	80	0.000523223054013	4	0.268520666667	***............*....	1			1			0.978266119295
Tsai_VEGFA_site2	GACCCCCTCCACCCCGCCTCCGG	29	CACCCCCCCCCCCCCGCCCCCGG	80	0.000523223054013	4	0.29240096831	*......*..*.......*.	1			1			0.978266119295
Tsai_VEGFA_site2	GACCCCCTCCACCCCGCCTCCGG	29	TACTCCCCCCACCCAGCCTCAGG	80	0.000523223054013	4	0.402848101266	*..*...*......*.....	1			1			0.978266119295
Tsai_VEGFA_site2	GACCCCCTCCACCCCGCCTCCGG	29	TCCCCCCTCCACCCCCGCCCCCG	80	0.000523223054013	5	0.0200671746835	**.............**.*.	2			2			0.978266119295
Tsai_FANCF	GGAATCCCTTCTGCAGCACCTGG	41	GGAGTCCCTCCTGCAGCACCTGA	60	0.00050163029847	2	6.16161971831	...*.....*..........	-1			-1			0.396037120642
Tsai_HEK293_sgRNA4	GGCACTGCGGCTGGAGGTGGGGG	14	CCCACTGTGGCTGGAGGTGTGGG	75	0.00049902274712	4	0.697447183099	**.....*...........*	1			1			0.956169168712
Tsai_HEK293_sgRNA4	GGCACTGCGGCTGGAGGTGGGGG	14	GACACTGTGGCTGGAAGTGGAAG	75	0.00049902274712	3	0.541956882255	.*.....*.......*....	0			0			0.956169168712
Tsai_HEK293_sgRNA4	GGCACTGCGGCTGGAGGTGGGGG	14	GGCACAGGGGCTGAAGGTGATGG	75	0.00049902274712	4	0.0565046546677	.....*.*.....*.....*	1			1			0.956169168712
Tsai_HEK293_sgRNA4	GGCACTGCGGCTGGAGGTGGGGG	14	GGCACTACAGCTGGAGGTGGCAA	75	0.00049902274712	2	2.27843304598	......*.*...........	-1			-1			0.956169168712
Tsai_HEK293_sgRNA4	GGCACTGCGGCTGGAGGTGGGGG	14	GGCACTGGGTCTGAAGGTGGAGG	75	0.00049902274712	3	0.349042971888	.......*.*...*......	0			0			0.956169168712
Cho_ccr5-8	CCAGTGAGTAGAGCGGAGGCAGG	37	CCAGTGAGTAGGGCTGGGGCAGG	65	0.00049	3	0.123183478927	...........*..*.*...	0			0			0.02848
Tsai_VEGFA_site2	GACCCCCTCCACCCCGCCTCCGG	29	AACACCCCCCACCCCACCCCGGG	80	0.000482975126781	5	0.0521225316456	*..*...*.......*..*.	2			2			0.978266119295
Tsai_VEGFA_site2	GACCCCCTCCACCCCGCCTCCGG	29	AGCCGCCCCCACCCCGCCCCCGG	80	0.000482975126781	5	0.303037974684	**..*..*..........*.	2			2			0.978266119295
Tsai_VEGFA_site2	GACCCCCTCCACCCCGCCTCCGG	29	GCCTCCCCCCACCCAGCCTCGGG	80	0.000482975126781	4	0.402848101266	.*.*...*......*.....	1			1			0.978266119295
Tsai_VEGFA_site2	GACCCCCTCCACCCCGCCTCCGG	29	TCCCCCCACCACCCCACCCCCGG	80	0.000482975126781	5	0.0521225316456	**.....*.......*..*.	2			2			0.978266119295
Tsai_VEGFA_site3	GGTGAGTGAGTGTGTGCGTGTGG	6	GGTGAGAGAGTGTGTGCGTAGGA	60	0.00048039130055	2	3.14616802326	......*............*	-1			-1			0.893440475152
Tsai_VEGFA_site3	GGTGAGTGAGTGTGTGCGTGTGG	6	TGTGAGTGAGTGTGTGTGTGTGA	60	0.00048039130055	2	5.89919354839	*...............*...	-1			-1			0.893440475152
Cho_ccr5-3	GGTCCTGCCGCTGCTTGTCATGG	50	GTTCCTGCTGCTGCTTCTCAAGG	65	0.00048	3	0.741204809287	.*......*.......*...	0			0			0.00125
Tsai_HEK293_sgRNA4	GGCACTGCGGCTGGAGGTGGGGG	14	TGCTCTGCGGCAGGAGGAGGAGG	75	0.000457437518194	4	0.152684	*..*.......*.....*..	1			1			0.956169168712
Tsai_EMX1	GAGTCCGAGCAGAAGAAGAAGGG	22	TCATCCAAGCAGAAGAAGAAGAG	50	0.000453514739229	4	0.919204166667	***...*.............	1			1			0.589931972789
Tsai_VEGFA_site1	GGGTGGGGGGAGTTTGCTCCTGG	41	AAGTAAGGGAAGTTTGCTCCTGG	70	0.000451875282422	5	0.486753793103	**..**...*..........	2			2			0.757342973339
Tsai_HEK293_sgRNA4	GGCACTGCGGCTGGAGGTGGGGG	14	AAGACTGGGGCTGGAGGTGGGGG	75	0.000415852289267	4	1.34583333333	***....*............	1			1			0.956169168712
Tsai_HEK293_sgRNA4	GGCACTGCGGCTGGAGGTGGGGG	14	AGCACAGAGGCTGGAGGTGGGGT	75	0.000415852289267	3	1.53882195448	*....*.*............	0			0			0.956169168712
Tsai_HEK293_sgRNA4	GGCACTGCGGCTGGAGGTGGGGG	14	GACACTAAGGCTGGAGGTGGGGA	75	0.000415852289267	3	1.73721552878	.*....**............	0			0			0.956169168712
Tsai_HEK293_sgRNA4	GGCACTGCGGCTGGAGGTGGGGG	14	GGCACTGCGGCCAGAGGGAGCGG	75	0.000415852289267	4	0.0160456405345	...........**....**.	1			1			0.956169168712
Tsai_HEK293_sgRNA4	GGCACTGCGGCTGGAGGTGGGGG	14	GGCAGTCCGGATGGAGGTGGGGG	75	0.000415852289267	3	0.964154618474	....*.*...*.........	0			0			0.956169168712
Tsai_VEGFA_site2	GACCCCCTCCACCCCGCCTCCGG	29	CCCCCACCCCACCCCGCCTCCAG	80	0.000402479272317	4	0.825790229885	**...*.*............	1			1			0.978266119295
Tsai_VEGFA_site2	GACCCCCTCCACCCCGCCTCCGG	29	CCGCCCCTGCACCCAGCCTCCGG	80	0.000402479272317	5	0.147838796723	***.....*.....*.....	2			2			0.978266119295
Tsai_VEGFA_site2	GACCCCCTCCACCCCGCCTCCGG	29	GGCCCCACCCACCCCGCCTTCTG	80	0.000402479272317	4	0.476356426056	.*....**...........*	1			1			0.978266119295
Kim16_HEK2	GAACACAAAGCATAGACTGCGGG	39	AAGAACAAAACATAGACTGCAGG	45	0.0004	4	1.29924804217	*.**.....*..........	1			1			0.0004
Ran_EMX1-sg1	GCCTCCCCAAAGCCTGGCCAGGG	23	GACCCCTCAAAGCCTGGCCAGAG	70	0.0004	3	1.65734355045	.*.*..*.............	0			0			0.2904
Wang_WAS-CR4	TGGATGGAGGAATGAGGAGTTGG	12	TAGATGAAGGAATGAGGAGAAGG	50	0.0004	3	1.01909774011	.*....*............*	0			0			0.2755
Wang_WAS-CR4	TGGATGGAGGAATGAGGAGTTGG	12	TCTCAGGAGGAATGAGGAGTTGG	50	0.0004	4	1.28667582418	.****...............	1			1			0.2755
Tsai_VEGFA_site3	GGTGAGTGAGTGTGTGCGTGTGG	6	AGTGAGAAAGTGTGTGCATGCGG	60	0.000393047427723	4	0.211957666667	*.....**.........*..	1			1			0.893440475152
Cho_c4bpb	AATGACCACTACATCCTCAAGGG	47	ATTAACCACTACATTCTCAAAGG	40	0.00038	3	0.796870109546	.*.*..........*.....	0			0			0.00301
Hsu_EMX1.3	GAGTCCGAGCAGAAGAAGAAGGG	22	GAGTCCCAGAAGAAGAAAAAAAG	50	0.000379055	3	0.347045352889	......*..*.......*..	0			0			0.291483904
Tsai_HEK293_sgRNA4	GGCACTGCGGCTGGAGGTGGGGG	14	GGCAGTGCGGCTGGAGCTGCGGG	75	0.00037426706034	3	0.50586318408	....*...........*..*	0			0			0.956169168712
Tsai_VEGFA_site2	GACCCCCTCCACCCCGCCTCCGG	29	ACCCCACCCCACCCCGTCTCCGG	80	0.000362231345086	5	0.224079746835	**...*.*........*...	2			2			0.978266119295
Tsai_VEGFA_site2	GACCCCCTCCACCCCGCCTCCGG	29	AGTCCCATCCACCCCGCCTAAGG	80	0.000362231345086	5	0.270159456911	***...*............*	2			2			0.978266119295
Tsai_VEGFA_site2	GACCCCCTCCACCCCGCCTCCGG	29	CACCCCGCCCACCCCGCCCCTGG	80	0.000362231345086	4	0.359837588028	*.....**..........*.	1			1			0.978266119295
Tsai_VEGFA_site2	GACCCCCTCCACCCCGCCTCCGG	29	CCCCCTCCCCACCCCGCCGCAGG	80	0.000362231345086	5	0.183337974684	**...*.*..........*.	2			2			0.978266119295
Tsai_VEGFA_site2	GACCCCCTCCACCCCGCCTCCGG	29	CCGCCCCCCCATCCCGCCCCAGG	80	0.000362231345086	6	0.0971685180723	***....*...*......*.	3			3			0.978266119295
Tsai_VEGFA_site2	GACCCCCTCCACCCCGCCTCCGG	29	CGTCCCCCCCCCCCCGCCTCAGG	80	0.000362231345086	5	0.47804	***....*..*.........	2			2			0.978266119295
Tsai_VEGFA_site1	GGGTGGGGGGAGTTTGCTCCTGG	41	AGGAAGGAGGAGTTAGCTCCTGG	70	0.000361500225938	5	0.245397590361	*..**..*......*.....	2			2			0.757342973339
Cho_ccr5-7	AACACCAGTGAGTAGAGCGGAGG	48	AACTCCAGTGAGGAGAGGGGTGG	55	0.00036	3	0.239002985075	...*........*....*..	0			0			0.42888
Tsai_HEK293_sgRNA4	GGCACTGCGGCTGGAGGTGGGGG	14	AGCACAGCAGCTGCAGGTGGGGG	75	0.000332681831413	4	0.0827921918513	*....*..*....*......	1			1			0.956169168712
Tsai_HEK293_sgRNA4	GGCACTGCGGCTGGAGGTGGGGG	14	AGCACCGCTGCTGGGGGCGGGGG	75	0.000332681831413	5	0.0186798743777	*....*..*.....*..*..	2			2			0.956169168712
Tsai_HEK293_sgRNA4	GGCACTGCGGCTGGAGGTGGGGG	14	AGCACTGGGGCCAGAGGTGAGGG	75	0.000332681831413	5	0.0763833363038	*......*...**......*	2			2			0.956169168712
Tsai_HEK293_sgRNA4	GGCACTGCGGCTGGAGGTGGGGG	14	AGCTCTGTGGCTGGAGGTGTGAG	75	0.000332681831413	4	0.697447183099	*..*...*...........*	1			1			0.956169168712
Tsai_HEK293_sgRNA4	GGCACTGCGGCTGGAGGTGGGGG	14	GGCACTGAGGCCGGAGGAGGAAG	75	0.000332681831413	3	0.271438222222	.......*...*.....*..	0			0			0.956169168712
Tsai_HEK293_sgRNA4	GGCACTGCGGCTGGAGGTGGGGG	14	GGCACTGGGAATGGAGGTTGGGG	75	0.000332681831413	4	0.230366165286	.......*.**.......*.	1			1			0.956169168712
Tsai_HEK293_sgRNA4	GGCACTGCGGCTGGAGGTGGGGG	14	GGCACTGGGGCAGGAGTTGGGGG	75	0.000332681831413	3	0.506185654008	.......*...*....*...	0			0			0.956169168712
Tsai_HEK293_sgRNA4	GGCACTGCGGCTGGAGGTGGGGG	14	GGCCCTGCGGCCGGGGGTGGAGA	75	0.000332681831413	3	0.371150222222	...*.......*..*.....	0			0			0.956169168712
Cho_ccr5	TGACATCAATTATTATACATCGG	27	TGACATAAATTATTTTACTTAGG	20	0.00033	3	0.171442619718	......*.......*...*.	0			0			0.00182
Hsu_EMX1.3	GAGTCCGAGCAGAAGAAGAAGGG	22	AAGTCAGAGGAGAAGAAGAAGGG	50	0.000323472	3	1.48901476793	*....*...*..........	0			0			0.291483904
Tsai_VEGFA_site2	GACCCCCTCCACCCCGCCTCCGG	29	CTCCCCCTCCACCCCACCTCCAG	80	0.000321983417854	3	0.541956882255	**.............*....	0			0			0.978266119295
Tsai_VEGFA_site2	GACCCCCTCCACCCCGCCTCCGG	29	GACCCCCCCCCCCCGCCCCCGGG	80	0.000321983417854	5	0.00703981291034	.......*..*...**..*.	2			2			0.978266119295
Kim/Hap1_VEGFA	GGGTGGGGGGAGTTTGCTCCTGG	41	CGGGGGAGGGAGTTTGCTCCTGG	70	0.00031	3	1.73721552878	*..*..*.............	0			0			0.06442
Cho_ccr5-2	GACACCGAAGCAGAGTTTTTAGG	50	GAAACAGAAGCAGAGTGTTTAGG	45	0.0003	3	0.723651235489	..*..*..........*...	0			0			0.01731
Ran_EMX1-sg1	GCCTCCCCAAAGCCTGGCCAGGG	23	GGCCGCCCAGAGCCTGGCCAGAG	70	0.0003	4	1.25711206897	.*.**....*..........	1			1			0.2904
Tsai_HEK293_sgRNA4	GGCACTGCGGCTGGAGGTGGGGG	14	AGCACTGCAGCGGGAGGTGAGAG	75	0.000291096602487	4	0.209660992606	*.......*..*.......*	1			1			0.956169168712
Tsai_HEK293_sgRNA4	GGCACTGCGGCTGGAGGTGGGGG	14	CAGGCTGCGCCTGGAGGTGGGGG	75	0.000291096602487	5	0.793288	****.....*..........	2			2			0.956169168712
Tsai_HEK293_sgRNA4	GGCACTGCGGCTGGAGGTGGGGG	14	GGCACCGAGGCCGGAGGTGCTGG	75	0.000291096602487	4	0.186579128165	.....*.*...*.......*	1			1			0.956169168712
Tsai_HEK293_sgRNA4	GGCACTGCGGCTGGAGGTGGGGG	14	GGCACCTTGGCTGAAGGTGGGGG	75	0.000291096602487	4	0.0840381943247	.....***.....*......	1			1			0.956169168712
Tsai_HEK293_sgRNA4	GGCACTGCGGCTGGAGGTGGGGG	14	TGCACCGCGGCTGGGGCTGGAGG	75	0.000291096602487	4	0.0988378416667	*....*........*.*...	1			1			0.956169168712
Cho_ccr5-5	CCTGCCTCCGCTCTACTCACTGG	43	CCTGCCCTCACTCTACTCACAGG	65	0.00029	3	1.45931831502	......**.*..........	0			0			0.0169
Tsai_VEGFA_site2	GACCCCCTCCACCCCGCCTCCGG	29	AGTAGCCCCCACCCCGCCTCGGG	80	0.000281735490622	6	0.571855921856	*****..*............	3			3			0.978266119295
Tsai_VEGFA_site2	GACCCCCTCCACCCCGCCTCCGG	29	CCCCCCCCCCCCCCCGCCCCGGG	80	0.000281735490622	5	0.168186075949	**.....*..*.......*.	2			2			0.978266119295
Tsai_VEGFA_site2	GACCCCCTCCACCCCGCCTCCGG	29	GACCCCACCCACCCCGCCGCAGG	80	0.000281735490622	3	0.639711267606	......**..........*.	0			0			0.978266119295
Tsai_VEGFA_site2	GACCCCCTCCACCCCGCCTCCGG	29	GGCTCCCTCCGCCCCGCCCCGGG	80	0.000281735490622	4	0.27680625	.*.*......*.......*.	1			1			0.978266119295
Tsai_VEGFA_site2	GACCCCCTCCACCCCGCCTCCGG	29	TAGCCCCTCCACCCCACCACAGG	80	0.000281735490622	4	0.089349306338	*.*............*..*.	1			1			0.978266119295
Cho_c4bpb	AATGACCACTACATCCTCAAGGG	47	AATGACCACTACATTCTCTTGGG	40	0.00028	3	0.0854226896552	..............*...**	0			0			0.00301
Cho_ccr5-3	GGTCCTGCCGCTGCTTGTCATGG	50	GGTCCTGCTGCTGCTTGTCTGGG	65	0.00028	2	2.37301617647	........*..........*	-1			-1			0.00125
Cho_ccr5-4	AAATGAGAAGAAGAGGCACAGGG	10	AAATGAGGACAAGAGGCAGAGGG	40	0.00028	3	0.81662	.......*.*........*.	0			0			0.02015
Tsai_VEGFA_site3	GGTGAGTGAGTGTGTGCGTGTGG	6	AGTGAGTGAGTGTGAGTGCGGGG	60	0.000262031618482	4	0.0543602376761	*.............*.*.*.	1			1			0.893440475152
Tsai_VEGFA_site3	GGTGAGTGAGTGTGTGCGTGTGG	6	AGTGAGTGAGTGTGTGTGTGTGA	60	0.000262031618482	2	5.89919354839	*...............*...	-1			-1			0.893440475152
Tsai_VEGFA_site3	GGTGAGTGAGTGTGTGCGTGTGG	6	TGTGAGTGAGTGTGTGTGTGTGA	60	0.000262031618482	2	5.89919354839	*...............*...	-1			-1			0.893440475152
Cho_ccr5	TGACATCAATTATTATACATCGG	27	TGAAATCAATTTTTATACTTGGG	20	0.00026	3	0.488328358209	...*.......*......*.	0			0			0.00182
Kim/Hap1_HBB	CTTGCCCCACAGGGCAGTAACGG	46	GCTGCCCCACAGGGCAGCAAAGG	60	0.00026	3	0.656790123457	**...............*..	0			0			0.01391
Cho_ccr5-4	AAATGAGAAGAAGAGGCACAGGG	10	AAATCATATGAAGAGGCACAAGG	40	0.00025	3	1.01263690932	....*.*.*...........	0			0			0.02015
Tsai_HEK293_sgRNA4	GGCACTGCGGCTGGAGGTGGGGG	14	AGAACTGCTGCTGGAGGTGGTGG	75	0.00024951137356	3	1.60991195499	*.*.....*...........	0			0			0.956169168712
Tsai_HEK293_sgRNA4	GGCACTGCGGCTGGAGGTGGGGG	14	AGCACAGCGACTGAAGGTGAGGG	75	0.00024951137356	5	0.0333061036473	*....*...*...*.....*	2			2			0.956169168712
Tsai_HEK293_sgRNA4	GGCACTGCGGCTGGAGGTGGGGG	14	AGCACCATGGCTAGAGGTGTGGG	75	0.00024951137356	6	0.0424029533539	*....***....*......*	3			3			0.956169168712
Tsai_HEK293_sgRNA4	GGCACTGCGGCTGGAGGTGGGGG	14	GCCACTGGGGCTGGAGGGGGAGG	75	0.00024951137356	3	0.656790123457	.*.....*.........*..	0			0			0.956169168712
Tsai_HEK293_sgRNA4	GGCACTGCGGCTGGAGGTGGGGG	14	GGCACCAGGCCTGGAGGTGTGGG	75	0.00024951137356	5	0.145313935029	.....***.*.........*	2			2			0.956169168712
Tsai_HEK293_sgRNA4	GGCACTGCGGCTGGAGGTGGGGG	14	GGCGCTGCGGCCCGAGGGGGTGG	75	0.00024951137356	4	0.0560968746835	...*.......**....*..	1			1			0.956169168712
Tsai_VEGFA_site2	GACCCCCTCCACCCCGCCTCCGG	29	GCCACCCACCACCCCACCTCAGG	80	0.00024148756339	4	0.258544303797	.*.*...*.......*....	1			1			0.978266119295
Tsai_VEGFA_site2	GACCCCCTCCACCCCGCCTCCGG	29	TTCCCCTTCCACCCAGCCTCTGG	80	0.00024148756339	4	0.275145253165	**....*.......*.....	1			1			0.978266119295
Hsu_EMX1.3	GAGTCCGAGCAGAAGAAGAAGGG	22	GAGTCTGGGCAGGAGAAGAAGAG	50	0.000237892	3	0.595524096386	.....*.*....*.......	0			0			0.291483904
Cho_ccr-1	GAATCCTAAAAACTCTGCTTCGG	35	GAATCCTAAAATTTCTGCTTTGG	35	0.00023	2	0.993867032967	...........**.......	-1			-1			0.00219
Cho_ccr5-6	ATGAACACCAGTGAGTAGAGCGG	34	ATGAACACCAGTGAATAAAATGG	45	0.00023	3	0.0531518957854	..............*..*.*	0			0			0.29692
Cho_ccr5	TGACATCAATTATTATACATCGG	27	TGACATCAATTAATTTTCATTGG	20	0.00022	3	0.0968943218391	............*.*.*...	0			0			0.00182
Tsai_VEGFA_site3	GGTGAGTGAGTGTGTGCGTGTGG	6	GGAGAGTGAGTGTGTGCATGTGC	60	0.000218359682068	2	2.62276	..*..............*..	-1			-1			0.893440475152
Tsai_VEGFA_site3	GGTGAGTGAGTGTGTGCGTGTGG	6	GGTGTGTGGGTGGGGGTGTGTGG	60	0.000218359682068	5	0.0223400015393	....*...*...*.*.*...	2			2			0.893440475152
Cho_ccr-1	GAATCCTAAAAACTCTGCTTCGG	35	TAATCCTAAAAGCTCTGTTTTGG	35	0.00021	3	0.323140740741	*..........*.....*..	0			0			0.00219
Kim/Hap1_VEGFA	GGGTGGGGGGAGTTTGCTCCTGG	41	CCCGGGGGGAAGCTTGCTCCAGG	70	0.00021	6	0.21319615	****.....*..*.......	3			3			0.06442
Kim/Hap1_VEGFA	GGGTGGGGGGAGTTTGCTCCTGG	41	GGGAGGGTGGAGTTTGCTCCTGG	70	0.00021	2	6.01265822785	...*...*............	-1			-1			0.06442
Tsai_HEK293_sgRNA4	GGCACTGCGGCTGGAGGTGGGGG	14	GCCACTGAGGCCGGAGGTGGAGA	75	0.000207926144633	3	1.38488888889	.*.....*...*........	0			0			0.956169168712
Tsai_HEK293_sgRNA4	GGCACTGCGGCTGGAGGTGGGGG	14	GCCACTGGGCCTGGGGGTGGGGG	75	0.000207926144633	4	0.371023101266	.*.....*.*....*.....	1			1			0.956169168712
Tsai_HEK293_sgRNA4	GGCACTGCGGCTGGAGGTGGGGG	14	GCTGCTGCGGCTGGAGGTGGGGA	75	0.000207926144633	3	2.28742368742	.***................	0			0			0.956169168712
Tsai_HEK293_sgRNA4	GGCACTGCGGCTGGAGGTGGGGG	14	GGCACTGAGGCTGCAGGCGGCGG	75	0.000207926144633	3	0.0822038518519	.......*.....*...*..	0			0			0.956169168712
Tsai_VEGFA_site2	GACCCCCTCCACCCCGCCTCCGG	29	AACCCTCTCCACCCAGTCTCAGG	80	0.000201239636159	4	0.0988378416667	*....*........*.*...	1			1			0.978266119295
Cho_ccr-1	GAATCCTAAAAACTCTGCTTCGG	35	GAATTCTAAAAAGGCTGCTTTGG	35	0.0002	3	0.154092405063	....*.......**......	0			0			0.00219
Cho_ccr5	TGACATCAATTATTATACATCGG	27	TGACTTCACTTATGATACATGGG	20	0.0002	3	0.243282841069	....*...*....*......	0			0			0.00182
Cho_ccr5-4	AAATGAGAAGAAGAGGCACAGGG	10	AAATGAGAAGATCAGTCACAAGG	40	0.0002	3	0.0794687448276	...........**..*....	0			0			0.02015
Kim16_HEK3	GGCCCAGACTGAGCACGTGATGG	60	ATTCTAGACTGAGCACGTGCAAG	65	0.0002	5	0.395548253165	***.*..............*	2			2			0.0013
Kim16_VEGFA1	GGGTGGGGGGAGTTTGCTCCAGG	41	GGGGGTGGGGAGCATGCTCCAGG	70	0.0002	4	0.0499123633283	...*.*......**......	1			1			0.0849
Ran_EMX1-sg1	GCCTCCCCAAAGCCTGGCCAGGG	23	ACCAACCCAGAGCCTGGCCAGGG	70	0.0002	4	1.31769578313	*..**....*..........	1			1			0.2904
Hsu_EMX1.1	GTCACCTCCAATGACTAGGGTGG	68	GTCAACTCCAATGATTAGGACAG	55	0.000196232	3	0.352133333333	....*.........*....*	0			0			0.030092945
Cho_ccr5	TGACATCAATTATTATACATCGG	27	TTACATCAATTATGATACAGTGG	20	0.00019	3	0.222321468927	.*...........*.....*	0			0			0.00182
Cho_ccr5-8	CCAGTGAGTAGAGCGGAGGCAGG	37	CCACTGAGTAGAGGGGTGGCGGG	65	0.00019	3	0.17056885759	...*.........*..*...	0			0			0.02848
Tsai_EMX1	GAGTCCGAGCAGAAGAAGAAGGG	22	GAGCACGAGCAAGAGAAGAAGGG	50	0.000181405895692	4	0.272415361446	...**......**.......	1			1			0.589931972789
Tsai_EMX1	GAGTCCGAGCAGAAGAAGAAGGG	22	GAGTCTAAGCAGGAGAATAAAGG	50	0.000181405895692	4	0.0471139635617	.....**.....*....*..	1			1			0.589931972789
Cho_ccr-1	GAATCCTAAAAACTCTGCTTCGG	35	AAATCCTAAAGACTTTGCTTGGG	35	0.00018	3	0.468666666667	*.........*...*.....	0			0			0.00219
Tsai_VEGFA_site3	GGTGAGTGAGTGTGTGCGTGTGG	6	AGGGAGTGAGTGTGAGAGTGCGG	60	0.000174687745655	4	0.161081176667	*.*...........*.*...	1			1			0.893440475152
Tsai_VEGFA_site3	GGTGAGTGAGTGTGTGCGTGTGG	6	GGTGAGAGAGTGTGTGCACGGGG	60	0.000174687745655	3	0.125383408451	......*..........**.	0			0			0.893440475152
Tsai_VEGFA_site3	GGTGAGTGAGTGTGTGCGTGTGG	6	TGTGAGAGAGTGTGTGTGTGGAG	60	0.000174687745655	3	0.881154320988	*.....*.........*...	0			0			0.893440475152
Cho_ccr5	TGACATCAATTATTATACATCGG	27	TGAAATGAATTATTAAACATTGG	20	0.00017	3	0.349302660407	...*..*........*....	0			0			0.00182
Hsu_EMX1.2	GACATCGATGTCCTCCCCATTGG	67	GACATGAATGACCTCCCCATCAG	55	0.000168796	3	0.556494530651	.....**...*.........	0			0			0.002124957
Tsai_HEK293_sgRNA4	GGCACTGCGGCTGGAGGTGGGGG	14	AGCACTGTTACAGGAGGTGGGGG	75	0.000166340915707	5	0.241857902897	*......***.*........	2			2			0.956169168712
Tsai_HEK293_sgRNA4	GGCACTGCGGCTGGAGGTGGGGG	14	CACACTGCGGCCGGAGGTGACCG	75	0.000166340915707	4	0.343144014085	**.........*.......*	1			1			0.956169168712
Tsai_HEK293_sgRNA4	GGCACTGCGGCTGGAGGTGGGGG	14	GGCACTGCAACTGGAAGTGATGG	75	0.000166340915707	4	0.0577458619455	........**.....*...*	1			1			0.956169168712
Tsai_HEK293_sgRNA4	GGCACTGCGGCTGGAGGTGGGGG	14	GGCACTGCAGCTGGCGGTGCTGG	75	0.000166340915707	3	0.192203763556	........*.....*....*	0			0			0.956169168712
Tsai_HEK293_sgRNA4	GGCACTGCGGCTGGAGGTGGGGG	14	GGGCACGCGGCTGGAGGAGGGGG	75	0.000166340915707	5	0.107059167229	..****...........*..	1	GGCAC(T)GCGGCTGGAGGTGGGGG	GGCACGCGGCTGGAGGAGGGGG	2			0.956169168712
Tsai_VEGFA_site2	GACCCCCTCCACCCCGCCTCCGG	29	CCCCACCCCCACCCCACCTCTGG	80	0.000160991708927	5	0.157493975904	**..*..*.......*....	2			2			0.978266119295
Tsai_VEGFA_site2	GACCCCCTCCACCCCGCCTCCGG	29	CCCCCCCCTCACCCCGCCCCTGG	80	0.000160991708927	5	0.185156202532	**.....**.........*.	2			2			0.978266119295
Tsai_VEGFA_site2	GACCCCCTCCACCCCGCCTCCGG	29	GACCCCCCCCACCCCACCCCAGG	80	0.000160991708927	3	0.152506666667	.......*.......*..*.	0			0			0.978266119295
Tsai_VEGFA_site2	GACCCCCTCCACCCCGCCTCCGG	29	GGCCCTCTCCACTCCACCTCAGG	80	0.000160991708927	4	0.0605342705696	.*...*......*..*....	1			1			0.978266119295
Tsai_VEGFA_site2	GACCCCCTCCACCCCGCCTCCGG	29	GGCTCACCCCACCCCACCTCTGG	80	0.000160991708927	5	0.0952838554217	.*.*.*.*.......*....	2			2			0.978266119295
Tsai_VEGFA_site2	GACCCCCTCCACCCCGCCTCCGG	29	GTCCCCCTCCTCCCCGTCTCAGG	80	0.000160991708927	3	0.673271144279	.*........*.....*...	0			0			0.978266119295
Tsai_VEGFA_site2	GACCCCCTCCACCCCGCCTCCGG	29	TGCCCCCTCCACCCCACCTCTGA	80	0.000160991708927	3	0.541956882255	**.............*....	0			0			0.978266119295
Tsai_VEGFA_site2	GACCCCCTCCACCCCGCCTCCGG	29	TTTCCCCCCCACCCCAACTCAGG	80	0.000160991708927	6	0.0415182556894	***....*.......**...	3			3			0.978266119295
Kim/Hap1_VEGFA	GGGTGGGGGGAGTTTGCTCCTGG	41	GCGTGGGGGGTGTTTGCTCCCGG	70	0.00015	2	4.46822033898	.*........*.........	-1			-1			0.06442
Hsu_EMX1.3	GAGTCCGAGCAGAAGAAGAAGGG	22	GAATCCAAGCAGAAGAAGAGAAG	50	0.000147156	3	0.941031617989	..*...*............*	0			0			0.291483904
Hsu_EMX1.2	GACATCGATGTCCTCCCCATTGG	67	GAAATCAAGGTCCTCCCCATAGG	55	0.000143751	3	1.04657854645	..*...*.*...........	0			0			0.002124957
Cho_ccr-1	GAATCCTAAAAACTCTGCTTCGG	35	GCATCTTAAACACTCTGCTTGGG	35	0.00014	3	0.897289029536	.*...*....*.........	0			0			0.00219
Cho_ccr5	TGACATCAATTATTATACATCGG	27	TGACATCAAATATTACACAATGG	20	0.00014	3	0.185940485333	.........*.....*...*	0			0			0.00182
Cho_ccr5-3	GGTCCTGCCGCTGCTTGTCATGG	50	GGTGCTGATGCTGCTTGTCAGGG	65	0.00014	3	1.48263090677	...*...**...........	0			0			0.00125
Cho_ccr5-6	ATGAACACCAGTGAGTAGAGCGG	34	ATGAACTCCTGTGAGTAGAGAGG	45	0.00014	2	3.59994487952	......*..*..........	-1			-1			0.29692
Tsai_VEGFA_site3	GGTGAGTGAGTGTGTGCGTGTGG	6	GGGGGGTGAGTGTGTGTGTGGGG	60	0.000131015809241	3	1.19611774461	..*.*...........*...	0			0			0.893440475152
Tsai_VEGFA_site3	GGTGAGTGAGTGTGTGCGTGTGG	6	TGTGAGAGAGAGTGTGCGTGTGG	60	0.000131015809241	3	1.06699777778	*.....*...*.........	0			0			0.893440475152
Cho_ccr-1	GAATCCTAAAAACTCTGCTTCGG	35	GAAACCTAAAAACACTACTTGGG	35	0.00013	3	0.17056885759	...*.........*..*...	0			0			0.00219
Cho_ccr-1	GAATCCTAAAAACTCTGCTTCGG	35	GAATCCCCAAAACTCTTCTTTGG	35	0.00013	3	0.74016962963	......**........*...	0			0			0.00219
Cho_ccr-1	GAATCCTAAAAACTCTGCTTCGG	35	GATTTATAAAAACTCTGCTTAGG	35	0.00013	3	1.38389133089	..*.**..............	0			0			0.00219
Cho_ccr5-4	AAATGAGAAGAAGAGGCACAGGG	10	AAATGAGAAAAATAGGCAGAGGG	40	0.00013	3	0.300030322785	.........*..*.....*.	0			0			0.02015
Kim/Hap1_HBB	CTTGCCCCACAGGGCAGTAACGG	46	ATTGCCCCACGGGGCAGTGACGG	60	0.00013	3	0.625550847458	*.........*.......*.	0			0			0.01391
Tsai_HEK293_sgRNA4	GGCACTGCGGCTGGAGGTGGGGG	14	GGCACAGGGGCTGGAGGTGGGGC	75	0.00012475568678	2	3.30316091954	.....*.*............	-1			-1			0.956169168712
Tsai_HEK293_sgRNA4	GGCACTGCGGCTGGAGGTGGGGG	14	GGGCATGCGGCTGGAAGTGGTGG	75	0.00012475568678	4	0.254924683544	..***..........*....	1			1			0.956169168712
Tsai_VEGFA_site2	GACCCCCTCCACCCCGCCTCCGG	29	CCACCCCTCCACCCCGTCCCAGG	80	0.000120743781695	5	0.11503624557	***.............*.*.	2			2			0.978266119295
Tsai_VEGFA_site2	GACCCCCTCCACCCCGCCTCCGG	29	CCTGCCCCCCACCCCGCCCCAGG	80	0.000120743781695	6	0.197496987952	****...*..........*.	3			3			0.978266119295
Tsai_VEGFA_site2	GACCCCCTCCACCCCGCCTCCGG	29	CTCCCCCTACACCCCGCAACAGG	80	0.000120743781695	5	0.0362906156962	**......*........**.	2			2			0.978266119295
Tsai_VEGFA_site2	GACCCCCTCCACCCCGCCTCCGG	29	GACCCCCTTCACCCCACCTATGG	80	0.000120743781695	3	0.123354654222	........*......*...*	0			0			0.978266119295
Tsai_VEGFA_site2	GACCCCCTCCACCCCGCCTCCGG	29	GTCCCCTCCCTCCCCGCCTCTGG	80	0.000120743781695	4	0.542336972892	.*....**..*.........	1			1			0.978266119295
Tsai_VEGFA_site2	GACCCCCTCCACCCCGCCTCCGG	29	TCCTCCTTCCACTCCGCCTCTGG	80	0.000120743781695	5	0.24202886747	**.*..*.....*.......	2			2			0.978266119295
Tsai_VEGFA_site2	GACCCCCTCCACCCCGCCTCCGG	29	TTCCCCCCCAACCCCACCTCGGG	80	0.000120743781695	5	0.145051951807	**.....*.*.....*....	2			2			0.978266119295
Cho_ccr5-3	GGTCCTGCCGCTGCTTGTCATGG	50	GGGCCTGCTGCTGCTGGTCAAGG	65	0.00012	3	0.308105403443	..*.....*......*....	0			0			0.00125
Cho_ccr5-3	GGTCCTGCCGCTGCTTGTCATGG	50	GGTCCTGTCGCTGCTTGCCATGG	65	0.00012	2	1.69272727273	.......*.........*..	-1			-1			0.00125
Cho_ccr5-4	AAATGAGAAGAAGAGGCACAGGG	10	AAATGAGAATAAGAGGAACAGGG	40	0.00012	2	2.5138488806	.........*......*...	-1			-1			0.02015
Ran_EMX1-sg2	GGCCAGGCTTTGGGGAGGCCTGG	15	GGCTGGGGTTTGGGGAGGCCCAG	75	0.00012	3	2.42656449553	...**..*............	0			0			0.00142
Cho_c4bpb	AATGACCACTACATCCTCAAGGG	47	AAGAAGCACTACATCCTCAATGG	40	0.00011	3	1.38389133089	..**.*..............	0			0			0.00301
Kim/K562_VEGFA	GGGTGGGGGGAGTTTGCTCCTGG	41	GGGAGGGTGGAGTTTGCTCCTGG	70	0.00011	2	6.01265822785	...*...*............	-1			-1			0.032
Kim/K562_VEGFA	GGGTGGGGGGAGTTTGCTCCTGG	41	GGGGAGGGGAAGTTTGCTCCTGG	70	0.00011	3	2.34257028112	...**....*..........	0			0			0.032
Hsu_EMX1.1	GTCACCTCCAATGACTAGGGTGG	68	GTCACCTCCACTTCCTAGGGCAG	55	0.000101458	3	0.0742437527473	..........*.**......	0			0			0.030092945
Cho_ccr5-8	CCAGTGAGTAGAGCGGAGGCAGG	37	CCACTGAGCAGAGAGGAGGCTGG	65	0.0001	3	0.256257925926	...*....*....*......	0			0			0.02848
Kim/K562_HBB	CTTGCCCCACAGGGCAGTAACGG	46	GTGGCCCCACAGGGCAGGAATGG	60	0.0001	3	0.647595061728	*.*..............*..	0			0			0.00791
Kim/K562_VEGFA	GGGTGGGGGGAGTTTGCTCCTGG	41	CCCGGGGGGAAGCTTGCTCCAGG	70	0.0001	6	0.21319615	****.....*..*.......	3			3			0.032
Ran_EMX1-sg1	GCCTCCCCAAAGCCTGGCCAGGG	23	GCGTGCCCAGAGCCTGGCCACAG	70	0.0001	3	2.30977429719	..*.*....*..........	0			0			0.2904
Cho_ccr-1	GAATCCTAAAAACTCTGCTTCGG	35	GATTCCTAAAACTTCTGCTTGGG	35	9e-05	3	0.528448672	..*........**.......	0			0			0.00219
Cho_ccr5	TGACATCAATTATTATACATCGG	27	TCACATCAATTATTATAGCTTGG	20	9e-05	3	0.206888888889	.*...............**.	0			0			0.00182
Cho_ccr5-5	CCTGCCTCCGCTCTACTCACTGG	43	CCTGCCTCTGCTCTCCTCCCAGG	65	9e-05	3	0.145189893333	........*.....*...*.	0			0			0.0169
Kim/Hap1_HBB	CTTGCCCCACAGGGCAGTAACGG	46	GTGGCCCCACAGGGCAGGAATGG	60	9e-05	3	0.647595061728	*.*..............*..	0			0			0.01391
Kim/K562_HBB	CTTGCCCCACAGGGCAGTAACGG	46	GCTGCCCCACAGGGCAGCAAAGG	60	9e-05	3	0.656790123457	**...............*..	0			0			0.00791
Hsu_EMX1.3	GAGTCCGAGCAGAAGAAGAAGGG	22	GAGTCCAAGAAGAATAAGAATAG	50	8.8e-05	3	0.450504494515	......*..*....*.....	0			0			0.291483904
Tsai_HEK293_sgRNA4	GGCACTGCGGCTGGAGGTGGGGG	14	GACACTGCCTCTGGGGGTGGGGG	75	8.31704578534e-05	4	0.226695114873	.*......**....*.....	1			1			0.956169168712
Tsai_VEGFA_site2	GACCCCCTCCACCCCGCCTCCGG	29	AGCCCCCCCCTCCCCGCCCCAGG	80	8.04958544635e-05	5	0.168186075949	**.....*..*.......*.	2			2			0.978266119295
Tsai_VEGFA_site2	GACCCCCTCCACCCCGCCTCCGG	29	CAGCCCCTCCACTCCACCCCCGG	80	8.04958544635e-05	5	0.0198890198704	*.*.........*..*..*.	2			2			0.978266119295
Tsai_VEGFA_site2	GACCCCCTCCACCCCGCCTCCGG	29	CCCCCCCTCCACCCCACTTCAGG	80	8.04958544635e-05	4	0.0533773333333	**.............*.*..	1			1			0.978266119295
Cho_ccr5	TGACATCAATTATTATACATCGG	27	TGTCACCAATTATTACACATTGG	20	8e-05	3	0.305079818466	..*..*.........*....	0			0			0.00182
Cho_ccr5-8	CCAGTGAGTAGAGCGGAGGCAGG	37	CCAGTGAGGAGAGCGGAGACTGG	65	8e-05	2	1.66219772727	........*.........*.	-1			-1			0.02848
Kim/K562_VEGFA	GGGTGGGGGGAGTTTGCTCCTGG	41	CGGGGGAGGGAGTTTGCTCCTGG	70	8e-05	3	1.73721552878	*..*..*.............	0			0			0.032
Kim/K562_VEGFA	GGGTGGGGGGAGTTTGCTCCTGG	41	GCGTGGGGGGTGTTTGCTCCCGG	70	8e-05	2	4.46822033898	.*........*.........	-1			-1			0.032
Hsu_EMX1.1	GTCACCTCCAATGACTAGGGTGG	68	GTCACCTCCAGGGTCTAGGGCAG	55	7.57e-05	3	0.0943874065934	..........**.*......	0			0			0.030092945
Hsu_EMX1.3	GAGTCCGAGCAGAAGAAGAAGGG	22	GAGTCAGACCAGGAGAAGAAGAG	50	7.56e-05	3	0.363865222892	.....*..*...*.......	0			0			0.291483904
Cho_ccr5-5	CCTGCCTCCGCTCTACTCACTGG	43	CCAGTCTCCGCTCTCCTCACTGG	65	7e-05	3	0.785713928013	..*.*.........*.....	0			0			0.0169
Cho_ccr5-8	CCAGTGAGTAGAGCGGAGGCAGG	37	CCAGTGAGCAGAGAGGAAGCTGG	65	7e-05	3	0.0476834368495	........*....*...*..	0			0			0.02848
Hsu_EMX1.3	GAGTCCGAGCAGAAGAAGAAGGG	22	GAGTCTGAACGGAAGAAGAAAAG	50	6.68e-05	3	0.49783039272	.....*..*.*.........	0			0			0.291483904
Hsu_EMX1.1	GTCACCTCCAATGACTAGGGTGG	68	GTCAACTCCAATGGCTTGGGAGG	55	6.45e-05	3	0.17056885759	....*........*..*...	0			0			0.030092945
Cho_ccr5-3	GGTCCTGCCGCTGCTTGTCATGG	50	GGTCCTGCCGCTGCTCATCATGG	65	6e-05	2	0.345653846154	...............**...	-1			-1			0.00125
Ran_EMX1-sg2	GGCCAGGCTTTGGGGAGGCCTGG	15	GGTCAGGCTCCGGGGAGGCCGAG	75	6e-05	3	1.34683231646	..*......**.........	0			0			0.00142
Ran_EMX1-sg2	GGCCAGGCTTTGGGGAGGCCTGG	15	GTTGAGGTTTTGGGGAGGCCCGG	75	6e-05	4	1.34583333333	.***...*............	1			1			0.00142
Ran_EMX1-sg2	GGCCAGGCTTTGGGGAGGCCTGG	15	TGCCAGGCTCTGGGGAGGCCAAG	75	6e-05	2	7.41483050847	*........*..........	-1			-1			0.00142
Cho_ccr-1	GAATCCTAAAAACTCTGCTTCGG	35	GAATCCTAAATACTCTCCTTCGG	35	5e-05	2	1.42951584507	..........*.....*...	-1			-1			0.00219
Cho_ccr-1	GAATCCTAAAAACTCTGCTTCGG	35	GAATCCTCAATATTCTGCTTAGG	35	5e-05	3	0.521189655172	.......*..*.*.......	0			0			0.00219
Cho_ccr5	TGACATCAATTATTATACATCGG	27	TGACATCACTTATTATGCATGGG	20	5e-05	2	1.77359722222	........*.......*...	-1			-1			0.00182
Cho_ccr5	TGACATCAATTATTATACATCGG	27	TGACTTCAATGATTATACAGTGG	20	5e-05	3	0.729231343284	....*.....*........*	0			0			0.00182
Cho_ccr5-7	AACACCAGTGAGTAGAGCGGAGG	48	AACACCAGTGAGAAGAGCTGTGG	55	5e-05	2	0.815561619718	............*.....*.	-1			-1			0.42888
Kim/K562_HBB	CTTGCCCCACAGGGCAGTAACGG	46	ATTGCCCCACGGGGCAGTGACGG	60	5e-05	3	0.625550847458	*.........*.......*.	0			0			0.00791
Ran_EMX1-sg2	GGCCAGGCTTTGGGGAGGCCTGG	15	CGCCAGGCTCAGGGGAGGCCCGG	75	5e-05	3	1.43880666667	*........**.........	0			0			0.00142
Ran_EMX1-sg2	GGCCAGGCTTTGGGGAGGCCTGG	15	GGCCTGGCTTTGGGCAGGCCCAG	75	5e-05	2	2.31454545455	....*.........*.....	-1			-1			0.00142
Hsu_EMX1.3	GAGTCCGAGCAGAAGAAGAAGGG	22	GACTCCTAGCAAAAGAAGAATGG	50	4.8e-05	3	0.88541468692	..*...*....*........	0			0			0.291483904
Hsu_EMX1.1	GTCACCTCCAATGACTAGGGTGG	68	GTCACCTTAAATGACTTGGGAAG	55	4.17e-05	3	0.62861673699	.......**.......*...	0			0			0.030092945
Cho_ccr5-5	CCTGCCTCCGCTCTACTCACTGG	43	CCTGCCACAGCTCTACTCGCAGG	65	4e-05	3	0.390863584507	......*.*.........*.	0			0			0.0169
Cho_ccr5-5	CCTGCCTCCGCTCTACTCACTGG	43	CCTGCCTCCTCACTCCTCACAGG	65	4e-05	3	0.294680478161	.........*.*..*.....	0			0			0.0169
Ran_EMX1-sg2	GGCCAGGCTTTGGGGAGGCCTGG	15	AGACAGGCTCTGGGGAGGCCTGG	75	4e-05	3	2.42672489451	*.*......*..........	0			0			0.00142
Hsu_EMX1.3	GAGTCCGAGCAGAAGAAGAAGGG	22	GAGTCAGAGCAGAACTAGAAGGG	50	3.7e-05	3	0.0784997807407	.....*........**....	0			0			0.291483904
Hsu_EMX1.3	GAGTCCGAGCAGAAGAAGAAGGG	22	GAGTCAGAACAGAAGAACAACAG	50	3.57e-05	3	0.215429611894	.....*..*........*..	0			0			0.291483904
Hsu_EMX1.3	GAGTCCGAGCAGAAGAAGAAGGG	22	GAGTTCCAGAAGAAGAAGAAGAG	50	3.43e-05	3	1.52641340996	....*.*..*..........	0			0			0.291483904
Hsu_EMX1.3	GAGTCCGAGCAGAAGAAGAAGGG	22	GAGGCCCAGCAGAGGAAGAAGAG	50	3.28e-05	3	0.286455259259	...*..*......*......	0			0			0.291483904
Hsu_EMX1.3	GAGTCCGAGCAGAAGAAGAAGGG	22	GAGTCCCAGGAGAAGAAAAACAG	50	3.08e-05	3	0.347045352889	......*..*.......*..	0			0			0.291483904
Cho_ccr5-3	GGTCCTGCCGCTGCTTGTCATGG	50	GGTCCTCCCGCTGCTTCTCCGGG	65	3e-05	3	0.32603950939	......*.........*..*	0			0			0.00125
Cho_ccr5-4	AAATGAGAAGAAGAGGCACAGGG	10	AAATGAGAACAAGAGGCAGAGGG	40	3e-05	2	2.33567161017	.........*........*.	-1			-1			0.02015
Cho_ccr5-6	ATGAACACCAGTGAGTAGAGCGG	34	AGGAAAACCAGTGAGAAGAGTGG	45	3e-05	3	0.327883913765	.*...*.........*....	0			0			0.29692
Hsu_EMX1.2	GACATCGATGTCCTCCCCATTGG	67	GACACCGATGTCATCTCCATCAG	55	2.27e-05	3	0.187365333333	....*.......*..*....	0			0			0.002124957
Cho_ccr5	TGACATCAATTATTATACATCGG	27	TGAAATCAATTATCATAGATCGG	20	2e-05	3	0.0920192371476	...*.........*...*..	0			0			0.00182
Cho_ccr5	TGACATCAATTATTATACATCGG	27	TGACATAAATTATTCTACATGGG	20	2e-05	2	1.38009365079	......*.......*.....	-1			-1			0.00182
Cho_ccr5-3	GGTCCTGCCGCTGCTTGTCATGG	50	GGTGCTGCTGCTGCTAGTCAGGG	65	2e-05	3	0.312480125196	...*....*......*....	0			0			0.00125
Hsu_EMX1.3	GAGTCCGAGCAGAAGAAGAAGGG	22	GAGTCCCAGCAGAGGAAGCAGAG	50	1.56e-05	3	0.0953169788732	......*......*....*.	0			0			0.291483904
Hsu_EMX1.3	GAGTCCGAGCAGAAGAAGAAGGG	22	GAGTTTGAGTAGAAGAAGAAGAG	50	1.42e-05	3	1.35209386973	....**...*..........	0			0			0.291483904
Hsu_EMX1.3	GAGTCCGAGCAGAAGAAGAAGGG	22	GAGTACTAGAAGAAGAAGAAAAG	50	1.23e-05	3	1.52641340996	....*.*..*..........	0			0			0.291483904
Hsu_EMX1.3	GAGTCCGAGCAGAAGAAGAAGGG	22	GAGTAGGAGGAGAAGAAGAAAGG	50	1.22e-05	3	1.35209386973	....**...*..........	0			0			0.291483904
Hsu_EMX1.3	GAGTCCGAGCAGAAGAAGAAGGG	22	AAGTCCGAGAAGAAGCAGAAAAG	50	1.12e-05	3	0.499142288557	*........*.....*....	0			0			0.291483904
Hsu_EMX1.3	GAGTCCGAGCAGAAGAAGAAGGG	22	GAGTCCCAGGAGAAGAAGAGAGG	50	1e-05	3	0.77995425493	......*..*.........*	0			0			0.291483904
Cho_ccr-1	GAATCCTAAAAACTCTGCTTCGG	35	GAACCCTCAAAACTCTGTTTGGG	35	0.0	3	0.617578772803	...*...*.........*..	0			0			0.00219
Cho_ccr5-2	GACACCGAAGCAGAGTTTTTAGG	50	GTCAACGAAGCAGAGTTGTTGGG	45	0.0	3	0.656790123457	.*..*............*..	0			0			0.01731
Cho_ccr5-3	GGTCCTGCCGCTGCTTGTCATGG	50	CGTCCTGCCACTGCATGTCATGG	65	0.0	3	0.777733333333	*........*....*.....	0			0			0.00125
Cho_ccr5-3	GGTCCTGCCGCTGCTTGTCATGG	50	GATCCTGCCGTTGCCTGTCATGG	65	0.0	3	0.442262910798	.*........*...*.....	0			0			0.00125
Cho_ccr5-3	GGTCCTGCCGCTGCTTGTCATGG	50	GGCCCTGCCGCTGCATGACATGG	65	0.0	3	0.163193955556	..*...........*..*..	0			0			0.00125
Cho_ccr5-3	GGTCCTGCCGCTGCTTGTCATGG	50	GGTCCTGCTGCAGCTTCTCATGG	65	0.0	3	0.309279434599	........*..*....*...	0			0			0.00125
Cho_ccr5-3	GGTCCTGCCGCTGCTTGTCATGG	50	GGTCCTGGCGCTGCTTCTCCAGG	65	0.0	3	0.477363849765	.......*........*..*	0			0			0.00125
Cho_ccr5-4	AAATGAGAAGAAGAGGCACAGGG	10	AAAAGAGAAGCTGAGGCACAGGG	40	0.0	3	0.729696202532	...*......**........	0			0			0.02015
Cho_ccr5-4	AAATGAGAAGAAGAGGCACAGGG	10	AAACGAGAAGAAGCTGCACATGG	40	0.0	3	0.112401185185	...*.........**.....	0			0			0.02015
Cho_ccr5-4	AAATGAGAAGAAGAGGCACAGGG	10	AAAGGAGAAGGAGAGGCAGATGG	40	0.0	3	0.550858208955	...*......*.......*.	0			0			0.02015
Cho_ccr5-4	AAATGAGAAGAAGAGGCACAGGG	10	AAATGAGAAGGAGTGGCAGATGG	40	0.0	3	0.0696103481013	..........*..*....*.	0			0			0.02015
Cho_ccr5-4	AAATGAGAAGAAGAGGCACAGGG	10	AAATGAGAAGTTGAGGCTCATGG	40	0.0	3	0.136127903614	..........**.....*..	0			0			0.02015
Cho_ccr5-5	CCTGCCTCCGCTCTACTCACTGG	43	CCTGCCTCCGCGCTGCTCTCGGG	65	0.0	3	0.105643662651	...........*..*...*.	0			0			0.0169
Cho_ccr5-5	CCTGCCTCCGCTCTACTCACTGG	43	CCTGCCTCCTCTCTATTCTCCGG	65	0.0	3	0.133346810127	.........*.....*..*.	0			0			0.0169
Cho_ccr5-5	CCTGCCTCCGCTCTACTCACTGG	43	CCTGCCTCCTGTCTACTCTCAGG	65	0.0	3	0.430276044304	.........**.......*.	0			0			0.0169
Cho_ccr5-5	CCTGCCTCCGCTCTACTCACTGG	43	CCTGGCTCCTCTCTCCTCACTGG	65	0.0	3	0.694775111111	....*....*....*.....	0			0			0.0169
Cho_ccr5-5	CCTGCCTCCGCTCTACTCACTGG	43	CCTGTCTCCTCTCCACTCACTGG	65	0.0	3	0.366716033755	....*....*...*......	0			0			0.0169
Cho_ccr5-6	ATGAACACCAGTGAGTAGAGCGG	34	AAGGACACCAGTGAGGAGAGTGG	45	0.0	3	0.541956882255	.*.*...........*....	0			0			0.29692
Cho_ccr5-6	ATGAACACCAGTGAGTAGAGCGG	34	AGGAACACCAGTGGGAAGAGAGG	45	0.0	3	0.0807515754561	.*...........*.*....	0			0			0.29692
Cho_ccr5-6	ATGAACACCAGTGAGTAGAGCGG	34	ATGAACACCAGTGAATACATAGG	45	0.0	3	0.0531518957854	..............*..*.*	0			0			0.29692
Cho_ccr5-6	ATGAACACCAGTGAGTAGAGCGG	34	ATGAACCCTAGTGAGAAGAGAGG	45	0.0	3	0.19181137609	......*.*......*....	0			0			0.29692
Cho_ccr5-6	ATGAACACCAGTGAGTAGAGCGG	34	ATGAACTCCAGGGAGAAGAGAGG	45	0.0	3	0.154453677637	......*....*...*....	0			0			0.29692
Cho_ccr5-7	AACACCAGTGAGTAGAGCGGAGG	48	AAAACCAGTGAGCAGAGTGGAGG	55	0.0	3	0.235656943284	..*.........*....*..	0			0			0.42888
Cho_ccr5-7	AACACCAGTGAGTAGAGCGGAGG	48	AAAAGCAGAGAGTAGAGCGGTGG	55	0.0	3	1.53232583668	..*.*...*...........	0			0			0.42888
Cho_ccr5-8	CCAGTGAGTAGAGCGGAGGCAGG	37	ACAGTGAGTAGAGTGGAGTCCGG	65	0.0	3	0.167940677966	*............*....*.	0			0			0.02848
Cho_ccr5-8	CCAGTGAGTAGAGCGGAGGCAGG	37	CCAGTGAGGAGAGAGGAGCCAGG	65	0.0	3	0.0807212466667	........*....*....*.	0			0			0.02848
Cho_ccr5-8	CCAGTGAGTAGAGCGGAGGCAGG	37	CCAGTGAGTGGAGAGGAGACAGG	65	0.0	3	0.115515550633	.........*...*....*.	0			0			0.02848
Cho_ccr5-8	CCAGTGAGTAGAGCGGAGGCAGG	37	CCGGTGGGGAGAGCGGAGGCGGG	65	0.0	3	1.04657854645	..*...*.*...........	0			0			0.02848
Cho_ccr5-8	CCAGTGAGTAGAGCGGAGGCAGG	37	GCAGAGAGTAGAGCGGTGGCTGG	65	0.0	3	1.29012345679	*...*...........*...	0			0			0.02848
Hsu_EMX1.1	GTCACCTCCAATGACTAGGGTGG	68	GTCACTTCCAAGGACTAGAGAAG	55	0.0	3	0.278794225352	.....*.....*......*.	0			0			0.030092945
Hsu_EMX1.2	GACATCGATGTCCTCCCCATTGG	67	GACATCGATAGCCTCCCCACTGG	55	0.0	3	0.59998238	.........**........*	0			0			0.002124957
Hsu_EMX1.3	GAGTCCGAGCAGAAGAAGAAGGG	22	GAGAGCAAGCAGAAGAAGAAAAG	50	0.0	3	1.58449328449	...**.*.............	0			0			0.291483904
Hsu_EMX1.3	GAGTCCGAGCAGAAGAAGAAGGG	22	GAGTAAGAGAAGAAGAAGAAGGG	50	0.0	3	1.35209386973	....**...*..........	0			0			0.291483904
Hsu_EMX1.3	GAGTCCGAGCAGAAGAAGAAGGG	22	GAGTCCAAGCAGAGGAAGGATAG	50	0.0	3	0.0953169788732	......*......*....*.	0			0			0.291483904
Hsu_EMX1.3	GAGTCCGAGCAGAAGAAGAAGGG	22	GAGTCCCAGCAAAAGAAGAAAAG	50	0.0	2	2.128228	......*....*........	-1			-1			0.291483904
Hsu_EMX1.3	GAGTCCGAGCAGAAGAAGAAGGG	22	GAGTCCGAGAAAATGAAGAAGAG	50	0.0	3	0.163833549425	.........*.*.*......	0			0			0.291483904
Hsu_EMX1.3	GAGTCCGAGCAGAAGAAGAAGGG	22	GATTCCTACCAGAAGAAGAATGG	50	0.0	3	1.04657854645	..*...*.*...........	0			0			0.291483904
Hsu_EMX1.6	GCGCCACCGGTTGATGTGATGGG	88	GGGCCATGGGTTGATGTGATGAG	60	0.0	3	1.73721552878	.*....**............	0			0			0.0
Ran_EMX1-sg1	GCCTCCCCAAAGCCTGGCCAGGG	23	GCCTGCCGAAGGCCTGGCCAGGG	70	0.0	3	1.41164658635	....*..*..*.........	0			0			0.2904
Ran_EMX1-sg1	GCCTCCCCAAAGCCTGGCCAGGG	23	GCTGCCCGAGAGCCTGGCCATGG	70	0.0	4	1.2395125	..**...*.*..........	1			1			0.2904
