# Supplementary material for: Evaluation of off-target and on-target scoring algorithms and integration into the guide RNA selection tool CRISPOR
Source: Genome Biol. 2016 Jul 5;17:148. doi: 10.1186/s13059-016-1012-2 (PMC4934014; doi:10.1186/s13059-016-1012-2)
Supplement: Additional file 4: Table S2. — Reproducibility of the guide EMX1 GAGTCCGAGCAGAAGAAGAAGGG across three different assays. Shown are the numbers and locations of the mismatches, the off-target score, modification frequencies found by the different studies, and whether the off-target was predicted by the CRISPR Design website (http://crispr.mit.edu/). (XLS 31 kb) [file 13059_2016_1012_MOESM4_ESM.xls]

## Sheet: suppTable1.tsv
Supplemental Table 2: A comparison between three different off-target studies for a guide sequence in the human locus EMX1
Guide sequence	Off-target Sequence	Mis-match Count	Location of Mismatches	MIT score	Frock Freq.	Hsu Freq.	Kim 2016 Freq.	Tsai Freq.	Predicted by MIT Website?
GAGTCCGAGCAGAAGAAGAAGGG	GAGTCCTAGCAGGAGAAGAAGAG	2	......*.....*.......	1.76834	0.0274067	0.0778205	notFound	0.0353741	TRUE
GAGTCCGAGCAGAAGAAGAAGGG	GAGTTAGAGCAGAAGAAGAAAGG	2	....**..............	3.15797	0.201368	notTested	notFound	0.283265	FALSE
GAGTCCGAGCAGAAGAAGAAGGG	GAGTCTAAGCAGAAGAAGAAGAG	2	.....**.............	2.15689	0.317465	0.180153	notFound	0.131066	TRUE
GAGTCCGAGCAGAAGAAGAAGGG	ACGTCTGAGCAGAAGAAGAATGG	3	**...*..............	1.46807	0.00224617	0.00171871	notFound	0.00344671	TRUE
GAGTCCGAGCAGAAGAAGAAGGG	AAGTCAGAGGAGAAGAAGAAGGG	3	*....*...*..........	1.48901	notFound	0.000323472	0.0047	notFound	FALSE
GAGTCCGAGCAGAAGAAGAAGGG	AAGTCTGAGCACAAGAAGAATGG	3	*....*.....*........	0.837858	0.0778115	notTested	notFound	0.0234014	TRUE
GAGTCCGAGCAGAAGAAGAAGGG	GAGTAGGAGCAGGAGAAGAAGGA	3	....**......*.......	0.625677	0.00181035	notTested	notFound	0.000634921	FALSE
GAGTCCGAGCAGAAGAAGAAGGG	GAGTCCAAGCAGTAGAGGAAGGG	3	......*.....*...*...	0.286446	notFound	0.00146699	notFound	notFound	FALSE
GAGTCCGAGCAGAAGAAGAAGGG	AAGTCCGAGGAGAGGAAGAAAGG	3	*........*...*......	0.408036	0.00191092	0.00349731	notFound	0.0092517	TRUE
GAGTCCGAGCAGAAGAAGAAGGG	GAGGCCGAGCAGAAGAAAGACGG	3	...*.............**.	0.194537	0.0508071	0.0245892	notFound	0.0634921	TRUE
GAGTCCGAGCAGAAGAAGAAGGG	GAATCCAAGCAGGAGAAGAAGGA	3	..*...*.....*.......	0.733598	notFound	notTested	notFound	0.0060771	FALSE
GAGTCCGAGCAGAAGAAGAAGGG	GAGTCCGGGAAGGAGAAGAAAGG	3	.......*.*..*.......	0.864893	0.0135944	notTested	notFound	0.0195918	TRUE
GAGTCCGAGCAGAAGAAGAAGGG	GAGCCGGAGCAGAAGAAGGAGGG	3	...*.*............*.	0.600485	0.0104095	notTested	notFound	0.0129705	TRUE
GAGTCCGAGCAGAAGAAGAAGGG	GAATCCAAGCAGAAGAAGAGAAG	3	..*...*............*	0.941032	0.00997368	0.000147156	0.0013	notFound	TRUE
GAGTCCGAGCAGAAGAAGAAGGG	AAGTCAGAGCAGAAAAAGAGAGG	4	*....*........*....*	0.113084	0.00906851	notTested	notFound	notFound	FALSE
GAGTCCGAGCAGAAGAAGAAGGG	AAGCCCGAGCAAAGGAAGAAAGG	4	*..*.......*.*......	0.110194	0.0477396	notTested	notFound	notFound	TRUE
