# Supplementary material for: Evaluation of off-target and on-target scoring algorithms and integration into the guide RNA selection tool CRISPOR
Source: Genome Biol. 2016 Jul 5;17:148. doi: 10.1186/s13059-016-1012-2 (PMC4934014; doi:10.1186/s13059-016-1012-2)
Supplement: Additional file 5: Table S3. — Reproducibility of the guide VEGFA GGGTGGGGGGAGTTTGCTCCTGG across three different assays. Shown are the numbers and locations of the mismatches, the off-target score, the modification frequencies found by the different studies, and whether the off-target was predicted by the CRISPR Design website (http://crispr.mit.edu/). (XLS 45 kb) [file 13059_2016_1012_MOESM5_ESM.xls]

## Sheet: suppTable2.tsv
Supplemental Table 3: A comparison between three different off-target studies for the guide VEGFA site1
Guide sequence	Off-target Sequence	Mis-match Count	Location of Mismatches	MIT score	Frock Freq.	Kim2015 /Hap1	Kim2015 /K562	Tsai Freq.	Predicted by MIT Website?
GGGTGGGGGGAGTTTGCTCCTGG	GGGTGGGGGGAGTTTGCCCCAGG	1	.................*..	19.6	0.0418237	0.0036	0.00168	0.0225034	FALSE
GGGTGGGGGGAGTTTGCTCCTGG	GGATGGAGGGAGTTTGCTCCTGG	2	..*...*.............	4.04915	0.150289	0.05456	0.02824	0.292544	TRUE
GGGTGGGGGGAGTTTGCTCCTGG	GCGTGGGGGGTGTTTGCTCCCGG	2	.*........*.........	4.46822	0.0164856	0.00015	8e-05	0.0222323	FALSE
GGGTGGGGGGAGTTTGCTCCTGG	GGGAGGGTGGAGTTTGCTCCTGG	2	...*...*............	6.01266	0.0616354	0.00021	0.00011	0.0539539	TRUE
GGGTGGGGGGAGTTTGCTCCTGG	GGGTGGGTGGAGTTTGCTACTGG	2	.......*..........*.	2.93382	0.00887816	notFound	notFound	notFound	FALSE
GGGTGGGGGGAGTTTGCTCCTGG	CGGGGGAGGGAGTTTGCTCCTGG	3	*..*..*.............	1.73722	0.0563136	0.00031	8e-05	0.0338906	TRUE
GGGTGGGGGGAGTTTGCTCCTGG	GGGGAGGGGAAGTTTGCTCCTGG	3	...**....*..........	2.34257	0.11615	0.00151	0.00011	0.0740172	FALSE
GGGTGGGGGGAGTTTGCTCCTGG	GAGTGGGTGGAGTTTGCTACAGG	3	.*.....*..........*.	1.05556	0.0103365	notFound	notFound	0.002169	TRUE
GGGTGGGGGGAGTTTGCTCCTGG	GGGAGGGGGCAGGTTGCTCCAGG	3	...*.....*..*.......	0.952477	0.00220035	notFound	notFound	notFound	TRUE
GGGTGGGGGGAGTTTGCTCCTGG	GGTTGAGGGGAGTCTGCTCCAGG	3	..*..*.......*......	0.250189	0.0100636	notFound	notFound	0.00054225	FALSE
GGGTGGGGGGAGTTTGCTCCTGG	GGGAGGGGAGAGTTTGTTCCAGG	3	...*....*.......*...	0.699447	0.00288263	notFound	notFound	notFound	TRUE
GGGTGGGGGGAGTTTGCTCCTGG	GGGGGTGGGGACTTTGCTCCAGG	3	...*.*.....*........	0.795435	0.00737715	notFound	notFound	notFound	TRUE
GGGTGGGGGGAGTTTGCTCCTGG	GGGCAAGGGGAGGTTGCTCCTGG	4	...***......*.......	0.334982	0.01333	notFound	notFound	0.00126525	TRUE
GGGTGGGGGGAGTTTGCTCCTGG	AGCTGGAGGGAGTTTGCCCCAGG	4	*.*...*..........*..	0.20899	0.00428983	notFound	notFound	notFound	FALSE
GGGTGGGGGGAGTTTGCTCCTGG	GGTGGGGGTGGGTTTGCTCCTGG	4	..**....*.*.........	0.456379	0.0135262	notFound	notFound	0.00451875	FALSE
GGGTGGGGGGAGTTTGCTCCTGG	AGGTGGTGGGAGCTTGTTCCTGG	4	*.....*.....*...*...	0.161126	0.0128951	notFound	notFound	0.001446	FALSE
GGGTGGGGGGAGTTTGCTCCTGG	GGGGGCGGGGAGGTTGCCCCGGG	4	...*.*......*....*..	0.0689809	0.00129633	notFound	notFound	notFound	TRUE
GGGTGGGGGGAGTTTGCTCCTGG	GAGGGTGGGGAGTTTACTCCTGG	4	.*.*.*.........*....	0.156419	0.00402545	notFound	notFound	0.0103931	TRUE
GGGTGGGGGGAGTTTGCTCCTGG	AGGTCGGGGGAGTTAGATCCCGG	4	*...*.........*.*...	0.163368	0.00312143	notFound	notFound	notFound	TRUE
GGGTGGGGGGAGTTTGCTCCTGG	AAATGGGGGGAGTTTGCCCCCCG	4	***..............*..	0.305989	0.00129633	notFound	notFound	notFound	FALSE
GGGTGGGGGGAGTTTGCTCCTGG	GAGGGGGAGCAGTTTGCTCCAGG	4	.*.*...*.*..........	1.25711	0.0285449	notFound	notFound	0.00424763	TRUE
GGGTGGGGGGAGTTTGCTCCTGG	GTGGGGGTAGAGTTTGCTCCAGG	4	.*.*...**...........	0.83398	0.0330053	notFound	notFound	0.0217804	TRUE
GGGTGGGGGGAGTTTGCTCCTGG	GGGGAGGGGGAGGGTGCTCCAGG	4	...**.......**......	0.0824998	0.00295939	notFound	notFound	notFound	FALSE
GGGTGGGGGGAGTTTGCTCCTGG	GGAGGAGGGGAGTCTGCTCCAGG	4	..**.*.......*......	0.127167	0.0119569	notFound	notFound	0.00524175	FALSE
GGGTGGGGGGAGTTTGCTCCTGG	TAGTGGAGGGAGCTTGCTCCTGG	4	**....*.....*.......	0.397318	0.141471	0.00387	0.0016	0.174876	TRUE
GGGTGGGGGGAGTTTGCTCCTGG	AGGTAGGAGAAGCTTGCTCCTGA	5	*...*..*.*..*.......	0.326367	0.00208948	notFound	notFound	notFound	FALSE
GGGTGGGGGGAGTTTGCTCCTGG	AAGTGGGAAGAGTTTGTTCCAGG	5	**.....**.......*...	0.226302	0.00252443	notFound	notFound	notFound	FALSE
GGGTGGGGGGAGTTTGCTCCTGG	CTGGTGGGGGAGCTTGCTCCAGG	5	**.**.......*.......	0.354361	0.0153854	notFound	notFound	0.0292815	FALSE
GGGTGGGGGGAGTTTGCTCCTGG	AAGTAAGGGAAGTTTGCTCCTGG	5	**..**...*..........	0.486754	0.00521091	notFound	notFound	0.000451875	FALSE
GGGTGGGGGGAGTTTGCTCCTGG	AGCTGAGGGGAGCTTGCTCTGGG	5	*.*..*......*......*	0.0926117	0.0104986	notFound	notFound	notFound	FALSE
GGGTGGGGGGAGTTTGCTCCTGG	AGGGAGGAGGAATTTGCTCCAGG	5	*..**..*...*........	0.429793	0.00849438	notFound	notFound	notFound	FALSE
GGGTGGGGGGAGTTTGCTCCTGG	GGTGGGGGAGAGCTAGCTCCGGG	5	..**....*...*.*.....	0.0572136	0.00205537	notFound	notFound	0.000994126	FALSE
GGGTGGGGGGAGTTTGCTCCTGG	AAGTGGGAGGAGACTGCTCCAGG	5	**.....*....**......	0.0527999	0.00153513	notFound	notFound	notFound	FALSE
GGGTGGGGGGAGTTTGCTCCTGG	AGGAAGGAGGAGTTAGCTCCTGG	5	*..**..*......*.....	0.245398	0.00470773	notFound	notFound	0.0003615	FALSE
GGGTGGGGGGAGTTTGCTCCTGG	GGGCAGAGGGAGTTAGCACCGGG	5	...**.*.......*..*..	0.0328509	0.00678015	notFound	notFound	notFound	FALSE
GGGTGGGGGGAGTTTGCTCCTGG	GGGTGAGGGGAATAAACTCCAGG	5	.....*.....*.***....	0.00178593	0.00324083	notFound	notFound	notFound	FALSE
GGGTGGGGGGAGTTTGCTCCTGG	CCCGGGGGGAAGCTTGCTCCAGG	6	****.....*..*.......	0.213196	notFound	0.00021	0.0001	notFound	FALSE
