# Supplementary material for: Evaluation of off-target and on-target scoring algorithms and integration into the guide RNA selection tool CRISPOR
Source: Genome Biol. 2016 Jul 5;17:148. doi: 10.1186/s13059-016-1012-2 (PMC4934014; doi:10.1186/s13059-016-1012-2)
Supplement: Additional file 8: Table S4. — Comparison of the off-target prediction sensitivity of the CRISPR Design website (http://crispr.mit.edu/), CRISPOR, and CasOffFinder by the number of mismatches. Only off-targets with the PAM NGG were taken into account as the non-standard PAMs differ among the tools. Shown are the number of mismatches in the first columns, then over three columns the number of off-targets predicted for each tool, then two columns with the number of sites found by CRISPOR and CasOffFinder but not by the MIT site, then two columns with the number of sites found by the MIT site but not the other two tools (always 0). The next column shows an example sequence that was missed by the MIT site. The final column contains the distribution of mismatches for each nucleotide over the length of the guide sequence, for all sequences missed by the MIT site. (XLS 30 kb) [file 13059_2016_1012_MOESM8_ESM.xls]

## Sheet: suppTable3.tsv
Suppl. Table 4: Comparison between the off-targets predicted by the MIT website, CRISPOR and CasOffFinder
Mis- matches	Predicted by MIT website	Predicted by CRISPOR	Predicted by CasOff- Finder	Found by CRISPOR but not by MIT	Found by CasOff- Finder but not by MIT	Found by MIT but not by CRISPOR or CasOff-Finder	Found by CasOffFinder but not by CRISPOR	Example sequence missed by the MIT site	Mismatches in sequences missed by MIT, by position
1	2	5	5	3	3	0	0	GGTGAGTGAGTGTGTGTGTGAGG	0,0,0,0,0,0,0,0,0,0,1,0,0,0,0,0,1,1,0,0
2	36	61	61	25	25	0	0	TCCTTGTTTTCATTGTTCTCTGG	5,4,1,0,7,2,1,2,4,3,2,0,4,0,2,0,6,1,3,3
3	357	713	713	356	356	0	0	CACTTGTTTTCATTTCTCTCAGG	75,27,42,39,90,29,39,21,111,42,48,31,65,24,49,55,149,51,42,39
4	2831	6588	6588	3757	3757	0	0	TGGAAGGAGGAAGCAGGAGATGG	967,512,510,654,1159,508,604,499,1203,585,684,519,
									791,427,786,729,1541,747,766,837
