# Supplementary material for: Evaluation of off-target and on-target scoring algorithms and integration into the guide RNA selection tool CRISPOR
Source: Genome Biol. 2016 Jul 5;17:148. doi: 10.1186/s13059-016-1012-2 (PMC4934014; doi:10.1186/s13059-016-1012-2)
Supplement: Additional file 10: Table S5. — Detailed information on CRISPR/Cas9 cleavage efficiency studies. Number of guides, cell types, delivery, and expression method of the guide RNA and comments. (XLS 36 kb) [file 13059_2016_1012_MOESM10_ESM.xls]

## Sheet: Feuil1
Suppl. Table 5: Summary of publicly available efficiency datasets and new datasets of this study
Dataset name	PMID or DOI	Number of guides tested	Species	Biological material	Guide RNA prod- uction	Guide RNA Pro- moter	Delivery method / Target DNA	Analysis method	Quantification of guide RNA activity	Comment
Doench	25184501	881	human	MOLM13/NB4/TF1 cells	in vivo	U6	Lentivirus / Endogenous	HTS of guide RNA sequences in cells selected for protein loss-of-function	log2(number of guide RNA sequence reads in selected cells+0.05/number of guide RNA sequence reads in control cells+0.05)	human part of data used for training of Doench, Xu and Fusi/Doench scores
Wang/Xu	24336569	2077	human	KBM7/HL60 cells	in vivo	U6	Lentivirus / Endogenous	HTS of guide RNA sequences in cells selected for protein loss-of-function	log2(number of guide RNA reads in selected cells+ epsilon/number of guide RNA reads in control cells+ epsilon)	original data used for training of Wang score as reprocessed by Xu et al and part of data used for Xu score
Chari	26167643	1235	human	HEK293T cells infected with library of lentiviral vectors with target DNA sequences	in vivo	U6	Transfection/Exongenous	HTS of amplicons of lentiviral target sequences in transfected cells	% sequence reads with mutations in treated cells-% sequence reads with mutations in control cells	data used for training of Chari score
Ren	25437567	39	Fruitfly	drosophila syncitial embryos	in vivo	U6	DNA injection/ Endogenous	generation of mutations in progeny of Cas9 transgenic flies injected with sgRNA plasmids	% heritable mutation rate
Farboud	25695951	50	C. elegans	adult hermaphrodite worms	in vivo	U6	DNA injection/ Endogenous	amplicon sequencing in F1 progeny of injected worms with successful DNA transformation	mutation rate (% mutant F1 progeny)	Some guides were selected because they had a -GG suffix
Gagnon	24873830	118	zebrafish	zebrafish 1-cell embryos	in vitro	T7 / SP6	RNA injection / Endogenous	amplicon sequencing of target locus	% indels induced at target sequence
Varshney	26048245	105	zebrafish	zebrafish 1-cell embryos	in vivo	T7	RNA injection / Endogenous	detection of indels in progeny of inj. embryos by capillary electrophoresis of PCR products	% germline mutation rate
Xu validation (DNA)	26063738	15	human	LNCaP cells	in vitro	U6	Lentivirus / Endogenous	T7 assay of target locus	% indels induced at target sequence	Small dataset shown in Xu et al. Not analyzed here
Xu validation (protein)	26063738	20	human	LNCaP cells	in vitro	U6	Lentivirus / Endogenous	Western blot	% protein expression knock-down	Small dataset shown in Xu et al. Not analyzed here.
Chari validation	26167643	10	human	293T, HepG2 (out of 7 tested in the article)	in vitro	U6	Transfection reagent / Endogenous	Surveyor assay	% indels induced at target sequence	Very small dataset shown in Chari et al. Not analyzed here.
Moreno-Mateos	26322839	1021	zebrafish	zebrafish 1-cell embryos	in vitro	T7	RNA injection / Endogenous	amplicon sequencing of target genomic loci	% rank normalized guide RNA efficiency	data used for training of Moreno-Mateos score provided by Charles Vejnar
Housden	26350902	75	fruitlfy	S2R+ cells	in vivo	U6	Transfection / Exogenous	luciferase NHEJ reporter assay	normalized luciferase activity	training data used for Housden score
Hart	26627737	176K tested, 8276 in essential Genes	human	Hct116 (x2), Hela, Gbm, Rpe, Dld1, A375, 6-10 timepoints each	in vivo	U6	Lentivirus / Endogenous	quantification of gRNA sequences in cells	sequencing	We used only guides of 829 essential genes in Hct116. Guides were selected to have U in last 4bp and GC-content 45-70%
Liu	26813419	205		Neuro2A	in vivo	U6	transf. reagent / Endogenous	Surveyor assay	0 or 1 based on surveyor result	Assay has very limited resolution, not shown on Fig 4.
Gandhi	10.1101/ 041632	72	ascidians (C. int.)	Ciona 1-cell embryos	in vivo	U6	Electro- poration / Endogenous	Sequencing	% indels induced at target sequence	Preprint
Datasets in this study
Concordet	unpubl.	46	human mouse	U2OS (27), MEF (19)	in vivo	U6	Electro- poration / Endogenous	T7 Endo assay, quantified on a gel	% indels induced at target sequence
This Study, Cell culture, "Schonig"	unpubl.	24	human rat mouse	K562	in vivo	U6	RNA injection / Exongenous	β-galactosidase assay (Wefers et al PNAS 2013, PMID23426636)	rank 1 (=worst),2,3 (=best) relative to control guides
This Study, Zebrafish, "Eschstruth"	unpubl.	18	zebrafish	zebrafish 1-cell embryos	in vitro	T7	RNA injection / Endogenous	T7 assay	% indels induced at target sequence	Very small dataset. selected with the top3% of the Doench Score. Not analyzed here
This Study, Zebrafish, "Shkumatava"	unpubl.	104	zebrafish	zebrafish 1-cell embryos	in vitro	T7	RNA injection / Endogenous	PCR on ~20 embryos, TOPO cloning, Sanger sequencing of 10-20 colonies	% indels induced at target sequence	unpubl., manuscript in prep., not part of the suppl. files of this study pending submission
This Study, Mouse embyros, "Teboul"	mostly unpubl.	31	mouse	Mouse oocytes	in vitro	T7	RNA injection / Endogenous	PCR and Sanger Sequencing on ear clip biopsies	% embryos with induced indel at target sequence
