# Supplementary material for: Evaluation of off-target and on-target scoring algorithms and integration into the guide RNA selection tool CRISPOR
Source: Genome Biol. 2016 Jul 5;17:148. doi: 10.1186/s13059-016-1012-2 (PMC4934014; doi:10.1186/s13059-016-1012-2)
Supplement: Additional file 11: Table S6. — Correlations between knock-out efficiency results in different studies and cell types. (XLS 40 kb) [file 13059_2016_1012_MOESM11_ESM.xls]

## Sheet: corrCellType.tsv
Supplemental Table 6: Correlations between results from the same on-target
efficiency experiment conducted on replicates or different cell-lines
Type of Comparison	Study	Cell Type 1	Cell Type 2	Spearman Correlation of 1 and 2
Replicate	Koike-Yusa 2015 / Xu 2015	Mesc Repl1	Mesc Repl2	0.768
Replicate	Hart et al. 2016	Hct1161lib2Avg	Hct1162lib2Avg	0.711
Diff Cells, one Locus	Doench et al. 2014	TF1_CD13	NB4_CD13	0.814
Diff Cells, one Locus	Doench et al. 2014	TF1_CD33	NB4_CD33	0.889
Diff Cells, one Locus	Doench et al. 2014	MOLM13_CD33	TF1_CD33	0.76
Diff Cells, one Locus	Doench et al. 2014	NB4_CD33	MOLM13_CD33	0.875
Diff Cells, Outlier	Chari et al. 2015	293T	K562	-0.106
Diff Cells	Hart et al. 2016	GbmAvg	Hct1162lib1Avg	0.767
Diff Cells	Wang et al. 2014 / Xu 2015	Hl60	Kbm7	0.752
Diff Cells	Hart et al. 2016	Hct1161lib1Avg	Hct1162lib1Avg	0.747
Diff Cells	Hart et al. 2016	Hct1162lib2Avg	HelaLib2Avg	0.727
Diff Cells	Hart et al. 2016	GbmAvg	HelaLib1Avg	0.725
Diff Cells	Hart et al. 2016	Hct1161lib2Avg	HelaLib2Avg	0.707
Diff Cells	Hart et al. 2016	Hct1162lib1Avg	HelaLib1Avg	0.705
Diff Cells	Hart et al. 2016	GbmAvg	Hct1161lib1Avg	0.699
Diff Cells	Hart et al. 2016	Hct1161lib1Avg	HelaLib1Avg	0.662
Diff Cells	Hart et al. 2016	GbmAvg	Rpe1Avg	0.633
Diff Cells	Hart et al. 2016	Hct1162lib1Avg	Rpe1Avg	0.585
Diff Cells	Hart et al. 2016	HelaLib1Avg	Rpe1Avg	0.567
Diff Cells	Hart et al. 2016	Hct1161lib1Avg	Rpe1Avg	0.531
