# Supplementary material for: Evaluation of off-target and on-target scoring algorithms and integration into the guide RNA selection tool CRISPOR
Source: Genome Biol. 2016 Jul 5;17:148. doi: 10.1186/s13059-016-1012-2 (PMC4934014; doi:10.1186/s13059-016-1012-2)
Supplement: Additional file 14: — Scatterplots of predicted versus obtained cleavage efficiency for all studies shown in Figs. 4 and 5 and Additional file 13: Figure S5 for all scoring models, including 3′ GC content-related heuristics. One row per dataset, one column per prediction score. The previously published datasets shown are, in order: the training data from the Wang, Doench 2014 (human and mouse) and Chari (293 T and K562) studies, Wang 2015, Doench 2016 (AZD and PLX treatment), Hart 2016 averaged over all time points (Rpe1 and the two Hct116 replicates), the data from studies by Moreno-Mateos, Varshney, Gagnon, Liu, Ren, Housden, Farboud, and Gandhi. For details and references on these datasets, see “Methods” or Additional file 10: Table S5. The last six rows represent datasets from this study: “Concordet” is a cell culture dataset quantified with T7 endonuclease and on gels, the datasets “Schönig” and “Eschstruth” ranked guides 1–3 by efficiency, “Shkumatava” by number of mutated sequencing clones obtained from zebrafish embryos, “Teboul” the percentage of mutant mouse embryos. For details on these datasets, see the “Methods” section and also Additional file 15: Table S7 for the Teboul dataset. (TSV 8773 kb) [file 13059_2016_1012_MOESM14_ESM.tsv]

dataset	guide	seq	modFreq	db	position	longSeq100Bp	chariRank	chariRaw	crisprScan	doench	drsc	finalGc6	finalGg	fusi	mh	oof	ssc	wang	wangOrig	wuCrispr
chari2015Train293T	ABCC8_chr11_17483303	AGCGTACCCCCAGGTCTTGCAGG	0.068568294	hg19	chr11:17483272-17483372:+	TGGACAGCAGATTCACGAAGGGCTGCAGGAAGCGTACCCCCAGGTCTTGCAGGTCCTCGGGAGGCTTCACCTCCCTCGGTGTCTTGAAGAAGATGTATCT	32	-0.66937742	18	6	6.78231	0	0	0.398917202887	5331	57	-0.652906	0.431294	0.382054075509	0
chari2015Train293T	ABCC9_chr12_22068672	CCAATTGCCTTCAGATCAATAGG	0.0	hg19	chr12:22068641-22068741:+	GTTACTGCTCTCATTGCTATTGGCAATTTTCCAATTGCCTTCAGATCAATAGGCTTTTTGTGAGCAGATATAATAAGTGTGTTCATCCACCAGTATGTTG	16	-1.1395002	32	26	4.4536	0	0	0.289018051374	3441	57	-0.257357	0.312013	0.282585898026	0
chari2015Train293T	ABI1_chr10_27066055	ACAGGGCGCTCCATATTCGCAGG	1.300487381	hg19	chr10:27066024-27066124:+	GTGTAATCGATAGGTTTCCGAATATACCTTACAGGGCGCTCCATATTCGCAGGTGCTATTATTTTGTGAGTTCTTGATGTATTCTTATTTGTTGTCAAAA	71	0.27962546	43	41	6.07177	0	0	0.592513498426	2810	61	0.411915	0.747636	0.744317628543	0
chari2015Train293T	ABL1_chr9_133710887	CTCGTCCTCCAGCTGTTATCTGG	0.111367128	hg19	chr9:133710856-133710956:+	GGTGGGCTGCAAATCCAAGAAGGGGCTGTCCTCGTCCTCCAGCTGTTATCTGGAAGGTAAGCCCGGGCCGCACGGGTTGGGCTGAGTAGCCGCGCGCCCT	10	-1.3541709	33	5	9.43383	0	0	0.335057327068	3822	68	-0.861312	0.116586	0.078390236414	0
chari2015Train293T	ABL2_chr1_179086468	TCTCAATTAAATCTGACGTCTGG	1.159525319	hg19	chr1:179086420-179086520:-	CAGCACCAGAGAGTCTTGCCTACAATACCTTCTCAATTAAATCTGACGTCTGGGGTAAGGTTGAAAGGGACTTTTTTCTGTGTCATTTTATTTTTTTTTT	27	-0.79761997	21	14	6.77209	1	0	0.418353680873	2480	57	-0.243833	0.213971	0.0930894183103	0
chari2015Train293T	ACKR2_chr3_42906210	TCCGCCTGCGAGGCACGTAACGG	0.059189109	hg19	chr3:42906162-42906262:-	TGGCCAGATTCAGCAGATAGATCTCAACCATCCGCCTGCGAGGCACGTAACGGAGCAAGACCATGAGAAGAAGGAGGTTCCCGCTGAGGCCCAACACAAA	34	-0.61414051	58	64	4.77196	0	0	0.661649218841	3990	57	0.090909	0.530308	0.476394530365	0
chari2015Train293T	ACKR3_chr2_237489282	CATGATTGCCAACTCCGTGGTGG	0.926879506	hg19	chr2:237489251-237489351:+	CTTCATTTACATTTTCATCTTCGTCATCGGCATGATTGCCAACTCCGTGGTGGTCTGGGTGAATATCCAGGCCAAGACCACAGGCTATGACACGCACTGC	84	0.72830593	61	46	8.42135	1	1	0.680666679395	4756	40	0.630763	0.885975	0.919559253932	70
chari2015Train293T	ACSL3_chr2_223783789	TTTCTTTGGTCCCACGCCTGCGG	0.672196796	hg19	chr2:223783758-223783858:+	GATGAATGTTGGTGTATTTCTAGGATATAGTTTCTTTGGTCCCACGCCTGCGGCACATCATCACTGTTGATGGAAAGCCACCGACCTGGTCCGAGTTCCC	81	0.59262848	72	8	5.46857	1	0	0.64253418843	3596	73	0.395805	0.397326	0.313207043682	0
chari2015Train293T	ACSL6_chr5_131326586	CCCACTACTATGATGATGCCCGG	1.235033468	hg19	chr5:131326538-131326638:-	CTGTGATTGGGTCTGGCCCTCAGCTACTTACCCACTACTATGATGATGCCCGGACCATGTACCAGGTGTTCCGCCGTGGGCTTAGCATCTCAGGTGAGAA	27	-0.79246899	27	33	6.00605	1	0	0.554866876147	3822	69	-0.426909	0.306391	0.316397443715	0
chari2015Train293T	ACVR1B_chr12_52369155	GCGCACCTGCATCCCCAAAGTGG	0.87528744	hg19	chr12:52369124-52369224:+	TTTCAATCTGGATGGGATGGAGCACCATGTGCGCACCTGCATCCCCAAAGTGGAGCTGGTCCCTGCCGGGAAGCCCTTCTACTGCCTGAGCTCGGAGGAC	85	0.76333877	67	29	7.958	0	0	0.612952715563	4893	68	0.136815	0.743569	0.820664289669	78
chari2015Train293T	ACVR1C_chr2_158412719	TGTAGGAGCACTGTCGACCCTGG	0.945829751	hg19	chr2:158412688-158412788:+	GTTCCTCCACATTTGGTCTCTTTTTCTTCCTGTAGGAGCACTGTCGACCCTGGCATGCCCATACTGTCAGCATCGCAGCTATGGACAGGAGGCAAACAGG	44	-0.37649988	52	14	7.38124	1	0	0.633116492851	3631	72	0.509022	0.616526	0.68009082519	0
chari2015Train293T	ACVR1_chr2_158636893	CAAGCCGTGGAGTGCTGCCAAGG	6.263396047	hg19	chr2:158636845-158636945:-	ATGACCTGTAAGACCCCGCCGTCCCCTGGCCAAGCCGTGGAGTGCTGCCAAGGGGACTGGTGTAACAGGAACATCACGGCCCAGCTGCCCACTAAAGGTT	44	-0.38488843	49	1	5.72291	1	0	0.514472331864	4057	65	0.321893	0.70482	0.618307036014	0
chari2015Train293T	ACVR2A_chr2_148653939	CGGTTCAACACCAGTTTGATTGG	0.332520505	hg19	chr2:148653891-148653991:-	ATGCCGCCGTTTATCTTTGTCACCATAACACGGTTCAACACCAGTTTGATTGGTTCTGTCTTTTTCCCAATTAGCATTAAAGAAAAGACACTCCTGAGTT	11	-1.3347617	26	12	4.7701	0	0	0.446188570996	3587	66	-0.928702	0.271861	0.311596619649	0
chari2015Train293T	ACVR2B_chr3_38519728	GCGATGCCGGTACATCCAAAAGG	0.526819923	hg19	chr3:38519680-38519780:-	ATGGATGTCCACATGACCGTAGGGGGGCTTGCGATGCCGGTACATCCAAAAGGCCAGCAGGACGATGAGGGAAAGGCCCCCGATGGGCAGCAGTGAGTAG	89	0.91262634	49	69	4.55044	0	0	0.64161703779	4986	67	0.203943	0.749935	0.750702038241	84
chari2015Train293T	ACVRL1_chr12_52307061	AGTGGTTGACGAACTCGGTGGGG	2.148050231	hg19	chr12:52307013-52307113:-	TGTGGTTGCAGAGGTGGCTGTCGCAGCAGTAGTGGTTGACGAACTCGGTGGGGCGCCCCCTGCAGAGCTCCCTGTGCAAGTTCCCGCAGCCCCGATGTTC	90	1.0	46	45	6.38247	1	0	0.720899535531	3887	58	0.536481	0.745181	0.736495499428	0
chari2015Train293T	ADCYAP1R1_chr7_31102886	TGGTGTCGTGCACGTTTCCCTGG	0.295937584	hg19	chr7:31102855-31102955:+	CCAGTGGTGCTGGCCAAGAAGTGTCATGGCTGGTGTCGTGCACGTTTCCCTGGCTGCTCTCCTCCTGCTGCCTATGGTAAGGGCCCAGGAACATCTCTCT	40	-0.4736397	50	7	4.13134	0	0	0.515822949225	4701	56	-0.264355	0.327649	0.215226113858	0
chari2015Train293T	ADORA1_chr1_203098271	TTGCTGTGGACCGCTACCTCCGG	1.132300358	hg19	chr1:203098240-203098340:+	CCCAGAGCTCCATCCTGGCCCTGCTGGCAATTGCTGTGGACCGCTACCTCCGGGTCAAGATCCCTCTCCGGTGAGTCCACAGCGCCGAAGGTACTCGCAG	26	-0.81612563	65	1	5.22467	0	0	0.48105333498	4182	41	0.096111	0.394425	0.25285823866	0
chari2015Train293T	ADORA2A_chr22_24829384	GGGCTCCTCGGTGTACATCACGG	1.633410965	hg19	chr22:24829353-24829453:+	CTGCCTGTCGTCTGTGGCCATGCCCATCATGGGCTCCTCGGTGTACATCACGGTGGAGCTGGCCATTGCTGTGCTGGCCATCCTGGGCAATGTGCTGGTG	46	-0.33022206	64	26	6.60975	0	0	0.639010240192	4322	37	0.131077	0.664851	0.715944511703	69
chari2015Train293T	ADORA2B_chr17_15848574	GACACAGGACGCGCTGTACGTGG	3.38178582	hg19	chr17:15848543-15848643:+	GGGCCCAGCTGGCCCGGCCATGCTGCTGGAGACACAGGACGCGCTGTACGTGGCGCTGGAGCTGGTCATCGCCGCGCTTTCGGTGGCGGGCAACGTGCTG	92	1.1230601	40	25	7.01809	0	0	0.645720643299	5494	38	-0.098489	0.622749	0.658822686645	0
chari2015Train293T	ADORA3_chr1_112045892	CATTGGACTCTGCGCCATAGTGG	0.002076469	hg19	chr1:112045844-112045944:-	CAATGTTACCTACATCACCATGGAAATTTTCATTGGACTCTGCGCCATAGTGGGCAACGTGCTGGTCATCTGCGTGGTCAAGCTGAACCCCAGCCTGCAG	56	-0.10304784	40	7	6.56945	0	0	0.525292081438	3915	51	-0.15929	0.48903	0.400903099259	51
chari2015Train293T	ADRA1A_chr8_26722416	GAAATGTTCACCGGTGCCGGCGG	0.449855172	hg19	chr8:26722385-26722485:+	CCCAAGATCACCCCGAGCAGAATGGCCTTGGAAATGTTCACCGGTGCCGGCGGTTGGGTGCAGTTGGAGCTGTCGGAAGCATTTCCCGAGAGAAACACCA	93	1.1796878	67	58	4.13441	1	1	0.636589958604	5718	64	0.77115	0.9038173	0.867817498608	59
chari2015Train293T	ADRA1B_chr5_159343913	ATGAATCCCGACCTGGACACCGG	0.332371497	hg19	chr5:159343882-159343982:+	TCCCCCTGGCTATGGAGGGCGGACTCTAAGATGAATCCCGACCTGGACACCGGCCACAACACATCAGCACCTGCCCACTGGGGAGAGTTGAAAAATGCCA	41	-0.4498399	65	38	6.61639	1	0	0.626960612024	5014	61	0.418814	0.612024	0.669590844503	0
chari2015Train293T	ADRA1D_chr20_4229574	AACTGACGCTCAGGAGATCGCGG	1.280198224	hg19	chr20:4229543-4229643:+	CTGCGCTGCTGTCCGGGCGGGGTCCCTCGAAACTGACGCTCAGGAGATCGCGGAAAGTCATCTCAACGCGCGGCCGTCGGTGGCCGGGCCGGGGCACAGA	78	0.4909198	51	28	4.67783	0	0	0.653838239078	5357	70	0.248649	0.638942	0.732352240408	64
chari2015Train293T	ADRA2A_chr10_112837973	GTTCACGAGCCGCGCGCTCAAGG	0.948393712	hg19	chr10:112837942-112838042:+	GTTCGGCAACGTGCTCGTCATCATCGCCGTGTTCACGAGCCGCGCGCTCAAGGCGCCCCAAAACCTCTTCCTGGTGTCTCTGGCCTCGGCCGACATCCTG	72	0.31257839	38	1	7.67372	1	0	0.535115791623	5209	61	-0.071445	0.471418	0.533870453696	0
chari2015Train293T	ADRA2B_chr2_96781529	GTACTCCAGCGCGCGGCTCACGG	0.743403815	hg19	chr2:96781498-96781598:+	CTTGATGCGGCGCGGGGTGCGCTTGGAGTTGTACTCCAGCGCGCGGCTCACGGCCCAGTAGCGGTCCAGGCTGATGGCGCACAGGTGCACGATGGACGAG	76	0.4380334	35	3	8.4371	1	0	0.547606688943	5904	56	0.034146	0.558773	0.64431757772	0
chari2015Train293T	ADRA2C_chr4_3768454	GCCGAGTACTGGCCGCGCGGCGG	2.038425492	hg19	chr4:3768406-3768506:-	ACCACGGCAGCCAGCCCTGCCACCGCGCCCGCCGAGTACTGGCCGCGCGGCGGCCCCCAGGAAGCCCCCGAGGCATTGGCAACCCCGCCGCTGCCCCTCT	95	1.3377676	64	47	3.48506	1	1	0.52747243958	9098	67	1.135814	0.9290932	0.930793261789	65
chari2015Train293T	ADRB1_chr10_115803924	CGAGCCCGGTAACCTGTCGTCGG	1.243853052	hg19	chr10:115803893-115803993:+	GGGCGCGGGGGTGCTCGTCCTGGGCGCCTCCGAGCCCGGTAACCTGTCGTCGGCCGCACCGCTCCCCGACGGCGCGGCCACCGCGGCGCGGCTGCTGGTG	57	-0.068153837	52	14	6.11599	0	0	0.642995816156	7467	59	0.286613	0.660696	0.573142052392	0
chari2015Train293T	ADRB2_chr5_148206433	ACCCAATGGAAGCCATGCGCCGG	0.688416642	hg19	chr5:148206402-148206502:+	ACCCGGGAACGGCAGCGCCTTCTTGCTGGCACCCAATGGAAGCCATGCGCCGGACCACGACGTCACGCAGGAAAGGGACGAGGTGTGGGTGGTGGGCATG	15	-1.1784481	35	6	3.96855	1	0	0.543018682016	3870	64	0.65869	0.788058	0.740499751234	0
chari2015Train293T	ADRB3_chr8_37823784	GAGTCTCGGAGTCCAGGCGATGG	0.855832217	hg19	chr8:37823753-37823853:+	CGAAGTCACGAACACGTTGGTCATGGTCTGGAGTCTCGGAGTCCAGGCGATGGCCACGATGACCAGCAGGTTGCCTCCCACGGTGGCCAGCACCGCCAGC	65	0.12688358	56	7	4.6323	1	0	0.546451931993	4320	62	0.936737	0.9225054	0.934567279124	0
chari2015Train293T	AFF1_chr4_87968234	AAAGGTGACCGAAGAGCTGACGG	1.672535211	hg19	chr4:87968203-87968303:+	CAGGAGGGGTTCGGCTCTAGTCATCACAAGAAAGGTGACCGAAGAGCTGACGGAGACCACTGTGCTTCGGTGACAGATTCGGCTCCAGAGAGGGAGCTTT	77	0.48150572	46	19	6.47872	0	0	0.57836645567	4832	51	0.41103	0.79427	0.825480841369	0
chari2015Train293T	AFF3_chr2_100623259	AGAAACCGACCGCGTATGTGAGG	1.203416149	hg19	chr2:100623211-100623311:-	CCCTAGCTTCAAAACCCAGCCTGGTCCAGCAGAAACCGACCGCGTATGTGAGGCCAATGGACGGCCAAGATCAGGCCCCTGATGAGTCTCCTAAGCTGAA	95	1.3315489	28	20	6.25752	0	0	0.6281152701	4221	69	-0.155239	0.529446	0.5	0
chari2015Train293T	AFF4_chr5_132269971	TCCGTCCATGGGCCGCACATAGG	0.608571799	hg19	chr5:132269940-132270040:+	AGAGGACAGCTTTGGTTCCATGGACTCCTGTCCGTCCATGGGCCGCACATAGGCAGTGGGTTTCTGTAACATTGAATTGGACTTTGACATCAATGAGGGT	68	0.1998402	68	28	4.17567	0	0	0.509900135938	3766	60	0.042778	0.391536	0.270789428856	0
chari2015Train293T	AGTR1_chr3_148459082	ACACAGCTATGGAATACCGCTGG	0.456857167	hg19	chr3:148459051-148459151:+	TTTTACTGACTTTGCCACTATGGGCTGTCTACACAGCTATGGAATACCGCTGGCCCTTTGGCAATTACCTATGTAAGATTGCTTCAGCCAGCGTCAGTTT	69	0.22952762	15	56	3.74909	1	0	0.646089760994	4076	76	0.531906	0.790402	0.722256372067	0
chari2015Train293T	AGTR2_chrX_115303577	AAGCCCGAAGTGAAGACCGCTGG	1.34196022	hg19	chrX:115303529-115303629:-	GGTAGACTCATTGTTGCCAGAGATGTTCACAAGCCCGAAGTGAAGACCGCTGGTAATGTTTTTGCTAGTAGTGGCAAGGGTGGAGTTGCCCTTCATATTG	79	0.54599925	43	12	4.87477	1	0	0.647457210944	2699	66	0.138636	0.727624	0.696563548893	0
chari2015Train293T	AKAP9_chr7_91630467	GTACTATATCAGTTTCGAACTGG	0.194439043	hg19	chr7:91630419-91630519:-	ACTTTCTTTGTGTTTCTTGTTCCATTCGTTGTACTATATCAGTTTCGAACTGGCTGTCTTTATGATTTCTCTTCTGAAGTTCTTCGACTGTCCCCATTAA	8	-1.4647452	20	21	7.2248	0	0	0.392267373923	3455	69	-0.078022	0.67456	0.716030153017	0
chari2015Train293T	AKT1_chr14_105258956	GAGCGACGTGGCTATTGTGAAGG	0.53698444	hg19	chr14:105258908-105259008:-	CGTGAGCGTCGCGGGAGCCTCGGGCACCATGAGCGACGTGGCTATTGTGAAGGAGGGTTGGCTGCACAAACGAGGTTAGTACCCGCTGCCAGGGCTGGGC	41	-0.44819515	65	14	3.53454	0	0	0.645326156841	4764	74	0.273229	0.766306	0.774579146361	0
chari2015Train293T	AKT2_chr19_40748543	TCGCCAACAGCCTCAAGCAGCGG	0.4276226	hg19	chr19:40748495-40748595:-	GGGAGGAGTGGATGCGGGCCATCCAGATGGTCGCCAACAGCCTCAAGCAGCGGGCCCCAGGCGAGGACCCCATGGACTACAAGTGTGGCTCCCCCAGTGA	64	0.098918394	66	40	3.41369	0	0	0.586679335315	5273	66	1.04914	0.840428	0.869827178445	59
chari2015Train293T	ALDH2_chr12_112219774	CTCTCCAGTGGACGGATTGACGG	0.629632937	hg19	chr12:112219726-112219826:-	CTTGTCCCCTTCAGCTACCTGACAGATGACCTCTCCAGTGGACGGATTGACGGTGGGGAATGTTTTCCTGCTGACGGCATCGTGCCATTCATTGTTTATG	77	0.45755433	46	14	4.72457	0	0	0.427603471817	4811	54	-0.361464	0.285485	0.203869481366	0
chari2015Train293T	ALK_chr2_30143323	GCGTAGACACGGAAGAGCGAGGG	2.208006603	hg19	chr2:30143292-30143392:+	GAGGAGGATGGTGGCAGCAGTAGGTCCCGGGCGTAGACACGGAAGAGCGAGGGCACCACGAAGTCAACTGCCAGACTCTTCCTCTGCAGGCGCGAGTAGC	81	0.61277273	52	84	5.51523	1	0	0.641807185149	4856	60	1.037913	0.9260308	0.908002144826	71
chari2015Train293T	AMER1_chrX_63412627	TTAGCAGTATCCGCCGTCACCGG	0.094562648	hg19	chrX:63412579-63412679:-	CCAAGCCAAAGAAAGGCCTAAAAGGCTTTTTTAGCAGTATCCGCCGTCACCGGAAGAGCAAGGTCACTGGGGCTGAGCAAAGTGAGCCAGGGGCCAAGGG	36	-0.57575505	67	59	5.77843	1	0	0.585367226655	3289	55	-0.055448	0.346851	0.29867399473	0
chari2015Train293T	AMHR2_chr12_53819239	GTAGTTCTTTCGCTGTAGCAGGG	4.07740152	hg19	chr12:53819191-53819291:-	TGGCTCTGGCACTGGCTCACCTCGCACTCTGTAGTTCTTTCGCTGTAGCAGGGCTGGAACAGACAAGAGCCTTAGGGTCAGGGTGCAAATGCATAGGGAC	67	0.1764118	56	87	5.26819	0	0	0.60593258893	3304	67	0.333679	0.662405	0.645595578585	61
chari2015Train293T	APC_chr5_112043415	ATGTACGCCTCCCTGGGCTCGGG	0.392185847	hg19	chr5:112043384-112043484:+	CAGTTGCCTTCTCGGGCCTCGGCGCCCCCTATGTACGCCTCCCTGGGCTCGGGTCCGGTCGCCCCTTTGCCCGCTTCTGTACCACCCTCAGTTCTCGGGT	16	-1.1204164	55	7	6.78186	1	0	0.506233555253	7963	67	0.098079	0.469152	0.434124064387	0
chari2015Train293T	APLNR_chr11_57004206	TGTGGGCTACCTACACGTACCGG	0.258738084	hg19	chr11:57004158-57004258:-	CTGACCTGACCTTCGTGGTGACGCTGCCCCTGTGGGCTACCTACACGTACCGGGACTATGACTGGCCCTTTGGGACCTTCTTCTGCAAGCTCAGCAGCTA	13	-1.2429931	54	43	6.99747	0	0	0.51988523186	5263	61	0.197453	0.58246	0.645861833272	0
chari2015Train293T	AQP11_chr11_77301334	TCTGCATCATCACGCCGCACGGG	1.805674979	hg19	chr11:77301286-77301386:-	CCGTCTCGGGGGACATGCCCCCCAGCATCATCTGCATCATCACGCCGCACGGGTTGCTGGACGTGCCCACCAGAGTCAGGCCATGCACAAGCGAGAAGAA	52	-0.1898066	70	44	4.03462	1	0	0.586692268887	3677	45	0.126918	0.680765	0.730116617616	0
chari2015Train293T	AQP1_chr7_30951644	GAACAACCAGACGGCGGTCCAGG	0.496921249	hg19	chr7:30951613-30951713:+	TTCTGCCCTGGGCTTCAAATACCCGGTGGGGAACAACCAGACGGCGGTCCAGGACAACGTGAAGGTGTCGCTGGCCTTCGGGCTGAGCATCGCCACGCTG	30	-0.70330734	51	1	5.23205	1	0	0.445942822329	5443	39	-0.300282	0.605984	0.621789249737	0
chari2015Train293T	AQP2_chr12_50344858	GTAGAAGGCGGCTCGGAGAACGG	2.487040596	hg19	chr12:50344810-50344910:-	GGCCACAGCCCCCAGCAGCTGGGCAGCCACGTAGAAGGCGGCTCGGAGAACGGAGACGTGGCAGCCCACCAGGCAGGCCACAGTCACGGCAGGGTTGATG	72	0.3248138	70	46	4.16289	0	0	0.603519507682	5914	55	0.18897	0.579147	0.526435928904	60
chari2015Train293T	AQP3_chr9_33447469	AGATGCTCCACATCCGCTACCGG	0.75444147	hg19	chr9:33447421-33447521:-	GACAGAAGGAGCTGGTGTCCCGCTGCGGGGAGATGCTCCACATCCGCTACCGGCTGCTCCGACAGGCGCTGGCCGAGTGCCTGGGGACCCTCATCCTGGT	6	-1.5806925	44	21	4.73933	1	0	0.53774050072	5419	61	0.132731	0.415668	0.425484399709	0
chari2015Train293T	AQP4_chr18_24442378	AGAACCATGTCGACCGGTAAAGG	0.179073932	hg19	chr18:24442347-24442447:+	GCAATGCTGAGTCCAAAGCAAAGGGAGATGAGAACCATGTCGACCGGTAAAGGCTTTTCTGTTCCACCCCAGTTGATGGTGGATCCCAGGCTGAGGAGAA	34	-0.61118032	42	18	5.65803	0	0	0.510715837002	2955	66	0.025023	0.489372	0.374633829717	0
chari2015Train293T	AQP5_chr12_50355890	CTCGGCCCTCAAGTGGCCGTCGG	0.250744397	hg19	chr12:50355859-50355959:+	CACCCTCATCTTCGTCTTCTTTGGCCTGGGCTCGGCCCTCAAGTGGCCGTCGGCGCTGCCTACCATCCTGCAGATCGCGCTGGCGTTTGGCCTGGCCATA	40	-0.47516051	65	12	10.07207	1	0	0.528871944556	6436	53	0.551857	0.610174	0.613063235774	0
chari2015Train293T	AQP6_chr12_50367207	TACGAGGAAGGCCAGCGTCACGG	1.117063718	hg19	chr12:50367159-50367259:-	CACAGCACGGGGCAGAGAGATGTGGGAGCCTACGAGGAAGGCCAGCGTCACGGCGGGGTTGGCGTGGGCCCCGCTGGCCTTCCAGGTGACCTGCACAGCC	78	0.51318073	53	10	4.04403	1	0	0.605096432147	6502	62	0.339064	0.639123	0.63069789595	0
chari2015Train293T	AQP8_chr16_25228592	CTGCACAAACCGTTCGTACCAGG	1.168105637	hg19	chr16:25228544-25228644:-	AGCAGAGCCCAGCAGTTCGACCAGACATGGCTGCACAAACCGTTCGTACCAGGACACTCGCCACCTGCCACCCACGCTCGGCTCCCTGGCCTTGTCATTG	21	-0.96434637	44	5	8.20725	1	0	0.523511410472	5348	61	-0.354014	0.164558	0.148856791901	0
chari2015Train293T	ARHGAP26_chr5_142150335	AGTCGCTGAACTCGAGCGCTGGG	1.07640727	hg19	chr5:142150287-142150387:-	TCTCTCGGAAGTGCGGACTATCGAGGCAGCAGTCGCTGAACTCGAGCGCTGGGAGCCCCATGGTGCGCGCGGCGCCCAGCCGGGGGGCGCGCCTCCGCCG	32	-0.66582462	48	17	4.87038	1	0	0.543199549992	5499	60	-0.080775	0.289974	0.164011038476	0
chari2015Train293T	ARHGEF12_chr11_120298841	TGACGGCTCTACTTCAGAGTCGG	0.349206349	hg19	chr11:120298793-120298893:-	TGTCATGATGGGAGACATATGTCCAATGACTGACGGCTCTACTTCAGAGTCGGCAAGTGGAATCTGGGGCGACCCAGGTGGGCGTCCCTGAACAGTGAGA	19	-1.0289699	54	39	6.9927	0	0	0.676870909072	3381	63	0.710644	0.675367	0.671451482445	0
chari2015Train293T	ARID1A_chr1_27023186	CCGGACCTGAAGAACTCGAACGG	1.039411	hg19	chr1:27023155-27023255:+	GCCGGCAGCGGCGGCGGGCCCGGCGCGGAGCCGGACCTGAAGAACTCGAACGGGAACGCGGGCCCTAGGCCCGCCCTGAACAATAACCTCACGGAGCCGC	48	-0.2931052	62	21	6.18224	0	0	0.545205987143	6031	58	0.265734	0.595984	0.599387573239	75
chari2015Train293T	ARNT_chr1_150830829	GTCGCCGCTTAATAGCCCTCTGG	0.333774923	hg19	chr1:150830798-150830898:+	TCATAACACACTACACTCAAACTCACCCTGGTCGCCGCTTAATAGCCCTCTGGACAATGGCTCCTCCACCTTGAATTCCAGGTCCAGAGTTTCCAGAGGC	59	-0.029018673	34	19	5.21984	1	0	0.593873098468	4144	74	-0.174307	0.542088	0.408066187733	0
chari2015Train293T	AR_chrX_66765069	GGATCACTTCGCGCACGCTCTGG	0.247785418	hg19	chrX:66765021-66765121:-	CGGCCTCTGGGTGCCTGGGGCCCGGGTTCTGGATCACTTCGCGCACGCTCTGGAACAGATTCTGGAAAGCTCCTCGGTAGGTCTTGGACGGCGGCCGAGG	49	-0.26059958	26	9	6.63541	1	0	0.440568075925	3426	60	-0.037442	0.77721	0.800602891594	0
chari2015Train293T	ASIC1_chr12_50452585	CGTCCAGCCGGTGAGCATCCAGG	3.017972194	hg19	chr12:50452554-50452654:+	ACTGAAGGCCGAGGAGGAGGAGGTGGGTGGCGTCCAGCCGGTGAGCATCCAGGCCTTCGCCAGCAGCTCCACACTGCACGGCCTGGCCCACATCTTCTCC	37	-0.54972119	31	2	5.92577	1	0	0.521017331551	5564	64	-0.125589	0.286647	0.228559341379	0
chari2015Train293T	ASIC2_chr17_32483445	ATCCGCCACATCTTCGTGTATGG	1.11629795	hg19	chr17:32483397-32483497:-	ATCTTTGCCAACACCTCCACCCTCCATGGCATCCGCCACATCTTCGTGTATGGGCCGCTGACCATCCGGCGTGTGCTGTGGGCAGTGGCCTTCGTGGGCT	31	-0.68045645	43	1	6.6907	0	0	0.329869781511	4374	68	-0.814344	0.14106	0.104076570543	0
chari2015Train293T	ASIC3_chr7_150746033	GCCAGCAACTGCTCGATGCACGG	1.010665921	hg19	chr7:150746002-150746102:+	CGGCGGCCAGCCTCGGACATCCGCGTGTTCGCCAGCAACTGCTCGATGCACGGGCTGGGCCACGTCTTCGGGCCAGGCAGCCTGAGCCTGCGCCGGGGGA	79	0.52830615	29	22	4.67907	0	0	0.507972153065	5147	55	-0.261183	0.453032	0.5	0
chari2015Train293T	ASIC4_chr2_220379188	TCTCCTCGATCGTCTCCTTGTGG	0.907289603	hg19	chr2:220379140-220379240:-	GCCGCTGCTGCCTCTGCTGCCGCTTGTCTCTCTCCTCGATCGTCTCCTTGTGGCTTCCCTTATCAGCACCAGCACAGCTGTCAGCCCCTGCGTGTGTCCC	80	0.58160056	28	40	4.04502	0	0	0.661942408821	4611	70	-0.048129	0.382675	0.46382507232	0
chari2015Train293T	ASIC5_chr4_156784776	TACACAATATTGTTCAGAACCGG	0.287218765	hg19	chr4:156784728-156784828:-	ACTTTGCCATCTCCACTTCCTTTCATGGGATACACAATATTGTTCAGAACCGGAGCAAAATTCGCAGGGTGCTCTGGTTGGTGGTGGTTCTGGGCTCAGT	9	-1.4275744	46	14	5.81551	0	0	0.475314392996	3239	61	-0.077701	0.311555	0.192516842092	0
chari2015Train293T	ASPSCR1_chr17_79935570	CCCGAACGGCCGGCGCCACACGG	1.737573595	hg19	chr17:79935539-79935639:+	CGGCGGAGGCTCCGCGGTGTCGGTGCTGGCCCCGAACGGCCGGCGCCACACGGTGAAGGTGACGCCGAGCACCGTGCTGCTTCAGGTGCGGCCGCCCGCC	78	0.49046124	53	10	7.58087	1	0	0.469347264942	6148	63	-0.007651	0.39092	0.351946699757	0
chari2015Train293T	ASXL1_chr20_31017717	TGCCGCTCTCGCCATCGGCGTGG	0.389882084	hg19	chr20:31017669-31017769:-	CCAGAGAGCCGCTGCTGCTGCTGGACGGGCTGCCGCTCTCGCCATCGGCGTGGCAGCCCGAGAACCCTGAAGGCACAGCATTCCACTGGTCAAAAGTATC	56	-0.088817478	38	39	5.82576	1	0	0.639181148936	5508	62	0.372265	0.678578	0.663257600211	0
chari2015Train293T	ATF1_chr12_51203342	CCCATCTATCAGACTAGCAGCGG	0.739910314	hg19	chr12:51203311-51203411:+	GCTGCTGTCACTTCTATGTCTGTTCCAACTCCCATCTATCAGACTAGCAGCGGACAGTACAGTATGTATAGGAATCAGTTTCCACATTATAAACACACAA	49	-0.2679995	37	60	6.10376	0	0	0.623958352998	3850	62	0.670525	0.808933	0.810700356142	63
chari2015Train293T	ATIC_chr2_216177226	TTTAGTGTCTCTGACAAAACCGG	0.150715901	hg19	chr2:216177195-216177295:+	TGAGAAAAAATGTCTTCTCTTTCAGCCTTATTTAGTGTCTCTGACAAAACCGGCCTTGTGGAATTTGCAAGAAACCTGACCGCTCTTGGTTTGAATCTGG	26	-0.82275834	55	27	6.13252	0	0	0.421676053383	3265	61	0.221743	0.237501	0.18489122023	0
chari2015Train293T	ATM_chr11_108098387	CTCTATCATGTTCTAGTTGACGG	0.0	hg19	chr11:108098339-108098439:-	TTAAGTAATTTACTACCTTTCGTTCTGTAGCTCTATCATGTTCTAGTTGACGGCAGCAGATAAGCAGATCATTAAGTACTAGACTCATGGTTCACAATTT	13	-1.2421087	54	13	5.64802	0	0	0.415170838114	3018	61	-0.057933	0.232333	0.152393119125	0
chari2015Train293T	ATRX_chrX_76939487	AAATTCCGAGTTTCGAGCGATGG	0.0	hg19	chrX:76939439-76939539:-	GAAGGCTCATCTTGCATTGGAAGAAGACTTAAATTCCGAGTTTCGAGCGATGGATGCTGTAAACAAAGAGAAAAATACCAAAGAGCATAAAGTCATAGAT	54	-0.1579069	40	34	4.24636	1	0	0.513446850507	3171	56	0.405894	0.794799	0.75573503562	0
chari2015Train293T	AVPR1A_chr12_63544475	CGTTGCGCACGTCCCTCGGTGGG	0.307692308	hg19	chr12:63544444-63544544:+	GCACGGCGATCTCCAGTTTGGCCAGCTCCTCGTTGCGCACGTCCCTCGGTGGGCCGTTGCCCTCCCCGAGGGCTTCGGCCTCCCGGCTTGTGTTGCCAGC	18	-1.0516058	44	24	7.85938	1	0	0.563763476023	7167	66	0.256842	0.429624	0.381090462044	0
chari2015Train293T	AVPR1B_chr1_206224578	GCTGGCGACCGGGGGCAACCTGG	1.172888237	hg19	chr1:206224547-206224647:+	GGAGATCGGAGTCCTGGCCACTGTCCTGGTGCTGGCGACCGGGGGCAACCTGGCTGTGCTGCTGACCCTGGGCCAGCTGGGCCGCAAGCGCTCCCGCATG	83	0.6743049	43	9	7.99996	1	0	0.473187877517	6762	54	-0.197307	0.492085	0.479468769529	0
chari2015Train293T	AVPR2_chrX_153171258	AAGGCCACCGACCGCTTCCGTGG	0.154394299	hg19	chrX:153171227-153171327:+	CTGTTCCAAGTGCTGCCCCAGCTGGCCTGGAAGGCCACCGACCGCTTCCGTGGGCCAGATGCCCTGTGTCGGGCCGTGAAGTATCTGCAGATGGTGGGCA	81	0.60779452	44	16	5.56874	1	0	0.530938441786	5741	69	-0.020573	0.753919	0.749204348794	0
chari2015Train293T	AXIN1_chr16_396971	CTTCGGTGAAACTTGCTCCGAGG	1.716500554	hg19	chr16:396940-397040:+	CCTCACCAGGCACTGGGGGTCGGGGAGCATCTTCGGTGAAACTTGCTCCGAGGTCCAAGGGGAAACCCTGCTCTTGGATATTCATTTTGGGACTCTGCGT	94	1.2583294	33	70	6.8644	1	0	0.68944007172	4114	69	0.596141	0.656529	0.735095644283	85
chari2015Train293T	AXL_chr19_41737159	GGGTAGATGCCGCTCAGGCCTGG	1.056338028	hg19	chr19:41737111-41737211:-	AGTCTCACCTGCAGGGTGCAGTGGGTCAGGGGGTAGATGCCGCTCAGGCCTGGAGTCCAAGCCACCTCCAGCTCCGTGGGTTGGCGGGAGACCAGGTGGA	30	-0.7074275	47	7	8.72473	1	0	0.436986333541	6229	84	0.155077	0.76852	0.735849999514	0
chari2015Train293T	BAI1_chr8_143545709	GTTCTTCGGCTACTTCTCCGCGG	1.039802267	hg19	chr8:143545678-143545778:+	CGAGCCGTGCGCCACGCTGGTGCAGGGAAAGTTCTTCGGCTACTTCTCCGCGGCCGCCGTGTTCCCGGCCAACGCCTCGCGCTGCTCCTGGACGCTACGC	98	1.6575451	29	79	8.72834	1	0	0.716575771085	5014	49	0.415885	0.747317	0.710214691474	82
chari2015Train293T	BAI2_chr1_32222183	GCGGTTGAAGCGCAGGTAGAGGG	1.696469509	hg19	chr1:32222152-32222252:+	GGGGGCAAAGTGTGCGCACACCTGCTCCTGGCGGTTGAAGCGCAGGTAGAGGGAGTACTTGGTGGGGTCAGGGTTCTCCAGGGTCCAGGAGCAGCCCGAG	87	0.85124267	74	17	4.2998	0	0	0.600055266553	5302	52	0.07397	0.629496	0.653494811466	54
chari2015Train293T	BAI3_chr6_69665954	TGCTCAGTAACGTGCTCGAATGG	0.337600225	hg19	chr6:69665923-69666023:+	CAGTGGCAAGAGTGGAGTTCGTGGAGCCAGTGCTCAGTAACGTGCTCGAATGGGACTCAGCAGAGAAGCCGGCAGTGCACTGCAGCTGCCCATGGAGGCT	30	-0.7158563	46	6	4.13421	0	0	0.520241143816	4159	61	-0.367088	0.238619	0.126423355743	0
chari2015Train293T	BCL11A_chr2_60773135	TGTTTATCAACGTCATCTAGAGG	0.082610492	hg19	chr2:60773087-60773187:-	GGCATCCAGGTCACGCCAGAGGATGACGATTGTTTATCAACGTCATCTAGAGGAATTTGCCCCAAACAGGAACACATAGCAGGTAAATGAGAAGCAAGGA	20	-0.97926081	27	23	3.59032	0	0	0.61297571661	2735	84	0.373476	0.527691	0.479879965116	0
chari2015Train293T	BCL11B_chr14_99724132	CGCCATCCTCGAAGAAGACGAGG	0.27835769	hg19	chr14:99724084-99724184:-	GTCTCCAGCAGAGGCTGACCATGTGGAGGCCGCCATCCTCGAAGAAGACGAGGGTCTGGAGATAGAGGAGCCAAGTGGCCTGGGGCTGATGGTGGGTGGC	74	0.3715223	12	21	5.71619	0	0	0.537343771776	4669	56	0.467338	0.729481	0.753002898739	0
chari2015Train293T	BCL2_chr18_60985591	GTCGTCGCCGGCCTGGCGGAGGG	1.662049862	hg19	chr18:60985560-60985660:+	GGCGAAGTCGCGGCGGTAGCGGCGGGAGAAGTCGTCGCCGGCCTGGCGGAGGGTCAGGTGGACCACAGGTGGCACCGGGCTGAGCGCAGGCCCCGCGGCG	78	0.48700782	60	16	6.67755	1	0	0.516691110415	7336	57	0.361616	0.699154	0.710412541732	55
chari2015Train293T	BCL3_chr19_45259572	TCGACATCTACAACAACCTACGG	1.834862385	hg19	chr19:45259541-45259641:+	TCAACCTCTTCCAGCAGGGGGGCCGGGAGCTCGACATCTACAACAACCTACGGCAGGTGAGGCTCGGTCTGAGGGAGGAGGGCTGGGGCCTGGACTCCTG	52	-0.19968308	46	54	2.93619	0	0	0.673625925922	3263	60	0.597502	0.725085	0.68291174762	0
chari2015Train293T	BCL6_chr3_187451455	GATACAGCTGTCAGCCGGCGAGG	1.269882397	hg19	chr3:187451424-187451524:+	AAGAACATCACTGGCATGGCGGGTGAACTGGATACAGCTGTCAGCCGGCGAGGCCATTTTGTCTTCACTTGAAAAAAGAGGCCAAAATCCTGTTAGTCCT	93	1.1708996	57	39	4.68663	1	0	0.652147616798	3367	62	0.222145	0.838692	0.864058637051	54
chari2015Train293T	BCL7A_chr12_122460008	GGTCGGTTCGAGCCGAGACGAGG	3.105263158	hg19	chr12:122459977-122460077:+	TCCGTCTCCCCGCCGGAACCATGTCGGGCAGGTCGGTTCGAGCCGAGACGAGGAGCCGGGCCAAAGATGATATCAAGAGGGTCATGGCGGCGATCGAGAA	87	0.83154836	32	83	5.17491	1	0	0.622002478495	5386	66	0.722602	0.845086	0.88024189875	69
chari2015Train293T	BCL9_chr1_147091035	GAGTTTGTAAGGAGCGCTCCCGG	0.633540373	hg19	chr1:147090987-147091087:-	CAGGAAAAAGCATGCGCTGGATATCTCTGAGAGTTTGTAAGGAGCGCTCCCGGTGCTCCAGCTGCTCCTGAGATAGGCCATCGGGATTCTCTCCCAGTGT	24	-0.88352254	58	10	4.88465	1	0	0.562685624808	4805	52	-0.368817	0.524853	0.567571131754	0
chari2015Train293T	BCOR_chrX_39937147	GTGAACGTTCCCATACAGGGGGG	0.930021365	hg19	chrX:39937116-39937216:+	CATGCGGACCCTCTCGCTGTTCATCCAGCTGTGAACGTTCCCATACAGGGGGGTTGCTGAGAGCATGTCGTCTTCTGGGATGGCAGCTTTGCTTCAAGCG	96	1.3974175	68	66	7.4622	1	1	0.743368355929	3980	68	0.976816	0.89728	0.915939683042	80
chari2015Train293T	BCR_chr22_23523150	GGTGGACCCGGTGGGCTTCGCGG	1.704035874	hg19	chr22:23523119-23523219:+	CGGCGGCGCAGGTAAGGCCGGCCGCGCCATGGTGGACCCGGTGGGCTTCGCGGAGGCGTGGAAGGCGCAGTTCCCGGACTCAGAGCCCCCGCGCATGGAG	81	0.61123694	65	15	6.64086	1	0	0.439389426317	7107	57	-0.202987	0.530085	0.532628980166	50
chari2015Train293T	BDKRB1_chr14_96730211	GCCCCGGCGGCAACTGAACGTGG	1.578354002	hg19	chr14:96730180-96730280:+	GAACCTTTTTGTCCTGTTGGTCTTCCTCCTGCCCCGGCGGCAACTGAACGTGGCAGAAATCTACCTGGCCAACCTGGCAGCCTCTGATCTGGTGTTTGTC	89	0.93568972	47	41	4.22148	0	0	0.617665695638	4454	62	0.540124	0.784986	0.847308636214	52
chari2015Train293T	BDKRB2_chr14_96707280	TGACACAAGCGGTGACGTTGTGG	0.602651667	hg19	chr14:96707232-96707332:-	ACACTTCCCAGATGAGGGATGGGTAGCTGATGACACAAGCGGTGACGTTGTGGCCCTCATCGCTGTACTCCTTCATGGTCCGGAACACCAGCATGGGTGA	58	-0.046112489	44	6	6.68985	0	0	0.667216935938	3674	57	-0.064426	0.580975	0.609634363045	0
chari2015Train293T	BIRC3_chr11_102195778	GTTGGCGACAGAAAAGTCAATGG	1.869585043	hg19	chr11:102195730-102195830:-	ATGTAGTAAAAGCCTGCTTTTGCCAGATCTGTTGGCGACAGAAAAGTCAATGGCCATGTCTGAAAAGTAAGTAATCTGGCATTTTCGTTATTCATTGCAC	87	0.83676775	39	47	5.18142	0	0	0.605678032259	3929	55	0.454266	0.753418	0.740715425795	0
chari2015Train293T	BLM_chr15_91304359	ATTGGCCGACCTTCCTTGATGGG	1.708542714	hg19	chr15:91304311-91304411:-	GCTGAGGAAAGTCTTTCTGATACTGATTTAATTGGCCGACCTTCCTTGATGGGTTGATAGGCAGCTGTGGAAGATTTGCTGGCTGCTAAATTATGCATTA	18	-1.0534065	56	38	7.75625	0	0	0.495422202516	3316	70	-0.396459	0.176387	0.132061084266	0
chari2015Train293T	BMPR1B_chr4_96044967	TTGATGGACCTATACACCACAGG	1.063563564	hg19	chr4:96044936-96045036:+	GGCTCTTTTTCTTTTTAATTTCAGATTTTGTTGATGGACCTATACACCACAGGGCTTTACTTATATCTGTGACTGTCTGTAGTTTGCTCTTGGTCCTTAT	58	-0.038950578	61	7	6.75012	1	0	0.593200100873	3488	66	0.228755	0.629679	0.603638367021	0
chari2015Train293T	BMPR2_chr2_203383545	CTGATTGGCCGAGGTCGATATGG	0.134359937	hg19	chr2:203383514-203383614:+	AATACCTTGCTTTCTTTAAAACACTTGCAGCTGATTGGCCGAGGTCGATATGGAGCAGTATATAAAGGCTCCTTGGATGAGCGTCCAGTTGCTGTAAAAG	56	-0.095335887	48	7	6.87134	0	0	0.399111022034	4026	56	-0.387148	0.350234	0.210261684382	0
chari2015Train293T	BRCA1_chr17_41243789	AGACAGACACTCGGTAGCAACGG	0.0	hg19	chr17:41243758-41243858:+	CAATGATAATAAATTCTCCTCTGTGTTCTTAGACAGACACTCGGTAGCAACGGTGCTATGCCTAGTAGACTGAGAAGGTATATTGTTTACTTTACCAAAT	45	-0.36033945	38	70	6.13756	0	0	0.638542331553	3551	51	0.118853	0.799	0.801551350638	58
chari2015Train293T	BRD3_chr9_136918569	CGCCACGACAGTCGCCCCCGCGG	4.062229905	hg19	chr9:136918521-136918621:-	AAAGTGAGTGAGCTGCCGGAGGATGTCCACCGCCACGACAGTCGCCCCCGCGGGGATCCCGGCGACCCCGGGCCCTGTGAACCCACCCCCCCCGGAGGTC	90	0.99913339	57	13	5.17141	1	0	0.595420710987	8436	69	0.381176	0.65884	0.648646157558	0
chari2015Train293T	BRD4_chr19_15376421	TTTGGTACCGTGGAAACGCCAGG	0.125156446	hg19	chr19:15376390-15376490:+	GTCTGCGGAGGAGTCGATGCTTGAGTTGTGTTTGGTACCGTGGAAACGCCAGGTTTTGCTGTCCCTACAAATCATAATAAGACGGCGAGTTAGAGACCAT	39	-0.50740117	55	29	5.33384	1	0	0.540503649162	3881	64	0.072389	0.485952	0.426838320783	0
chari2015Train293T	BRIP1_chr17_59886040	GTCATCGAATACCATTAAGAAGG	0.206978119	hg19	chr17:59885992-59886092:-	TTGTTCTACTAAACAAGGAAACAGTCAAGAGTCATCGAATACCATTAAGAAGGATCATACAGGGAAATCCAAGATACCCAAAATATATTTTGGGACACGC	78	0.48637118	20	14	3.97014	0	0	0.564573307847	4625	53	0.259623	0.683732	0.608281011278	69
chari2015Train293T	BUB1B_chr15_40457309	ATGATCCGCCCTTGCCTTAAAGG	0.516173434	hg19	chr15:40457261-40457361:-	TCTTGTGCCAGTGCTCCCTGAAGCGTGGACATGATCCGCCCTTGCCTTAAAGGTTGTACATTTTCTTTACTCAGTTCCCATTCATCTCCCTCCAGGGACA	38	-0.53054363	54	2	7.14295	0	0	0.205250356105	3097	66	-0.825651	0.22575	0.222490828311	0
chari2015Train293T	C2orf44_chr2_24262291	CAAGCAGTGCATCCGATCCATGG	2.076802508	hg19	chr2:24262243-24262343:-	CTACTCAGGACTGGACTGAATGCGTTGCATCAAGCAGTGCATCCGATCCATGGCCTTGCCTGGACCGATGGGAATCAAGTTGTCCTAACTGATTTGCGGC	57	-0.067795607	38	11	8.27128	0	0	0.558047960564	3942	68	0.115642	0.654634	0.579411764848	68
chari2015Train293T	C3AR1_chr12_8212224	GTCTGGATAATCTAATGAGCTGG	1.675213675	hg19	chr12:8212193-8212293:+	AGACCTGTTTTCTAGTGGATCTCCATAAAAGTCTGGATAATCTAATGAGCTGGAGAGACCAAATTTGTAGCCACATCTATTATGGTTGTCTGTAGTGAAG	15	-1.1559934	9	11	3.56479	0	0	0.540705035231	3544	62	0.307261	0.695189	0.714457022239	0
chari2015Train293T	C5AR1_chr19_47823234	AGCGGACCATCAATGCCATCTGG	0.653731719	hg19	chr19:47823203-47823303:+	TGGTGGTCTGGGTGACGGCATTCGAGGCCAAGCGGACCATCAATGCCATCTGGTTCCTCAACTTGGCGGTAGCCGACTTCCTCTCCTGCCTGGCGCTGCC	51	-0.20555502	24	27	6.64357	1	0	0.498737174167	3667	41	-0.354664	0.310812	0.237989522492	0
chari2015Train293T	C5AR2_chr19_47844066	GATTCTGTCAGCTACGAGTATGG	0.269784173	hg19	chr19:47844035-47844135:+	GCCCAGACACCAGGAGCCTGAATGGGGAACGATTCTGTCAGCTACGAGTATGGGGATTACAGCGACCTCTCGGACCGCCCTGTGGACTGCCTGGATGGCG	67	0.17078817	42	9	4.43349	0	0	0.391653990029	3703	37	-0.361573	0.530998	0.530330587005	0
chari2015Train293T	CACNA1A_chr19_13617011	CCGCTTCGGAGACGAGATGCCGG	0.729927007	hg19	chr19:13616963-13617063:-	CCCGGAGCCCTTTGCTCTTTGCAGAATGGCCCGCTTCGGAGACGAGATGCCGGCCCGCTACGGGGGAGGAGGCTCCGGGGCAGCCGCCGGGGTGGTCGTG	42	-0.43438175	59	2	4.6418	0	0	0.526517547566	5831	69	0.35805	0.430802	0.301132336008	0
chari2015Train293T	CACNA1B_chr9_140772391	CGCCCAGCTCGTCCCCGAAGCGG	0.595647194	hg19	chr9:140772343-140772443:-	GCTCTCCGCCGCCGGGGCCCCCATAGCGGCCGCCCAGCTCGTCCCCGAAGCGGACCATGGCTCCCGGGCCCCGCGTGCATCCCCGGCCCAGCGGCCCCGG	44	-0.38884466	53	7	6.91633	1	0	0.676956512446	6942	68	0.429629	0.575257	0.582890242606	57
chari2015Train293T	CACNA1C_chr12_2224421	TGCCAACATGAATGCCAATGCGG	0.0	hg19	chr12:2224390-2224490:+	TTCCAACTATGGGAGCCCACGCCCCGCCCATGCCAACATGAATGCCAATGCGGCAGCGGGGCTGGCCCCTGAGCACATCCCCACCCCGGGGGCTGCCCTG	84	0.71306507	69	24	4.11014	0	0	0.689449334402	5217	60	0.05363	0.409313	0.440493766221	0
chari2015Train293T	CACNA1E_chr1_181452990	TGCTTTCGTCTGCTTGTAGGCGG	2.892249527	hg19	chr1:181452942-181453042:-	GTTGTACAAAGCCATAGTCCGCGCCCTCTGTGCTTTCGTCTGCTTGTAGGCGGCCGCCTGCCCCGAGGCCGGCACGGGGGTTCCTTGCCGGTTCCTGCTC	58	-0.058945816	55	60	7.81066	0	1	0.596808980872	5020	46	0.211946	0.469281	0.447686700938	0
chari2015Train293T	CACNA1F_chrX_49088261	TTCTTCGCTTAGGGGTCCCTAGG	0.467051011	hg19	chrX:49088230-49088330:+	CTGCCACTGTCTTGTGCTTGCTGTGCTGGTTTCTTCGCTTAGGGGTCCCTAGGCCTGATGCCCCACTGCTTTCACCTTCCACAGCTGGGGGCCCGGGGCA	13	-1.2324255	40	7	5.94116	1	0	0.569967985317	5400	74	-0.021814	0.313365	0.23600915896	0
chari2015Train293T	CACNA1G_chr17_48646234	GTTTGAGCGCATCAGCATGTTGG	0.431406385	hg19	chr17:48646203-48646303:+	GCCAGCTGTTTCCTTGACTGCCAGTACCTGGTTTGAGCGCATCAGCATGTTGGTCATCCTTCTCAACTGCGTGACCCTGGGCATGTTCCGGCCATGCGAG	26	-0.82347791	33	34	8.34484	0	0	0.601086373363	3785	46	-0.21528	0.5691	0.485119207249	0
chari2015Train293T	CACNA1H_chr16_1203966	GCCACGGTCTTCTTCTGCCTCGG	0.09396058	hg19	chr16:1203935-1204035:+	GAGCAGCGCGTCCCGTACCCGGCCTTGGCGGCCACGGTCTTCTTCTGCCTCGGTCAGACCACGCGGCCGCGCAGCTGGTGCCTCCGGCTGGTCTGCAACC	21	-0.9641609	45	43	5.96909	1	0	0.46209778504	4611	74	0.094264	0.66529	0.626275352813	0
chari2015Train293T	CACNA1I_chr22_39994213	GTACCAGCCGTGCGACGACATGG	1.521933751	hg19	chr22:39994182-39994282:+	GATCCTGCTGAACTGCGTGACACTTGGCATGTACCAGCCGTGCGACGACATGGACTGCCTGTCCGACCGCTGCAAGATCCTGCAGGTGAGCCGGCCGCCC	53	-0.17294924	39	32	3.37522	0	0	0.591231419016	4844	43	-0.146985	0.731511	0.73573176532	0
chari2015Train293T	CACNA1S_chr1_201061149	GAGGGCCTTGACATCCAAGCCGG	0.326264274	hg19	chr1:201061118-201061218:+	CCGGAGGGGTCTGAGCACTCGGAAGGCTCTGAGGGCCTTGACATCCAAGCCGGCTCCTTTGCTGCTCATTGGGGCTGTGTGGCTTTGGATGACGTTAACC	65	0.13425737	70	32	6.97315	1	0	0.59503715017	4643	61	0.549434	0.736585	0.69416154969	0
chari2015Train293T	CACNA2D1_chr7_81714089	ATAATATCGAGCTAGGCCAGTGG	1.64305949	hg19	chr7:81714058-81714158:+	CAATGATTGAATCACTAAGCACCTACCTGGATAATATCGAGCTAGGCCAGTGGCACTGCCAAAAACCTGCCACAATAATGAAGGGTCTTCCTCGCGATTC	69	0.2377411	68	46	5.22662	1	0	0.704915017902	3558	64	0.553343	0.74881	0.743388417355	60
chari2015Train293T	CACNA2D2_chr3_50513579	AGGAGGTCGACGGCGTGATGCGG	0.430239705	hg19	chr3:50513531-50513631:-	GGATGCAGCACTGGGCCCGGCGTCTGGAGCAGGAGGTCGACGGCGTGATGCGGATTTTTGGAGGCGTCCAGCAGCTCCGTGAGGTGAGCCCGGTGCCACT	40	-0.48137817	65	13	5.83607	0	0	0.614642255218	4937	67	0.274458	0.589635	0.485142016364	0
chari2015Train293T	CACNA2D3_chr3_54157580	TCCATTGCTGCTAAGTACTCCGG	0.460735822	hg19	chr3:54157549-54157649:+	TGGGCCTCGGCTTTTGGTGGGGAGATAAAATCCATTGCTGCTAAGTACTCCGGTTCCCAGCTTCTGCAAAAGGTAAGGTTTCTGTGGTGGCAGGAAGCGA	14	-1.2075214	49	15	3.8793	0	0	0.584272145226	3270	71	-0.222817	0.231839	0.145930748452	0
chari2015Train293T	CACNA2D4_chr12_2024075	AAGCTATGGGCTGACACCTTCGG	0.028893383	hg19	chr12:2024027-2024127:-	ACGCGTGTCCTTTCATTGCCTGGCAGAGTGAAGCTATGGGCTGACACCTTCGGCGGGGACCTGTATAACACTGTGACCAAATACTCAGGCTCTCTCTTGC	20	-1.0001667	88	0	5.93024	0	0	0.5322280924	4417	66	-0.049836	0.490307	0.536511894781	0
chari2015Train293T	CACNB1_chr17_37347735	TCTCGAGCTGCGCTAATGCCTGG	5.269211415	hg19	chr17:37347704-37347804:+	CCCCTCCCCACATCTTTCTCACCTTGGCCTTCTCGAGCTGCGCTAATGCCTGGCGCTCTGCTTCCTTCCTTAAGGCTTCCCGGTCCTCCTCCAGAGATAC	21	-0.9674383	35	23	5.99516	0	0	0.489266386453	6707	60	-0.006837	0.323701	0.228060369731	0
chari2015Train293T	CACNB3_chr12_49212716	TATGACGACTCCTACGTGCCCGG	0.758800522	hg19	chr12:49212685-49212785:+	GCTCGCTCCCCCGACCCGGACTCCCCCATGTATGACGACTCCTACGTGCCCGGGTTTGAGGACTCGGAGGCGGTGAGTGCCCACGATGAGGGTGGGGGCG	36	-0.56881448	40	10	5.28263	1	0	0.486616270613	3120	43	-0.402844	0.265938	0.19025541652	0
chari2015Train293T	CACNB4_chr2_152955497	TCCTCCTCCTACGCCAAGAACGG	1.763276731	hg19	chr2:152955449-152955549:-	CTGGCCATGCGGCGGCTCTGAACGATGTCCTCCTCCTCCTACGCCAAGAACGGGACCGCGGACGGGCCGCACTCCCCCACCTCGCAGGTACCGCCCCCTC	35	-0.59998039	40	21	5.04558	0	0	0.573610392985	4919	43	-0.025073	0.425666	0.373478817495	0
chari2015Train293T	CACNG1_chr17_65040944	TTGTACCAAGCGCATCCCCATGG	2.298850575	hg19	chr17:65040913-65041013:+	CGAGGCGGCCCACTTCGGCCTCTGGCGGATTTGTACCAAGCGCATCCCCATGGACGACAGCAAGACCTGCGGGCCCATCACCCTGCCCGGGGGTAACGTA	82	0.63888116	47	34	3.50923	1	0	0.629781836337	4531	50	0.126522	0.693361	0.749887713663	75
chari2015Train293T	CACNG2_chr22_37098562	GGCAGCGAAAGCACCAACGGTGG	0.591717534	hg19	chr22:37098531-37098631:+	GGTTCCCACAGCTATGGTCATCAGGCTGAAGGCAGCGAAAGCACCAACGGTGGTTAAAAGCATTTGAACACCTCGATCAAACAGCCCCATAATTCTTCAT	98	1.724725	65	16	4.62241	1	1	0.756735385779	3774	58	0.992262	0.9129168	0.909684536586	65
chari2015Train293T	CACNG4_chr17_65021067	TGAGGACGATGTTGTTCTTGCGG	1.807549176	hg19	chr17:65021019-65021119:-	CACCTGCAGCCACGAAGAGGATGCCGGCACTGAGGACGATGTTGTTCTTGCGGCTGTAGATCCTGCCAGCACCGATGCACAGGCCACCCAGCAGGAGCAG	40	-0.47682109	44	11	4.94571	0	0	0.596777458431	3894	30	-0.070166	0.38204	0.352271732576	0
chari2015Train293T	CACNG5_chr17_64873516	TGCTGACCGCGATACCCAGGAGG	3.707544724	hg19	chr17:64873468-64873568:-	CACCCTCCTCCAGGTACAGCCAGTAGTCGGTGCTGACCGCGATACCCAGGAGGCCCAAGCCACAGACAGCAAAGACACTGCTCAGCAGGGTCAGGGCCTT	91	1.0432518	57	45	7.41275	1	1	0.700721001202	5506	56	0.82375	0.698564	0.709905509529	90
chari2015Train293T	CACNG6_chr19_54496269	CGCCGTGGGCGCCACGCTGGCGG	0.391964723	hg19	chr19:54496238-54496338:+	GGGGAAGGTGAAGCTGGCGCTGCTGCTGGCCGCCGTGGGCGCCACGCTGGCGGTGCTGTCCGTGGGCACCGAGTTCTGGGTGGAGCTCAACACCTACAAG	82	0.62432702	80	2	8.27196	1	1	0.436294704666	7435	42	0.371165	0.491579	0.395082513699	0
chari2015Train293T	CACNG7_chr19_54417755	TCGGGAGAAAGGTCGCTGTGTGG	4.935526901	hg19	chr19:54417724-54417824:+	CCAGCCCTGTCTGTTTCTCTTCCCCCCAGGTCGGGAGAAAGGTCGCTGTGTGGCCTCAGAATATTTTCTTGAACCGGAGATCAATTTGGTGACGGAAAAC	84	0.69414393	54	6	4.93436	1	0	0.690198043301	4253	68	0.113052	0.396167	0.337007472256	0
chari2015Train293T	CACNG8_chr19_54483196	CTTGGACTTGTAGACGCGGGAGG	1.814734561	hg19	chr19:54483148-54483248:-	CAGGATCCCTGCGCCCAGAATGATGTTCCTCTTGGACTTGTAGACGCGGGAGGCCGCCACGCACACACCCCCGAGCAGCAGCAGGATGGCGCTAAGGATG	92	1.1228516	86	37	6.25029	1	1	0.662307358713	4148	64	0.847836	0.6957	0.73755903229	65
chari2015Train293T	CANT1_chr17_76993385	ATTCGATACCGAATCCCAGCCGG	0.281485517	hg19	chr17:76993354-76993454:+	GACTCTGTGTCCAGGTCTGCGATAACTGCGATTCGATACCGAATCCCAGCCGGTGTCCTTTGTGGGGGAGACAGGGGGTAGGTGTCATTGTACCAGTTGG	70	0.25164359	39	63	8.52552	1	0	0.608659974781	2412	61	0.281734	0.507073	0.426642076181	0
chari2015Train293T	CARD11_chr7_2987320	TATAGCGGCTGAGCATGTGCCGG	1.0906298	hg19	chr7:2987289-2987389:+	GCAGGTAGGGCGTGAGCTTGGCAGGGTTGATATAGCGGCTGAGCATGTGCCGGTTACACTCCACATTCTCCCACAAGGCGTCCTCTTCATCCTTCAGCGT	35	-0.60049564	55	45	5.55155	0	0	0.628145515705	2406	55	0.526607	0.669599	0.693835309091	0
chari2015Train293T	CARS_chr11_3062141	TGAGATGCGTCATAGACGGTTGG	0.027517887	hg19	chr11:3062110-3062210:+	CCGCGGTGGACCTACCTGGCGTGCCCCATGTGAGATGCGTCATAGACGGTTGGCCCACAGCAATACCACGTCACCTTTTTCCCATCTTGAGGTATGAACA	49	-0.27527682	41	54	5.18255	1	0	0.642245494106	3816	73	0.45227	0.680752	0.640621774623	0
chari2015Train293T	CASC5_chr15_40914351	GGTGTCGGTTAAGCTGTTTTTGG	0.113708149	hg19	chr15:40914303-40914403:-	CTTCAAAACCCAATCTTTGTCTTTGTTCCAGGTGTCGGTTAAGCTGTTTTTGGCTATTATGTCTGATCGCTGAAATGGTTCATTACGACTTTTGGTAATT	15	-1.1597652	43	10	6.60213	0	0	0.238417363083	3803	55	-0.823118	0.314977	0.234918333934	0
chari2015Train293T	CASR_chr3_121980478	ACATCATCGAGTATTTCCGCTGG	1.12605042	hg19	chr3:121980447-121980547:+	ATGATGAGCACCAGGCCACTGCCATGGCAGACATCATCGAGTATTTCCGCTGGAACTGGGTGGGCACAATTGCAGCTGATGACGACTATGGGCGGCCGGG	15	-1.1615859	22	20	6.30248	1	0	0.64233562741	2569	60	0.206997	0.80855	0.839030808683	0
chari2015Train293T	CBFA2T3_chr16_88968014	AGCGATGCCGGACTCCCCAGCGG	4.336947456	hg19	chr16:88967966-88968066:-	AGCCCCAGTGGACAGGAAAGCTAAGGCCTCAGCGATGCCGGACTCCCCAGCGGAGGTGAAGACGCAGCCCCGGTCCACACCCCCCAGCATGCCGCCCCCA	95	1.313319	81	55	6.48195	1	0	0.673295109975	5339	54	0.714015	0.829278	0.816618041455	90
chari2015Train293T	CBFB_chr16_67063314	CTCTGGTCGGGCACGACGCGCGG	1.638104839	hg19	chr16:67063266-67063366:-	CTAAAAAACTCCTCGTTCTCGAACTTGCTTCTCTGGTCGGGCACGACGCGCGGCATCTTCCCGCCCTGAGGCCGCGCCGGCCGGCCGCGCTCGGGGCTTG	73	0.33974338	64	53	5.56045	1	0	0.547559716701	6278	71	0.650453	0.574914	0.609681016192	77
chari2015Train293T	CBLB_chr3_105586350	ACCCAAAATTCGACCTTTTCGGG	0.123127437	hg19	chr3:105586319-105586419:+	TCCAACTGCATCCTGAATAGCATCAATAATACCCAAAATTCGACCTTTTCGGGGATTTCCTCCTCGACCACCAGGGTTTCTGCCATTCATTGAGTTTGCC	6	-1.5698267	20	0	3.95904	0	0	0.195758425682	3951	34	-1.126224	0.090456	0.0615660108619	0
chari2015Train293T	CBLC_chr19_45281274	AAGAGCAATGCGTCGACCCCCGG	0.623835633	hg19	chr19:45281243-45281343:+	GCCGGGCAGTCAGGATGCTGCAGCGCCTAGAAGAGCAATGCGTCGACCCCCGGCTGTCCGTGAGTCCCCCTTCGCTGCGGGACCTGCTGCCCCGCACAGC	52	-0.19523252	77	16	4.59282	1	0	0.585350978155	5964	70	0.373932	0.576258	0.5	0
chari2015Train293T	CBL_chr11_119144587	CCCTTGGAAGAGCTTTCGACAGG	0.45379538	hg19	chr11:119144556-119144656:+	TCCTCTCCACCCCCTCCCCAGGACAATAGTCCCTTGGAAGAGCTTTCGACAGGCTCTACATGAAGTGCATCCCATCAGTTCTGGGCTGGAGGCCATGGCT	35	-0.59152669	36	31	6.28526	0	0	0.53057902017	3623	71	0.132563	0.427356	0.409226404099	0
chari2015Train293T	CCDC6_chr10_61666004	GTGAGCTCCTCCAGGCGGAACGG	0.859598854	hg19	chr10:61665973-61666073:+	TTCTCTTGCTGCAGCGAGGCCAGGCGGTTGGTGAGCTCCTCCAGGCGGAACGGCGAGATGACAATGCCCCCCGACTTCCCACCGCCGCCGCCTCCCCCGC	52	-0.18865684	65	35	4.41807	1	0	0.594094746403	5048	69	0.074638	0.622808	0.666479559353	0
chari2015Train293T	CCKAR_chr4_26491051	CACGCTGAGCAGGAATATCAAGG	0.825183374	hg19	chr4:26491020-26491120:+	CAGCACGGTGATGACCAGCGTGTTTCCCAGCACGCTGAGCAGGAATATCAAGGAGTACAAGAGAATCTGCACCGCTGGCTGCCACTCTGCAGAGAGAAAC	47	-0.30390822	47	3	7.45948	0	0	0.554405306742	4194	59	0.137159	0.578889	0.566565285322	61
chari2015Train293T	CCKBR_chr11_6281179	GTCCGGTTCCCTGCACGCTCCGG	0.739581852	hg19	chr11:6281131-6281231:-	CCGGGCGGCACAGGGAAGCCCCCGGCCCGGGTCCGGTTCCCTGCACGCTCCGGTTCAGCTTTAGCAGCTCCATGGCCCCCGCCGAGCCCGCCGCCTTACT	14	-1.2001822	38	23	6.20483	1	0	0.470189592806	5288	63	0.107077	0.551913	0.532024606039	0
chari2015Train293T	CCND1_chr11_69456116	ATCGGGGTACGCGCGGCGGATGG	1.772269719	hg19	chr11:69456068-69456168:-	CCGCAGCACCCGGTCGTTGAGGAGGTTGGCATCGGGGTACGCGCGGCGGATGGTTTCCACTTCGCAGCACAGGAGCTGGTGTTCCATGGCTGGGGCTCTT	75	0.3935475	70	9	7.84159	1	0	0.445092879258	4881	60	0.326842	0.605242	0.632112707472	0
chari2015Train293T	CCND2_chr12_4383221	TGCGGACCGGGTCCACCTCGTGG	0.430338892	hg19	chr12:4383173-4383273:-	CTCGGAGCAGGTTGCGGTCCCGCACGGCCCTGCGGACCGGGTCCACCTCGTGGCACAGCAGCTCCATGGCCAGCCCGGCGGCCCCTCTCCCTCCTGCTTT	53	-0.17737961	58	14	5.60052	1	0	0.649021693506	5684	52	0.473292	0.613099	0.60555988176	71
chari2015Train293T	CCND3_chr6_41909270	GTACGTAGCGCTCCTCCAGGCGG	1.073910297	hg19	chr6:41909239-41909339:+	GCTGCACGCACTGGAAGTAGGAGGCGCGGGGTACGTAGCGCTCCTCCAGGCGGAGCAGGCTCTGCAGGACACGCTGGTCCCCCAGCAGCCGCGGGTCCGG	96	1.3952119	56	83	4.10107	1	1	0.711583728101	6241	47	0.664246	0.772864	0.763413864441	90
chari2015Train293T	CCR10_chr17_40832562	TTGTAGCAAAGCTCCGGCAGTGG	1.160684261	hg19	chr17:40832531-40832631:+	AAGGCCCGGCTGAAGGCCTGGACATCGGCCTTGTAGCAAAGCTCCGGCAGTGGCTCAGCCGAGTATGCGTCCTCTTCATCCCCAGAGTAATGGCCCCAGG	70	0.26044573	64	14	4.41875	1	0	0.56879710135	4970	53	0.996493	0.75461	0.739679238224	0
chari2015Train293T	CCR1_chr3_46245615	TCTTGTATTGCACAAGGACCAGG	0.240506329	hg19	chr3:46245584-46245684:+	GGAGGTAGATGCTGGTCATGTTTTTTAGCCTCTTGTATTGCACAAGGACCAGGACCACCAGGATGTTTCCAACCAGGCCAATGACAAATACCAAGGAGTA	45	-0.35365547	42	8	4.17679	1	0	0.607771733263	4338	36	0.350743	0.48309	0.483643055585	0
chari2015Train293T	CCR2_chr3_46399020	TGCTGTCCACATCTCGTTCTCGG	0.344126388	hg19	chr3:46398989-46399089:+	AGGACGCATTTCCCCAGTACATCCACAACATGCTGTCCACATCTCGTTCTCGGTTTATCAGAAATACCAACGAGAGCGGTGAAGAAGTCACCACCTTTTT	2	-2.0138118	42	5	9.38436	0	0	0.325476674145	3090	61	-0.631789	0.168392	0.133021966731	0
chari2015Train293T	CCR3_chr3_46307210	AGCTATATACTGTATCCTCTGGG	0.587412587	hg19	chr3:46307162-46307262:-	TGGTCATTCTCAGAGTGTGGAAATGCCTCCAGCTATATACTGTATCCTCTGGGTAAAGAGCACTGCAAAGAGTCTCTTCAAACAACTCTTCAGTCTCATA	11	-1.3344486	18	25	5.62242	0	0	0.607050786115	2888	69	-0.603609	0.246704	0.140450315653	0
chari2015Train293T	CCR4_chr3_32995099	TGGTCCTGTTCAAATACAAGCGG	1.695230999	hg19	chr3:32995068-32995168:+	TTGGTCTGCTTGGAAATTCTGTGGTGGTTCTGGTCCTGTTCAAATACAAGCGGCTCAGGTCCATGACTGATGTGTACCTGCTCAACCTTGCCATCTCGGA	84	0.71424376	31	71	4.41857	0	0	0.727710531748	3842	53	0.684558	0.71158	0.765756857133	0
chari2015Train293T	CCR6_chr6_167549852	GGCAATCGGTACAAATAGCCTGG	1.522070015	hg19	chr6:167549804-167549904:-	CAGGAGGCCAAAGACACAGATCAAGGAGTAGGCAATCGGTACAAATAGCCTGGAGAACTGCCTGACCTCCTGCAAGGAGCACAGTAACATCTCAGAATCA	52	-0.18922378	19	3	4.77837	0	0	0.505863233771	3205	55	-0.136475	0.567199	0.39690827166	0
chari2015Train293T	CCR7_chr17_38711954	ACGTGCGGAACTTTAAAGCCTGG	0.052594292	hg19	chr17:38711906-38712006:-	CTTTGTTCGAGTCTTTGTGCTCCAAGAAGGACGTGCGGAACTTTAAAGCCTGGTTCCTCCCTATCATGTACTCCATCATTTGTTTCGTGGGCCTACTGGG	24	-0.87401391	29	29	6.10595	0	0	0.556611174502	2732	69	0.430092	0.576465	0.556816118042	0
chari2015Train293T	CCR9_chr3_45942451	CGTGTTCATCGTGGGTGCCTTGG	0.097118809	hg19	chr3:45942420-45942520:+	GAGCCATTTCCTCCCACCCTTGTACTGGCTCGTGTTCATCGTGGGTGCCTTGGGCAACAGTCTTGTTATCCTTGTCTACTGGTACTGCACAAGAGTGAAG	16	-1.1315293	40	2	8.01221	1	0	0.329787095082	5223	59	-0.169092	0.465204	0.354271798558	0
chari2015Train293T	CCRL2_chr3_46449576	CAATTACACGCTGGCACCAGAGG	1.835664336	hg19	chr3:46449545-46449645:+	CATTTCTCCACAGGGCAGTCTGAAGATGGCCAATTACACGCTGGCACCAGAGGATGAATATGATGTCCTCATAGAAGGTGAACTGGAGAGCGATGAGGCA	90	0.99948871	79	4	5.61856	1	0	0.63174331876	3193	67	0.502962	0.690636	0.645408101335	78
chari2015Train293T	CD274_chr9_5457360	TACCGCTGCATGATCAGCTATGG	0.549976404	hg19	chr9:5457329-5457429:+	ACAGATGTGAAATTGCAGGATGCAGGGGTGTACCGCTGCATGATCAGCTATGGTGGTGCCGACTACAAGCGAATTACTGTGAAAGTCAATGGTAAGAATT	28	-0.77521671	38	8	5.57247	0	0	0.588460780974	4425	73	-0.180974	0.529811	0.456374975056	0
chari2015Train293T	CD27_chr12_6559446	GACGACCGAGCGGTCAGCGAAGG	1.834504294	hg19	chr12:6559398-6559498:-	GTGGGCTGAGGGTGTGGGCTCAGGGCCTGAGACGACCGAGCGGTCAGCGAAGGGTTTGGAAGAGGATCACACTCGGTGCACTCCTTGTCCCTGCACTGCC	90	1.0006294	44	6	6.02368	1	0	0.476070481798	5153	73	0.681244	0.894037	0.88371547371	50
chari2015Train293T	CD74_chr5_149786858	AGCCGCGGAGCCCTGTACACAGG	0.936402653	hg19	chr5:149786810-149786910:-	CCTATCCTCCCCACCTCCCACAGCAAGTGCAGCCGCGGAGCCCTGTACACAGGCTTTTCCATCCTGGTGACTCTGCTCCTCGCTGGCCAGGCCACCACCG	69	0.22413055	52	11	6.42101	0	0	0.617662795972	4091	46	0.309145	0.362733	0.267607667349	0
chari2015Train293T	CD79A_chr19_42383165	GACGCGCCACCAGGTGACGTTGG	1.470292044	hg19	chr19:42383117-42383217:-	CTCAGGGGGCCACGTGTAGTTGCCATGGAGGACGCGCCACCAGGTGACGTTGGCGTTGTTGCTGCTATTGTGCGGGCATTGGAAGTGGGCGTCTTCCCCC	68	0.19831621	46	8	5.73478	0	0	0.583236434157	4907	46	0.126967	0.831341	0.838722351254	0
chari2015Train293T	CD79B_chr17_62007723	GTAGTGCTTGTTCGCGGATCTGG	0.312360553	hg19	chr17:62007675-62007775:-	GAATGCTGAGCCTGGCCTTGGCACCCACAGGTAGTGCTTGTTCGCGGATCTGGCAGAGCCCACGTTTCATAGCCAGGAAACGGGGCTTCACGGTGAAAAT	9	-1.4058787	65	2	4.95555	1	0	0.417751357148	4424	50	-0.498976	0.41358	0.390815440646	0
chari2015Train293T	CD97_chr19_14512258	GCTATGAGGTGCCGGACAGGTGG	0.838658147	hg19	chr19:14512210-14512310:-	ATATCTTCAAGGTTTGAGAGCAGCTGGGTGGCTATGAGGTGCCGGACAGGTGGCGCCAGGGCCTCTACGTCTCCAGGAGCTTCCATCAGTTCATCCACCA	99	2.1575137	51	6	6.02773	1	1	0.614477269862	6296	66	0.630823	0.82516	0.828501511436	75
chari2015Train293T	CDC73_chr1_193091351	TCTGGATGTTGTACTGTCGCAGG	0.72262368	hg19	chr1:193091303-193091403:-	CTTCGTCTCCCTTCACCACAATCTCCTTCTTCTGGATGTTGTACTGTCGCAGGACGCTAAGCACGTCCGCCATCTTCCCCCCCCTCGCCTCCGCCGGCTC	17	-1.0780663	44	28	4.69253	1	0	0.562208204491	3289	66	0.080414	0.474829	0.46652173654	0
chari2015Train293T	CDH11_chr16_65038550	CGGGCCTGACCCCGTGCTTGTGG	0.729749453	hg19	chr16:65038502-65038602:-	GAACCAGTTCTTCGTGATAGAGGAGTACACCGGGCCTGACCCCGTGCTTGTGGGCAGGGTAAGGCTGCCTTCCCTCAATCCTGAGCTTTCCAACCCACCA	61	0.021240887	37	0	6.77351	0	0	0.44332450589	4925	60	-0.432684	0.418979	0.417059740743	0
chari2015Train293T	CDH1_chr16_68772250	CGCCGAGAGCTACACGTTCACGG	0.511261572	hg19	chr16:68772219-68772319:+	GGAGCCGGAGCCCTGCCACCCTGGCTTTGACGCCGAGAGCTACACGTTCACGGTGCCCCGGCGCCACCTGGAGAGAGGCCGCGTCCTGGGCAGAGGTGAG	35	-0.5818668	44	6	7.72342	0	0	0.573323443958	4441	77	-0.529334	0.212085	0.140233244487	0
chari2015Train293T	CDK12_chr17_37618378	TGGAACTTTGCAGCCGTCATCGG	0.068019499	hg19	chr17:37618347-37618447:+	GGGCAAGAAGGACGGGAGTGGAGGAGCTTCTGGAACTTTGCAGCCGTCATCGGGAGGCGGCAGCTCTAACAGCAGAGAGCGTCACCGCTTGGTATCGAAG	20	-0.99958994	62	8	5.09994	0	0	0.429172031906	4638	65	-0.28741	0.304205	0.258875282102	0
chari2015Train293T	CDK4_chr12_58145086	CTCCCGGTCAGTTCGGGATGTGG	0.269590223	hg19	chr12:58145055-58145155:+	TACATGCTCAAACACCAGGGTTACCTTGATCTCCCGGTCAGTTCGGGATGTGGCACAGACGTCCATCAGCCTGACCAGAGTAAATGCTCACTTTTCAATC	36	-0.56225615	48	1	5.15743	1	0	0.499440875718	4141	69	0.382144	0.364759	0.381614838119	0
chari2015Train293T	CDK6_chr7_92462589	TGACCAGCAGTACGAATGCGTGG	7.117248705	hg19	chr7:92462541-92462641:-	CGGCATGGAGAAGGACGGCCTGTGCCGCGCTGACCAGCAGTACGAATGCGTGGCGGAGATCGGGGAGGGCGCCTATGGGAAGGTGTTCAAGGCCCGCGAC	88	0.89863865	40	60	4.05958	0	0	0.696539375011	4796	59	0.173306	0.681543	0.690897828558	81
chari2015Train293T	CDKN2A_chr9_21994268	CGTGCGGCCCGCCGCGAGTGAGG	1.485976396	hg19	chr9:21994220-21994320:-	GGTTCTTGGTGACCCTCCGGATTCGGCGCGCGTGCGGCCCGCCGCGAGTGAGGGTTTTCGTGGTTCACATCCCGCGGCTCACGGGGGAGTGGGCAGCGCC	86	0.79720032	61	1	7.45784	1	0	0.418580797309	4862	63	-0.015073	0.557204	0.565368644258	0
chari2015Train293T	CDX2_chr13_28543053	AGTTCTGCGGCGCCAGGTTGAGG	0.735662933	hg19	chr13:28543022-28543122:+	CGTAGTCCGGGTACTGCGGGGGGCTGACGAAGTTCTGCGGCGCCAGGTTGAGGCCGCCAGAGTGGCGCACGGAGCTAGGGTACATGCTCACGTCCTTGTC	47	-0.31248392	65	11	5.45357	0	0	0.431440312838	6162	70	0.479401	0.537809	0.422361464746	0
chari2015Train293T	CEBPA_chr19_33793296	GGAGTCGGCCGACTTCTACGAGG	3.042328042	hg19	chr19:33793248-33793348:-	GCCATGCCGGGAGAACTCTAACTCCCCCATGGAGTCGGCCGACTTCTACGAGGCGGAGCCGCGGCCCCCGATGAGCAGCCACCTGCAGAGCCCCCCGCAC	99	1.9336951	40	77	8.52658	0	0	0.732628629592	5139	64	0.513972	0.816846	0.80809706649	86
chari2015Train293T	CELSR1_chr22_46932910	CCCGGCTGTACCTACGCGGTGGG	0.524957736	hg19	chr22:46932862-46932962:-	CCCGGCGGGACCCGCGCCTTCGCCCTCCGGCCCGGCTGTACCTACGCGGTGGGCGCCGCTTGCACGCCCCGGGCGCCGCGGGAGCTGCTGGACGTGGGCC	26	-0.81043909	66	11	4.51261	1	0	0.595235229664	9133	62	0.293779	0.393054	0.362673975997	0
chari2015Train293T	CELSR2_chr1_109792797	AGGAACGACAGGGCCCCACTTGG	1.321537789	hg19	chr1:109792749-109792849:-	CCCCCGAAGAGCCTCGTCCCCTGGACCCCAAGGAACGACAGGGCCCCACTTGGTCTCCCAATAGTGGCGGCGGCAGCAGCAGCAGCAACAGCAGCAGCAG	53	-0.16679974	52	10	5.86951	1	0	0.596325241841	4754	66	-0.139863	0.51194	0.460504819825	0
chari2015Train293T	CELSR3_chr3_48699903	ATGCGCCCTTGGCCCCGTAGTGG	1.178707224	hg19	chr3:48699872-48699972:+	CGGACAAAGAGCTAAGGCTCCGCCACCGATATGCGCCCTTGGCCCCGTAGTGGCAGCTAAGCCTGGGTCCCAGCCCTGGTGCCCACCGCCCCCCAGCTCC	40	-0.46651364	89	13	5.17624	1	0	0.663779118347	5969	71	0.411487	0.537355	0.4164461531	50
chari2015Train293T	CFTR_chr7_117149122	CGAAGGGCATTAATGAGTTTAGG	0.037327361	hg19	chr7:117149074-117149174:-	TAGAACATAAATCTCCAGAAAAAACATCGCCGAAGGGCATTAATGAGTTTAGGATTTTTCTTTGAAGCCAGCTCTCTATCCCATTCTCTGCAAAAGAATA	20	-0.99975778	37	20	6.7806	0	0	0.328176082563	4172	70	-0.273048	0.453626	0.39174758473	0
chari2015Train293T	CHEK2_chr22_29130560	GCTGGAGTTTGGCATCGTGCTGG	1.390820584	hg19	chr22:29130529-29130629:+	CAGTGTCCCAGAGCTGGAGTGAGAGGACTGGCTGGAGTTTGGCATCGTGCTGGTAGAGGAGCTGGATATGCCCTGGGACTGTGAGGAGGAGCCTTGGGAC	27	-0.79373474	31	45	4.6039	1	0	0.576285358973	5150	46	0.15452	0.799893	0.852805800415	0
chari2015Train293T	CHIC2_chr4_54930386	GCAGCTGCTCAAGTACTCGCCGG	1.297485286	hg19	chr4:54930338-54930438:-	AGAGGAGGACGAGGAGCGGGCCCTGGAGGAGCAGCTGCTCAAGTACTCGCCGGACCCGGTGGTCGTCCGCGGCTCCGGTCACGTCACCGTGTAAGGCCCG	80	0.58229417	29	63	8.64544	1	0	0.650239409715	4235	54	0.562208	0.9109715	0.935827473889	0
chari2015Train293T	CHN1_chr2_175711766	CTATCAATAAATCTTGCTGACGG	0.731359258	hg19	chr2:175711735-175711835:+	TTGGAGAACCCAGTTTCATTCCCAAGGCTGCTATCAATAAATCTTGCTGACGGCCCTCTTGTTTTGATTTGTGAACTGCAGCCCTATTAGTTTTCCTCCC	27	-0.79390362	28	57	6.45209	0	0	0.636824449827	4102	61	0.410934	0.639945	0.663008586483	0
chari2015Train293T	CHRM1_chr11_62678311	TGAGCAGGTACGTGGTATAGAGG	0.985428242	hg19	chr11:62678280-62678380:+	AAGCCAGCGTGCCCAGAGCCCAGTGGCCCATGAGCAGGTACGTGGTATAGAGGTTCATGGAGAAGGTACCGATGATGAGGTCAGCACAGGCCAGGCTCAG	72	0.31193883	51	27	4.28536	0	0	0.559095947646	4632	51	0.285531	0.586072	0.596918832784	67
chari2015Train293T	CHRM2_chr7_136700625	CTCCACGGTGGTATTAGTTGGGG	0.435571688	hg19	chr7:136700577-136700677:-	ATCTCCATTCTGACCTGAAGACCCCACTACCTCCACGGTGGTATTAGTTGGGGTACATGAGTCACTTTTTGGGGTCTTGGTGCCAATTCTGATGCATGTT	34	-0.60774542	60	18	6.47468	0	0	0.634064297353	4631	58	0.211909	0.451162	0.489920748099	0
chari2015Train293T	CHRM3_chr1_240070910	CGGTACCACCGATGACCCTCTGG	0.410230113	hg19	chr1:240070879-240070979:+	TCGAGCAGCTGGCAATTTCTCCTCTCCAGACGGTACCACCGATGACCCTCTGGGAGGTCATACCGTCTGGCAAGTGGTCTTCATCGCTTTCTTAACGGGC	53	-0.17450421	36	2	6.38142	1	0	0.464996309585	3735	65	-0.239749	0.470307	0.417334127025	0
chari2015Train293T	CHRM4_chr11_46408042	TGATGACGTGACCAGGCGCACGG	3.224351747	hg19	chr11:46408011-46408111:+	CATTTCCACCGTCTCATAGCGATTGTGGGATGATGACGTGACCAGGCGCACGGACTGATTGCCCGAGCTGCCATTGACAGGTGTGAAGTTGGCCATGTTG	79	0.52686148	59	59	5.35135	1	0	0.616560917688	5690	67	0.103164	0.559856	0.566208855825	66
chari2015Train293T	CHRM5_chr15_34354937	CACAATGCAACCACCGTCAATGG	0.348128808	hg19	chr15:34354906-34355006:+	TTTTGCACCAGGATGGAAGGGGATTCTTACCACAATGCAACCACCGTCAATGGCACCCCAGTAAATCACCAGCCTTTGGAACGCCACAGGTTGTGGGAAG	42	-0.43022643	50	7	3.96497	0	0	0.547844360681	5194	62	0.055097	0.438933	0.445767464946	0
chari2015Train293T	CHRNA10_chr11_3690509	GGACAGATGCCTACCTACGATGG	0.556637907	hg19	chr11:3690461-3690561:-	TGACCCTGTATCTGTGGATACGGCAGGAGTGGACAGATGCCTACCTACGATGGGACCCCAATGCCTATGGTGGCCTGGATGCCATCCGCATCCCCAGCAG	61	0.022129532	25	28	6.16598	0	0	0.62951500981	4518	64	0.444119	0.865181	0.883404240443	52
chari2015Train293T	CHRNA1_chr2_175624323	CTCCGAACATGAGACCCGTCTGG	0.668896321	hg19	chr2:175624275-175624375:-	ATCTGCTGTCTCAGCTGGCCTCGTCCTGGGCTCCGAACATGAGACCCGTCTGGTGGCAAAGCTATTTAAAGACTACAGCAGCGTGGTGCGGCCAGTGGAA	42	-0.41458613	58	7	5.29382	1	0	0.532884792542	2486	69	-0.508704	0.182911	0.114805914302	0
chari2015Train293T	CHRNA2_chr8_27327343	CTACAACCGCTGGGCGCGCCCGG	0.919589393	hg19	chr8:27327295-27327395:-	GGACCGGCTCTTCAAACACCTCTTCCGGGGCTACAACCGCTGGGCGCGCCCGGTGCCCAACACTTCAGACGTGGTGATTGTGCGCTTTGGACTGTCCATC	15	-1.1695629	69	18	7.99055	1	0	0.447662878773	5517	73	-0.484345	0.268136	0.220138957076	0
chari2015Train293T	CHRNA3_chr15_78911168	CAGACACGTTGGCTACAGGCCGG	4.174852652	hg19	chr15:78911137-78911237:+	TGGACACCTCGAAATGGATGATGACTGGGTCAGACACGTTGGCTACAGGCCGGATGATCTCATTGTAATCTTCAAACAGCCGCTCAAATAGACGGTGCTC	61	0.022381306	58	43	5.2655	1	0	0.650278722624	3427	59	0.38916	0.712812	0.719901048241	0
chari2015Train293T	CHRNA4_chr20_61990969	TCGGGACCACTTGTTGTAACCGG	0.878003697	hg19	chr20:61990938-61991038:+	GAGGACCACGTCCGAGATGTTGGCCACGGGTCGGGACCACTTGTTGTAACCGGAGAAGAGTTTCTTCAGGAGCCGCTCCTCGGCGTGGGCCCGGGTCTCC	3	-1.8375207	70	15	9.44605	0	0	0.483588830022	2924	58	-0.396871	0.184125	0.122162498238	0
chari2015Train293T	CHRNA5_chr15_78882209	GTAGTTTGCCGGTGGAGTCCAGG	0.270785277	hg19	chr15:78882161-78882261:-	AAACGTGACATCTATGGTACAGGAACTTTTGTAGTTTGCCGGTGGAGTCCAGGTGACAGTGCCATTGTACCTGATGACTGTTTTCGTACTGGTCCCTTCA	23	-0.90516394	44	10	6.05553	1	0	0.513380806684	4828	71	-0.239655	0.582456	0.563314992225	0
chari2015Train293T	CHRNA6_chr8_42620246	AAACGTTTCCGACCCTGTCACGG	1.136582547	hg19	chr8:42620198-42620298:-	TCATTACAACCAGTTCATCAGGCCTGTGGAAAACGTTTCCGACCCTGTCACGGTACACTTTGAAGTGGCCATCACCCAGCTGGCCAACGTGGTGAGTGCC	30	-0.70439069	40	20	5.72616	0	0	0.652376521662	4409	55	0.057424	0.621855	0.617735794393	0
chari2015Train293T	CHRNA7_chr15_32322835	TTTACCGTGCAGGAGCGACGCGG	0.0	hg19	chr15:32322787-32322887:-	CGGAGGAGTGGAGGGCGGGGAGGCAGTGGCTTTACCGTGCAGGAGCGACGCGGCCAGCGCCAGCCAGACGCCTCCCGGCGAGCAGCGCATGTTGAGTCCC	92	1.1349415	45	70	9.46329	1	0	0.741906913073	7131	57	0.753533	0.667882	0.635331908299	79
chari2015Train293T	CHRNA9_chr4_40339265	AGGCATCGTGCCAGATTTGGCGG	0.726759952	hg19	chr4:40339217-40339317:-	CATCGTACTGATCTCGGTCCCACGTGAGATAGGCATCGTGCCAGATTTGGCGGATCCACAAATAAGCAGTCAGAATTTGGTTTCTTTCATCCTACACAAT	72	0.30030439	77	19	4.08028	0	1	0.613704500226	3812	60	0.111221	0.575159	0.606438548237	0
chari2015Train293T	CHRNB1_chr17_7348646	ATAGCTCCGTGCGGCCAGCGCGG	0.720180045	hg19	chr17:7348615-7348715:+	GACTCCGGGAGAAACTTTTCTCTGGCTATGATAGCTCCGTGCGGCCAGCGCGGGAGGTGGGAGACCGTGTCAGGGTCAGCGTTGGTCTCATCCTGGCGCA	94	1.247086	63	65	6.13688	1	0	0.630174586945	4956	70	0.219066	0.712308	0.709933239878	65
chari2015Train293T	CHRNB2_chr1_154543833	CGACCGCACAGAGATCGACTTGG	1.986218079	hg19	chr1:154543802-154543902:+	CTGCACCATGAAGTTCCGTTCGTGGACCTACGACCGCACAGAGATCGACTTGGTGCTGAAGAGTGAGGTGGCCAGCCTGGACGACTTCACACCTAGTGGT	70	0.25006702	22	18	4.73979	0	0	0.672524747864	3421	72	-0.063377	0.719294	0.748300850779	0
chari2015Train293T	CHRNB3_chr8_42585748	CAGGATTCCAGCGTAACTTGTGG	2.655728587	hg19	chr8:42585700-42585800:-	CTTTAATGGAATGGATCCCACCATAATCATCAGGATTCCAGCGTAACTTGTGGTCTGTCCATTCCTGCATGAAATTAGTACACTGTGATTTTATTCCGAA	43	-0.39214017	43	8	6.46872	0	0	0.695347594568	3811	74	0.320713	0.730762	0.80144813672	0
chari2015Train293T	CHRNB4_chr15_78923501	GGACTGATTACCGCCTGACCTGG	0.784955029	hg19	chr15:78923453-78923553:-	TGACAGGGCCTTGCCTGTCTGTCCAGGAATGGACTGATTACCGCCTGACCTGGAACAGCTCCCGCTACGAGGGTGTGAACATCCTGAGGATCCCTGCAAA	24	-0.87919956	17	2	4.70233	1	0	0.546713996675	4952	60	0.055447	0.709455	0.769155773283	0
chari2015Train293T	CHRND_chr2_233391300	CAACAAGGAGCTCCGGCCCGTGG	2.622662818	hg19	chr2:233391269-233391369:+	GATCCGGCACCTGTTTCAAGAGAAGGGCTACAACAAGGAGCTCCGGCCCGTGGCACACAAAGAGGAGAGTGTGGACGTTGCCCTGGCCCTCACACTCTCC	90	1.0005157	72	7	4.52813	1	0	0.649262620906	3866	61	0.742048	0.70638	0.74111409524	61
chari2015Train293T	CHRNE_chr17_4805588	TTACCGACTCAACTACAGCAAGG	3.559547572	hg19	chr17:4805540-4805640:-	TCCATCCCCCACCCCTTAGGATTGGCAGGATTACCGACTCAACTACAGCAAGGACGACTTTGGGGGTATAGAAACCCTGCGAGTCCCTTCAGAACTCGTG	85	0.77097704	21	72	6.96872	0	0	0.744950521481	3704	61	0.501344	0.822468	0.871421757635	79
chari2015Train293T	CHRNG_chr2_233404760	GTTCCGCGGGCCGCAGGTTGGGG	0.792815113	hg19	chr2:233404712-233404812:-	TCAGGCTGACATTGACCACATCCGAGTCTCGTTCCGCGGGCCGCAGGTTGGGGTCGTAGTTTTGCATCAGGTCTGCGAGCAGGCGCTCCTCCTGGTTCCG	87	0.82060113	72	2	6.04646	0	0	0.460803891602	5754	55	0.200919	0.654414	0.683157296804	0
chari2015Train293T	CIC_chr19_42793464	AGCTTCTCGTTCTCAGCGTGCGG	0.144660705	hg19	chr19:42793433-42793533:+	CACTGGGCGGCCCCCGCTGCTGCCCACCCGAGCTTCTCGTTCTCAGCGTGCGGCCAGTGAGGACATGACGAGTGATGAGGAGCGCATGGTCATCTGTGAG	17	-1.0958091	62	34	5.04878	1	0	0.587707544241	4028	65	0.07983	0.407209	0.402106996659	0
chari2015Train293T	CIITA_chr16_10995926	AGTCGCTCACTGGTCTCACTAGG	1.514823631	hg19	chr16:10995878-10995978:-	CAGGCAGTGGCAGGCAGGGCAGGGTGGAGCAGTCGCTCACTGGTCTCACTAGGAGACTGCCAGTCACCACAGTGGGGGGCTCAGCTGTGAGGAAGTGGGC	13	-1.2319798	25	19	9.34869	0	0	0.582444806071	4893	64	-0.294678	0.262881	0.180475825084	0
chari2015Train293T	CLCA1_chr1_86948011	CCTTCTCCGTCTGGCGGGATTGG	0.650195059	hg19	chr1:86947963-86948063:-	AATCAACATGTTGTGCAAACATTATAGAAGCCTTCTCCGTCTGGCGGGATTGGAGAACAAACTCACATCCTTTTTCATAGAGTCCTGTTACTTTATTGAA	6	-1.5858921	66	2	6.90258	1	0	0.399753867346	3025	64	-0.484411	0.232365	0.17403584546	0
chari2015Train293T	CLCA2_chr1_86905867	GTGATGATATTAGTGACCAGCGG	3.592666006	hg19	chr1:86905836-86905936:+	GAAAAACTGAATGGAAAAGCTTATGGCTCTGTGATGATATTAGTGACCAGCGGAGATGATAAGCTTCTTGGCAATTGCTTACCCACTGTGCTCAGCAGTG	97	1.5491307	65	87	7.19928	1	0	0.691879909332	3853	80	0.720204	0.89865	0.936381275726	90
chari2015Train293T	CLCA4_chr1_87033271	AGGATTACCTACATATCCTCTGG	0.201793722	hg19	chr1:87033240-87033340:+	AAGCAGTGATGAAAGAAACACACTCATGGCAGGATTACCTACATATCCTCTGGGAGGAACTTCCATCTGCTCTGGAATTAAATATGCATTTCAGGTGAAA	12	-1.2772104	42	5	6.56182	0	0	0.481661583889	3817	67	-0.040731	0.650292	0.678039712687	0
chari2015Train293T	CLCN1_chr7_143013384	TTTGAACACTGCACCAGCTACGG	0.953137411	hg19	chr7:143013353-143013453:+	GGTAGTGACCCCCAGTACCAGTATATGCCCTTTGAACACTGCACCAGCTACGGACTGCCCTCTGAGAATGGGGGCCTCCAGCACAGGCTCCGGAAGGATG	55	-0.13266853	50	28	4.73134	0	0	0.580818160546	4089	71	0.276865	0.606854	0.528743621218	0
chari2015Train293T	CLCN2_chr3_184079212	TGCTCGTACTGCAGCGCCCGTGG	1.074777041	hg19	chr3:184079181-184079281:+	GGGCTCAGCTCAGCTTCACTTACCAGGGTCTGCTCGTACTGCAGCGCCCGTGGCTCCATCCCTTCCTCCGCCGCCGCGGCCGCCATCTCCGCGCACTGCC	84	0.72921373	53	4	4.6901	1	0	0.589801106963	7361	56	0.31346	0.609425	0.550732893018	0
chari2015Train293T	CLCN3_chr4_170581536	GACCCTTATTTGCCTTATGACGG	0.0	hg19	chr4:170581505-170581605:+	TTAAAAATTCTAATCATGGATGCTTCTTCCGACCCTTATTTGCCTTATGACGGGGGAGGAGACAGTATTCCCCTGAGGGAATTACATAAAAGAGGTAATA	25	-0.860013	21	11	2.15713	0	0	0.478046478453	2555	67	-0.261677	0.612725	0.6203185398	0
chari2015Train293T	CLCN4_chrX_10153135	CCTCATACGTCCCCACATCAGGG	0.134408602	hg19	chrX:10153087-10153187:-	TTTCCCTTAGCCAGTCGATGGTGTGGAAGTCCTCATACGTCCCCACATCAGGGAACGGCTCATCGAGGAAATCCATCAGGTTTCCAGAGCCACTCATCGC	48	-0.28711787	24	30	4.00028	0	0	0.662790030211	3399	45	0.083168	0.427901	0.375388694488	70
chari2015Train293T	CLCN5_chrX_49806995	CGGTTGCTGGAATGTCCATCAGG	0.943636827	hg19	chrX:49806947-49807047:-	GAACATCATCTCTCATGGAGAAATCCATAGCGGTTGCTGGAATGTCCATCAGGTCTTCATCACTGGAGCTGTTCTGGAAGCTACTAAAACTCCCCTGCTG	34	-0.61173043	54	12	5.80725	0	0	0.590117458667	4073	67	-0.533047	0.301958	0.268980000235	0
chari2015Train293T	CLCN6_chr1_11883772	AGCAGGTTCCGGGATACCCGAGG	1.082564611	hg19	chr1:11883741-11883841:+	TGTGCCTGCTCTCCTCCATCAGCCGGTGGCAGCAGGTTCCGGGATACCCGAGGTCAAATGCTATCTGAATGGCGTAAAGGTGCCAGGAATCGTCCGTCTC	88	0.863441	39	60	6.82985	1	0	0.672211057278	3404	72	0.705842	0.828995	0.846160966717	79
chari2015Train293T	CLCN7_chr16_1515311	CGTTCTGCGCTTTTCCGAGTCGG	0.070944348	hg19	chr16:1515263-1515363:-	TCATGATTTCTCTTCTGCTTTTAGTCACCACGTTCTGCGCTTTTCCGAGTCGGACATATGAGCAGCGTGGAGCTGGATGATGAACTTTTGGACCCGGTGA	4	-1.7006368	47	30	9.70154	1	0	0.554389009428	3466	80	-0.005753	0.479106	0.452259748659	0
chari2015Train293T	CLIC1_chr6_31698685	AGCGAATTCTTCCCGGGCGTAGG	0.967530338	hg19	chr6:31698654-31698754:+	CTCGATCTCCTCATCATCTGGACAGGTGGAAGCGAATTCTTCCCGGGCGTAGGCATTGCTCAAGTACCGATGCACTCCCCGGAAGGCCTCGGGGATGGTG	13	-1.2539663	40	12	4.19324	1	0	0.530772109916	4004	62	0.17374	0.584339	0.433248376838	0
chari2015Train293T	CLIC3_chr9_139890113	CGTACCTTTCACCCTCACCACGG	1.813544914	hg19	chr9:139890065-139890165:-	GCGGCTCTTCATGGTCCTGCTCCTCAAGGGCGTACCTTTCACCCTCACCACGGTGGACACGCGCAGGTGAGGCCCCATCCTGTGGACCCCCGCCTGGCCT	61	0.032389505	28	61	6.13359	0	0	0.708938124524	4528	48	0.194578	0.685242	0.658398133985	72
chari2015Train293T	CLIC5_chr6_45922956	GGAATCGATGGAGAAAGCATCGG	3.24300311	hg19	chr6:45922908-45923008:-	TCAGGACACTGGTTCTCTTCTTTCCAGGCTGGAATCGATGGAGAAAGCATCGGCAACTGTCCTTTCTCTCAGCGCCTCTTCATGATCCTCTGGCTGAAAG	69	0.234055	59	73	4.97268	0	0	0.622754622258	3154	55	0.808903	0.892918	0.895887737693	0
chari2015Train293T	CLIC6_chr21_36041838	TTCACAGCGGCGGCGCCCCTCGG	0.383777813	hg19	chr21:36041790-36041890:-	CCCCTGTCTGGCCCGCCGCCTCCTGCCTCCTTCACAGCGGCGGCGCCCCTCGGCGCCTCCTCTGCGCCCTCGCTCCCCTCCGGCCCTTCTGCCTCCCCGC	49	-0.26723637	57	14	5.76619	1	0	0.455607229694	9576	64	0.161973	0.393548	0.318236643117	0
chari2015Train293T	CLP1_chr11_57427281	AGAGCGAGGTCCCCGAGTGATGG	0.701754386	hg19	chr11:57427250-57427350:+	ACAGATGCGGAGGCAAGCGGAAAAGGAAGAAGAGCGAGGTCCCCGAGTGATGGTAGTGGGCCCCACTGATGTGGGCAAGTCTACAGTGTGTCGCCTTCTG	72	0.31439722	47	13	5.34591	0	0	0.609487675283	4698	51	0.238082	0.84056	0.840458500865	55
chari2015Train293T	CLTCL1_chr22_19263203	GCCGTCGGATCGGAGCCATTGGG	0.357702862	hg19	chr22:19263172-19263272:+	GATTCATGATGGCACTCTCTGCAGAGATAGGCCGTCGGATCGGAGCCATTGGGTCACTCATGTCAATGATCGTGACCTGTGCCTGCTCACCAACTTTCTC	75	0.40451709	58	27	5.5342	0	0	0.533373862174	3805	53	-0.451816	0.354742	0.355906597737	0
chari2015Train293T	CLTC_chr17_57724856	GAATACGGTTGCTCTTGTTACGG	0.578034682	hg19	chr17:57724825-57724925:+	TGATGTCACCTTTTGGAAATGGATCTCTTTGAATACGGTTGCTCTTGTTACGGATAATGCAGTTTATCACTGGAGTATGGAAGGAGAGTCTCAGCCAGTG	17	-1.1070803	47	15	3.68762	0	0	0.485838924865	3418	46	-0.230265	0.550419	0.486129229219	0
chari2015Train293T	CMKLR1_chr12_108686085	TGTGGGGTATAGCCGGCACATGG	2.254510852	hg19	chr12:108686037-108686137:-	CTCGTGGCCCACTCACTCCCAAATGGACCCTGTGGGGTATAGCCGGCACATGGTGGTGACTGTCACCCGCTTCCTCTGTGGCTTCCTGGTCCCAGTCCTC	59	-0.033240224	57	30	6.00238	1	0	0.607221460258	4625	63	0.115943	0.588489	0.67732824175	0
chari2015Train293T	CNGA1_chr4_47938824	CAAAGCTGGCAATCGAAGAACGG	0.27697762	hg19	chr4:47938776-47938876:-	TGAGATCAGCATTCTTAACATTAAAGGGAGCAAAGCTGGCAATCGAAGAACGGCCAATATTAAAAGTATTGGCTACTCAGACCTGTTCTGTCTCTCAAAA	70	0.2672079	50	9	7.18679	0	0	0.614067502151	4075	65	0.434675	0.573023	0.5	84
chari2015Train293T	CNGA2_chrX_150911917	TAGCCAGGTAGCCATACTCAGGG	0.086092197	hg19	chrX:150911869-150911969:-	TGGACCAGTAAAGGCAATAGATGTATTCCCTAGCCAGGTAGCCATACTCAGGGTCAGTGATGTTTGGGTAAACCCAGGTGTCGACCCCAAAGCCTATGGA	66	0.152546	52	34	4.12509	0	0	0.673155832519	3220	51	0.195623	0.661821	0.681805247588	63
chari2015Train293T	CNGA3_chr2_98994171	GACATCGTCAGTGCTGCAGCCGG	0.249625562	hg19	chr2:98994140-98994240:+	ATTTCCTAGAGCCCACTCGTCAAGTGAGGAGACATCGTCAGTGCTGCAGCCGGGGATCGCCATGGAGACCAGAGGACTGGCTGACTCCGGGCAGGGCTCC	29	-0.73433931	36	10	5.45398	1	0	0.503078426205	3977	68	0.094121	0.652958	0.725374677496	0
chari2015Train293T	CNGA4_chr11_6261341	CGAGTCGCTACGTTCGCACCTGG	1.401273885	hg19	chr11:6261310-6261410:+	GCATCCTGGTGGTGGACAAGGGTAGGATCTCGAGTCGCTACGTTCGCACCTGGAGTTTCTTCTTGGACCTGGCTTCCCTGATGCCCACAGATGTGGTCTA	5	-1.6258438	41	10	6.6686	1	0	0.535935061511	3175	67	-0.032486	0.468186	0.443834025799	0
chari2015Train293T	CNGB1_chr16_58001058	GGAACCAGAACCGAATCCTGAGG	1.463414634	hg19	chr16:58001010-58001110:-	GGAACCAGAGCCAGAGATGGAGGCGGAGGTGGAACCAGAACCGAATCCTGAGGAGGCCGAGACAGAGTCCGAGTCCATGGTGAGAGGTAGAGCGGGAGGA	99	2.1348605	44	32	4.77759	0	0	0.704829014317	5074	56	0.640602	0.880841	0.899820165192	0
chari2015Train293T	CNGB3_chr8_87680282	CGCTTTAAGTACTCTGTTAAAGG	0.051473427	hg19	chr8:87680251-87680351:+	TATGAATCTATGCTGTTTGGAAGTTTAATTCGCTTTAAGTACTCTGTTAAAGGCATCTTTTTGACTTTGAACCACAACAGCCTGTAGTAATGTTCTGTTG	8	-1.4701394	28	2	5.55266	0	0	0.192177480261	3538	62	-0.398392	0.121051	0.0473363834715	0
chari2015Train293T	CNOT3_chr19_54647978	CATCGACACGCTCAACATGCAGG	2.156057495	hg19	chr19:54647947-54648047:+	CTTCCTCTTCCTCTCCCTCCCCTAGAATACCATCGACACGCTCAACATGCAGGTGGACCAGTTTGAGAGTGAAGTGGAGTCACTGTCAGTGCAGACACGC	51	-0.20628926	29	5	4.11544	0	0	0.610543176166	2277	56	0.242598	0.427253	0.289441156747	0
chari2015Train293T	CNR1_chr6_88854441	TATCTTTGCGGTGGAACACGTGG	1.386299944	hg19	chr6:88854410-88854510:+	CACCCAGTTTGAACAGAAACACGTTGCGGCTATCTTTGCGGTGGAACACGTGGAAGTCAATGAAGCTGTAGACAAAAATGACACTCCCCAGGAGGTCTGC	78	0.49318636	55	60	5.10065	0	0	0.645466030184	3278	35	0.127264	0.46708	0.32848321562	77
chari2015Train293T	CNR2_chr1_24201910	TGTCCTCCCACCAACTCCGCCGG	1.428065023	hg19	chr1:24201862-24201962:-	TGGAGAACGTGGCTGTGCTCTATCTGATCCTGTCCTCCCACCAACTCCGCCGGAAGCCCTCATACCTGTTCATTGGCAGCTTGGCTGGGGCTGACTTCCT	58	-0.051775451	47	42	4.61878	1	0	0.603062279391	5307	63	0.476737	0.708527	0.766964061793	0
chari2015Train293T	CNTFR_chr9_34564803	AGGCGCTCGTACTGCACATGGGG	1.66520596	hg19	chr9:34564772-34564872:+	GTCCCACATGGCAGTGTCACGTCAGAGCCCAGGCGCTCGTACTGCACATGGGGTGCCTCTGTGGGGGGTGGGGGCACAGGGCAAAAGTCACAGGTCACAG	46	-0.32457451	71	8	6.56182	0	0	0.626761690862	4387	79	-0.000811	0.412919	0.362032468521	0
chari2015Train293T	CNTRL_chr9_123902987	TTTGGTTCGTCCAGAAGAAGTGG	0.021663778	hg19	chr9:123902956-123903056:+	CCAGAATCACCTTAACCATGTGGTTGATGGTTTGGTTCGTCCAGAAGAAGTGGCAGCTCGTGTGGATGAGCTAAGAAGAAAACTGAAATTAGGAACTGGG	44	-0.38335665	64	41	5.3254	0	0	0.658097442067	4149	43	0.684043	0.668326	0.705656853197	60
chari2015Train293T	COL1A1_chr17_48278809	GCCGTGCGTCAGGAGGGCGGTGG	0.987583218	hg19	chr17:48278778-48278878:+	GTCTTGGCCCTCGACTTGGCCTTCCTCTTGGCCGTGCGTCAGGAGGGCGGTGGCCGCTAAGAGGAGCAGGAGCCGGAGGTCCACAAAGCTGAACATGTCT	93	1.1561775	70	23	7.42411	1	1	0.546453303768	6993	52	1.055481	0.9370647	0.942785288205	0
chari2015Train293T	COX6C_chr8_100904180	CAGGCGTCTGCGAAATCATATGG	0.186219739	hg19	chr8:100904132-100904232:-	GCCAAAACCTCGGATGCGTGGCCTTCTGGCCAGGCGTCTGCGAAATCATATGGCTGTAGCATTCGTGCTATCCCTGGGGGTTGCAGCTTTGTATAAGGTA	20	-1.0002582	61	11	3.25886	0	0	0.472754759739	4345	73	-0.081074	0.535742	0.537264809592	0
chari2015Train293T	CREB1_chr2_208424986	AGCTGTACTAGAGTTACGGTGGG	0.846113168	hg19	chr2:208424938-208425038:-	CCATGGACTTGAACTGTCTGCCCATTGGGCAGCTGTACTAGAGTTACGGTGGGAGCAGATGATGTTGCATGAGCTGCTGGCATAGATACCTATGGTGTTG	40	-0.46139586	42	33	6.57268	0	0	0.671601318051	4062	60	0.401339	0.703101	0.702524113546	0
chari2015Train293T	CREB3L1_chr11_46299668	CGCCGTCTTGGAACCCTTCCCGG	0.436152169	hg19	chr11:46299637-46299737:+	AAGGGGGTCCCGGGAGCCGGCTGCGATGGACGCCGTCTTGGAACCCTTCCCGGCCGACAGGCTGTTCCCCGGATCCAGCTTCCTGGACTTGGGGGATCTG	29	-0.72893506	52	1	4.87668	1	0	0.325534291272	5869	56	-0.388476	0.194527	0.196883948103	0
chari2015Train293T	CREBBP_chr16_3929838	CTGTCATTCGCCGAGAAACCGGG	1.151012891	hg19	chr16:3929807-3929907:+	CCGCCGCCCCGGACCCCCTCCTCACCTGTGCTGTCATTCGCCGAGAAACCGGGCGAGCTGAGTTTGGCTCTTTTGGGGTTGGGCGGTCCGTCCAGCAAGT	38	-0.53076202	44	9	4.89717	0	0	0.559835260445	3162	53	0.111935	0.302388	0.25620912475	0
chari2015Train293T	CRHR1_chr17_43912034	GCACTCGATCCGTGCCCGAGTGG	0.226654578	hg19	chr17:43912003-43912103:+	CCGGAAGAGGTGGCACCGGTGGCAGGACAAGCACTCGATCCGTGCCCGAGTGGCCCGTGCCATGTCCATCCCCACCTCCCCAACCCGTGTCAGCTTTCAC	93	1.1608243	47	18	6.41667	1	0	0.673054200554	6021	59	0.245344	0.744546	0.824534178897	82
chari2015Train293T	CRHR2_chr7_30721551	CCGTGCCCCGAGTACTTCAACGG	0.273348519	hg19	chr7:30721503-30721603:-	CGCAGCGCTGCCGGAGCCCTCGTGGAGAGGCCGTGCCCCGAGTACTTCAACGGCGTCAAGTACAACACGACCCGTGAGTGCCCCCGGCCCTCGCTGCCTG	20	-0.9798215	73	64	5.22254	0	0	0.649911776532	4195	44	0.168591	0.430546	0.448876427109	59
chari2015Train293T	CRTC1_chr19_18882255	GTGCGGTACTGCTGCAGAGCCGG	0.939214859	hg19	chr19:18882207-18882307:-	GGAGACTGGTTGGCCGGGGAGCCGGCGCTAGTGCGGTACTGCTGCAGAGCCGGCGCCTGCGATGACAGACAGATCAGCACGCCGCAGCCCAGCTGCCCAA	25	-0.83503216	54	3	4.34991	1	0	0.503815839505	6420	68	0.417028	0.639244	0.634289671782	0
chari2015Train293T	CRTC3_chr15_91083300	ATCCTCCATGGTACTGTGTAAGG	0.037418148	hg19	chr15:91083252-91083352:-	TGCTCCGCAGCTGGCTCACATTTGGTAAGGATCCTCCATGGTACTGTGTAAGGCGCAGTTGCTGAAGCTTCTGAAATTGAACCTGGAAACAAAGTGATTT	29	-0.73926313	39	3	4.5478	0	0	0.507364922235	3326	57	-0.584358	0.174449	0.169228020753	0
chari2015Train293T	CSF1R_chr5_149460507	AACGGTGACCTTGCGATGTGTGG	2.081665332	hg19	chr5:149460459-149460559:-	TGTCCCTGAGCTGGTCGTGAAGCCAGGAGCAACGGTGACCTTGCGATGTGTGGGCAATGGCAGCGTGGAATGGGATGGCCCCCCATCACCTCACTGGACC	72	0.31648481	53	2	8.23432	0	0	0.497550911652	5695	74	-0.371878	0.318186	0.21192578829	0
chari2015Train293T	CSF2RB_chr22_37325741	CGGGCCACGTAGGTGCTGCTGGG	0.719602978	hg19	chr22:37325693-37325793:-	CGAGAACCTGGGGCCAGGCGGGTCCGTACTCGGGCCACGTAGGTGCTGCTGGGCATGAGGTGCTCTGGCCCCAGGGTGGCCTGGGAGGTGTTGGAGAGGA	33	-0.63799547	55	11	9.12375	1	0	0.535894733541	6145	70	-0.20683	0.380609	0.359841956642	0
chari2015Train293T	CSF3R_chr1_36938254	TCCATGGTCCGCAGCATGGGGGG	3.628745917	hg19	chr1:36938223-36938323:+	GCCTGGGGAGGGGCCGCTTCAGGGCTGGGGTCCATGGTCCGCAGCATGGGGGGCTCCAGTTTCACTGCAAGGAGTGGGGCTGTCAGAAGGTCTCCCTATC	92	1.1177182	60	20	6.94149	1	1	0.441314088455	7163	57	0.406551	0.687284	0.790642459209	55
chari2015Train293T	CTNNB1_chr3_41266954	GAAACAGCTCGTTGTACCGCTGG	0.145205864	hg19	chr3:41266923-41267023:+	GTACGTACCATGCAGAATACAAATGATGTAGAAACAGCTCGTTGTACCGCTGGGACCTTGCATAACCTTTCCCATCATCGTGAGGGCTTACTGGCCATCT	36	-0.5690415	6	0	5.92784	1	0	0.546213879156	3179	64	0.189434	0.851637	0.838126099255	0
chari2015Train293T	CXCR3_chrX_70837413	AGACTGGCGGGGACAGTTATAGG	0.766509434	hg19	chrX:70837365-70837465:-	CGGATGGAGTTGAGGAAGTACGGCCCTGGAAGACTGGCGGGGACAGTTATAGGAGGAGCTGCTCAGAGTAAATCACAGACTAAATCAGACTCAATCACAA	7	-1.512355	58	10	5.44834	0	0	0.374386332078	5084	52	-0.330183	0.354825	0.321145471848	0
chari2015Train293T	CXCR4_chr2_136873192	CAGTTGATGCCGTGGCAAACTGG	0.629807095	hg19	chr2:136873144-136873244:-	TCCTCTTTGTCATCACGCTTCCCTTCTGGGCAGTTGATGCCGTGGCAAACTGGTACTTTGGGAACTTCCTATGCAAGGCAGTCCATGTCATCTACACAGT	22	-0.92623532	44	4	6.86491	0	0	0.43585006477	4154	64	-0.512113	0.279922	0.272533995178	0
chari2015Train293T	CXCR5_chr11_118754656	CTACCCGCTAACGCTGGAAATGG	0.137835975	hg19	chr11:118754625-118754725:+	CTGGTGACTCACAGCCGGCACAGCCATGAACTACCCGCTAACGCTGGAAATGGACCTCGAGAACCTGGAGGACCTGGTGAGTAGACACGGGTAGCTTCCT	18	-1.069089	34	16	5.53221	0	0	0.439166155651	4437	44	0.077409	0.574192	0.572860786798	0
chari2015Train293T	CXCR6_chr3_45988493	AATCTCGACAAGCTCATATGTGG	3.601108033	hg19	chr3:45988462-45988562:+	TTGCCCCAAATTATCTATGGCAATGTCTTTAATCTCGACAAGCTCATATGTGGTTACCATGACGAGGCAATTTCCACTGTGGTTCTTGCCACCCAGATGA	83	0.67032211	42	17	7.69727	0	0	0.59166655763	3093	69	-0.007728	0.542866	0.515361278316	0
chari2015Train293T	CYLD_chr16_50783723	TACTTCCCTTCGGTACTTTAAGG	0.15167967	hg19	chr16:50783675-50783775:-	CCACAGAACGATCTTGAATATACTGTCCTATACTTCCCTTCGGTACTTTAAGGAGCTTTTGTGTTTGTTTGTCTGTAACGCTGCATTCTTGAAGAAGCAA	20	-0.99964047	28	6	6.0559	0	0	0.185335737307	3895	65	-0.749566	0.170782	0.100583598758	0
chari2015Train293T	CYSLTR1_chrX_77529187	ATCAATAGTGTCATGGCATGTGG	1.927194861	hg19	chrX:77529156-77529256:+	CAAGGTGGAATACACTTGATTGCGGAAGTCATCAATAGTGTCATGGCATGTGGCAGAAGATACTGTCAGATTTCCTGTTTCATCCATGTTTCTCTACGAA	83	0.66380584	44	3	6.48451	1	0	0.631212075185	4067	66	-0.108376	0.353644	0.420088633473	0
chari2015Train293T	CYSLTR2_chr13_49281652	AAACCCGCAGCCCCGATTCTGGG	0.599315068	hg19	chr13:49281604-49281704:-	TGATGATGGTGGTCAGTGCCTTCCTGTGAGAAACCCGCAGCCCCGATTCTGGGACCTCCACTTTTAACAGAACCCGAATGATCAGCAGATAACAGATGCT	49	-0.26751313	34	0	4.8209	0	0	0.502046379225	4825	60	-0.599571	0.279403	0.162155810453	0
chari2015Train293T	DARC_chr1_159175579	GCGAGTGCTACCTAGCCCTGGGG	0.226267613	hg19	chr1:159175531-159175631:-	ACAGTAGCCCAGGCTACACAGGGCAGAGCTGCGAGTGCTACCTAGCCCTGGGGCCAAGACGGGCACCACAATGCTGAAGAGGGCACTGCCCACAGCCAGC	95	1.3307027	76	53	4.47637	1	0	0.733913137778	4609	82	0.751378	0.753629	0.718940282049	0
chari2015Train293T	DDB2_chr11_47236722	GGGGCGTAATACAATCTCGGAGG	1.408450704	hg19	chr11:47236674-47236774:-	CTCCAGGGGACTCCTGCTCCTCTTGTTCCTGGGGCGTAATACAATCTCGGAGGTCTTCTGGGTTTCTGGGCGTTTCTTGGGAGCCATCGCGTCCTCCGTG	98	1.7492747	52	52	4.43022	1	1	0.732769104886	5383	56	0.522753	0.9302198	0.928843287871	0
chari2015Train293T	DDR2_chr1_162729604	CAGACACACCATCGGTCAATTGG	0.2842832	hg19	chr1:162729556-162729656:-	ATTCATGGGTCTGGGTGAAATCGTCCAGGCCAGACACACCATCGGTCAATTGGCCTAGCCCTTCTGTCATGCTGCTCAGGCCAGGAGAAGAGGAGGAAAA	31	-0.69462585	37	6	7.77158	0	0	0.45057124206	3253	54	-0.381811	0.296009	0.2282343546	0
chari2015Train293T	DDX5_chr17_62502206	TATTCGAGTGACCGAGACCGCGG	1.243538842	hg19	chr17:62502158-62502258:-	CCAACCGCAACCATTGACGCCATGTCGGGTTATTCGAGTGACCGAGACCGCGGCCGGGACCGAGGGTGAGTTTGGGAGCCGAGCTGTCAGGCCTGGCGGG	94	1.2818131	60	93	4.43187	1	0	0.70241810559	5761	57	0.88739	0.851694	0.897368513011	59
chari2015Train293T	DEK_chr6_18250048	GTTTTTTTAGATTTCGGCAATGG	0.0	hg19	chr6:18250017-18250117:+	TTCCGTTCCTTTTTACTGCCTTTGCTACAAGTTTTTTTAGATTTCGGCAATGGCTGCATAAAAATTTATAAAGATAACACCAATGAGGTATAATATTTCA	13	-1.2430908	39	60	6.44502	1	0	0.540714245318	3358	52	0.421143	0.675332	0.694148747489	0
chari2015Train293T	DICER1_chr14_95596403	TTTCTCGATAGGGGTGGTCTAGG	0.0	hg19	chr14:95596372-95596472:+	AAGACTTAGGTCTAAAACTTACCTTCATAATTTCTCGATAGGGGTGGTCTAGGATTGCAAGATGACACTCATCAAACACCAAAAGGTTAATGTCTGACAG	8	-1.4792444	47	2	5.50722	0	0	0.449335841578	3242	54	-0.262035	0.305777	0.248756795132	0
chari2015Train293T	DNM2_chr19_10828974	GCTCTGGCCGATGGAGCTGAAGG	0.486026731	hg19	chr19:10828926-10829026:-	TACAGCGATCTGCGGCAGGTCCAGGTGGCAGCTCTGGCCGATGGAGCTGAAGGCGTCCTGCAGTTTGTTGACCAGCGGGATCAGCTCTTCCATCCCGCGG	49	-0.27314182	59	24	5.73179	0	0	0.583101004719	5428	63	0.475179	0.685605	0.645517581739	0
chari2015Train293T	DNMT3A_chr2_25505556	GGAAAGCGGTGACACGCCAAAGG	2.307692308	hg19	chr2:25505508-25505608:-	CTCTTGTGTATCTTTCTTACATTTGCAGGTGGAAAGCGGTGACACGCCAAAGGACCCTGCGGTGATCTCCAAGTCCCCATCCATGGCCCAGGACTCAGGC	98	1.6777739	59	5	5.23643	1	0	0.643532346095	3966	58	0.455159	0.847132	0.851866365743	65
chari2015Train293T	DNTTIP1_chr20_44424002	CTGAACGTGCGAGACAATGTTGG	0.525854514	hg19	chr20:44423971-44424071:+	GTGCTCCCCTAGTTCTTCCAGAAGGCAGCACTGAACGTGCGAGACAATGTTGGGGAGGAGGTGGACGCAGAGCAGCTGATCCAGGAAGCCTGTCGGAGCT	36	-0.57802889	32	7	8.33468	0	0	0.552795514485	4928	56	0.046848	0.544614	0.544702845708	0
chari2015Train293T	EBF1_chr5_158523386	AACAGCGAAAAGACCAATAACGG	0.680747076	hg19	chr5:158523338-158523438:-	TCTTTGCGTCCTGATGCAACCCAGGAAGCCAACAGCGAAAAGACCAATAACGGAATTCACTACCGGCTTCAGCTTCTCTACAGCAATGGTGAGGCCCGGG	52	-0.20232024	47	11	4.90551	0	0	0.576548030408	3111	79	0.089923	0.520325	0.405589702352	0
chari2015Train293T	ECT2L_chr6_139164128	ATGCCCAAATGCGTTAAGTTCGG	0.503693754	hg19	chr6:139164097-139164197:+	TTCCTCTTGTTTCTGAAGGATTGCTTATGGATGCCCAAATGCGTTAAGTTCGGATGGTTTCTGCCCTATACTCCAACAGATAATGAGTATGGTGCTTGGA	44	-0.38784847	59	21	6.76895	0	0	0.552091202743	3117	55	-0.298256	0.371021	0.364339057193	0
chari2015Train293T	EDAR_chr2_109546671	TCTGATGTGCTCAGCCCGAGCGG	2.75042037	hg19	chr2:109546623-109546723:-	CCACAACACCCCCCTTTGTTGGCAGGTGTCTCTGATGTGCTCAGCCCGAGCGGAATACTCAAACTGCGGTGAGAACGAGTACTACAACCAGACTACGGGG	92	1.0755881	72	52	8.22763	1	0	0.649132270641	3433	77	0.15776	0.484327	0.370294497057	88
chari2015Train293T	EDNRA_chr4_148461533	TTACTGCTCATGGATTACATCGG	0.469043152	hg19	chr4:148461502-148461602:+	TTCTACACCATTTTCTTTTGCTCTAGTTTCTTACTGCTCATGGATTACATCGGTATTAACTTGGCAACCATGAATTCATGTATAAACCCCATAGCTCTGT	18	-1.0719975	53	87	4.10159	0	0	0.649515588331	3676	61	-0.043594	0.569709	0.598768197116	0
chari2015Train293T	EDNRB_chr13_78493656	TCGCAGCGTTTCGTCAGAGCCGG	0.419412822	hg19	chr13:78493608-78493708:-	AAACGGTGGAGGCTACACTGTCTGGCATTCTCGCAGCGTTTCGTCAGAGCCGGACCCGCCTGCAGCTCAAGGGAGGCGTGCTCCTCTCCCAGAGCAGGCT	34	-0.61873	50	13	6.78025	1	0	0.494133135501	4715	62	0.379519	0.537262	0.401850182058	0
chari2015Train293T	EGFR_chr7_55086971	ATGCGACCCTCCGGGACGGCCGG	0.901378579	hg19	chr7:55086940-55087040:+	GAGCCGGAGCGAGCTCTTCGGGGAGCAGCGATGCGACCCTCCGGGACGGCCGGGGCAGCGCTCCTGGCGCTGCTGGCTGCGCTCTGCCCGGCGAGTCGGG	45	-0.36734109	55	8	5.79809	1	0	0.329319725626	8324	59	0.100157	0.452693	0.404135399517	0
chari2015Train293T	EGF_chr4_110866249	GAAGATACGGTCACCAAAAAGGG	0.0	hg19	chr4:110866201-110866301:-	CCAAATTGTCTTCATTTTCCATGTTGAATAGAAGATACGGTCACCAAAAAGGGACATTGCAAACAAATTATGCCTAAAAAGCAACCACAAAAGAAAAAAG	67	0.18064861	46	25	4.4302	0	0	0.537683090953	4791	67	-0.051343	0.730884	0.727174015961	0
chari2015Train293T	ELK4_chr1_205589569	TCAACCGGTGGCTTTTTGGAAGG	1.341235184	hg19	chr1:205589538-205589638:+	GGGCCAATTGAAATGGTGGCAGCAACAGGTTCAACCGGTGGCTTTTTGGAAGGTGTCGTGACAAATTTGATGACAGATGGTGTGGGCTCCTGAGGAGATT	76	0.4469488	52	41	5.70637	0	0	0.552836353586	4231	49	0.045867	0.5415	0.547054353028	0
chari2015Train293T	ELL_chr19_18632793	TAGCGACGGCAGCAAGGTGTCGG	0.913107511	hg19	chr19:18632745-18632845:-	TAGGAGCTACGGGCTGTCGTGCGGGCGGGTTAGCGACGGCAGCAAGGTGTCGGTGTTCCACGTGAAGCTCACCGACAGTGCCCTGAGGGCCTTCGAGAGC	11	-1.3397149	85	15	7.42806	0	0	0.579979980491	4760	56	0.168135	0.697069	0.747125700778	0
chari2015Train293T	EML4_chr2_42490378	GTATTTTCGACAATTTATTACGG	0.045060268	hg19	chr2:42490330-42490430:-	TAACTTTTGGTATTAATTTGGGTGTTGAAGGTATTTTCGACAATTTATTACGGCTATCATCTGAATTTTCCCAAGAATTATGTGACTTTTCAGCTGGTGA	19	-1.0349566	14	38	5.03549	0	0	0.465420057108	3398	60	-0.157893	0.490658	0.344999123573	0
chari2015Train293T	EMR3_chr19_14772891	CCACCCTATAGTGTATATTGTGG	0.458204334	hg19	chr19:14772843-14772943:-	CTTTGTGTTCCAGACATTAATGAATGTACACCACCCTATAGTGTATATTGTGGATTTAACGCTGTGTGTTACAATGTCGAAGGAAGTTTCTACTGTCAAT	46	-0.34139269	32	11	6.1923	0	0	0.606109027674	4160	67	-0.031222	0.488101	0.5	0
chari2015Train293T	EP300_chr22_41489011	GGCCGAGAATGTGGTGGAACCGG	0.261780105	hg19	chr22:41488980-41489080:+	CTCGCTTGTATCTCCGAAAGAATTAAAAATGGCCGAGAATGTGGTGGAACCGGGGCCGCCTTCAGCCAAGCGGCCTAAACTCTCATCTCCGGCCCTCTCG	12	-1.2931089	42	1	5.57096	0	0	0.323867408312	3768	71	-0.169374	0.408347	0.452738311998	0
chari2015Train293T	EPHA1_chr7_143098593	TCCAATTGGAGCGAAGCCAGTGG	0.221863655	hg19	chr7:143098562-143098662:+	GGACGCGGGAAGCCTCCTCCCCGCGGTAGATCCAATTGGAGCGAAGCCAGTGGTCAGTGTCTCTGCGTCCTTGCATTGGGCAGTCCTGGTACATGTACAG	89	0.92804084	56	9	5.19053	1	0	0.652822074807	3114	73	0.60523	0.712371	0.730628887296	0
chari2015Train293T	EPHA2_chr1_16475317	CAACCTCTACTATGCCGAGTCGG	1.0769498	hg19	chr1:16475269-16475369:-	TGGTGGCGCCAGCTCCTGCAAGGAGACTTTCAACCTCTACTATGCCGAGTCGGACCTGGACTACGGCACCAACTTCCAGAAGCGCCTGTTCACCAAGATT	49	-0.26630456	42	13	5.88358	1	0	0.637582601123	4271	47	-0.261405	0.516848	0.481048212881	0
chari2015Train293T	EPHA3_chr3_89156935	TGCTCTGTTCTCGACAGCTTCGG	0.81799591	hg19	chr3:89156904-89157004:+	TGTCAGCTCTCCATCCTCCTCCTTCTCAGCTGCTCTGTTCTCGACAGCTTCGGGGAACTGATTCCGCAGCCTTCCAATGAAGGTAAGCCAGGTACCGCGA	15	-1.1778707	35	6	7.38097	0	0	0.314935584361	3702	70	-0.251946	0.393613	0.319153261496	0
chari2015Train293T	EPHA4_chr2_222429010	ATAACTGGCTACGAACTGATTGG	2.612244898	hg19	chr2:222428962-222429062:-	AAGTGTGCAATGTGATGGAACCCAGCCAGAATAACTGGCTACGAACTGATTGGATCACCCGAGAAGGGGCTCAGAGGGTGTATATTGAGATTAAATTCAC	66	0.15272314	37	50	5.90153	0	0	0.535867103134	4031	66	-0.410759	0.514688	0.582832827193	0
chari2015Train293T	EPHA5_chr4_66509116	ATTGGATTCACGCACTGTCATGG	1.142170123	hg19	chr4:66509068-66509168:-	GTTTTTTGTTCTTTTCTTTTCAGTGAATTTATTGGATTCACGCACTGTCATGGGGGACCTGGGATGGATTGCTTTTCCAAAAAATGGGGTAAGTTTTATG	11	-1.328856	34	6	4.32326	0	0	0.499584376936	3391	69	0.017276	0.654431	0.740047904131	0
chari2015Train293T	EPHA6_chr3_96533585	ACCTCGCGCAGGGGGCGCCCCGG	0.750773994	hg19	chr3:96533554-96533654:+	CAGCCTGGACCCTCGTGCCCTGTTCCCGGGACCTCGCGCAGGGGGCGCCCCGGGACACCCCCTGCGGGCCGGGTGGAGGAGGAAGAGGAGGAGGAGGAAG	76	0.44026845	48	5	5.09567	1	0	0.370465933901	9815	68	0.118332	0.624073	0.554346233424	0
chari2015Train293T	EPHA7_chr6_94120834	TACCCCGATACGAACATACCAGG	2.256097561	hg19	chr6:94120786-94120886:-	GGAAGAAATTAGTGGTTTGGATGAGAACTATACCCCGATACGAACATACCAGGTGTGCCAAGTCATGGAGCCCAACCAAAACAACTGGCTGCGGACTAAC	56	-0.1081056	38	13	4.53742	0	0	0.623391550468	2906	68	-0.247833	0.288673	0.23107455119	0
chari2015Train293T	EPHA8_chr1_22902806	ACGAGCTGGGTCCCCCGAGACGG	0.761266748	hg19	chr1:22902775-22902875:+	ATGAGCCCCAACCAGAACAACTGGCTGCGCACGAGCTGGGTCCCCCGAGACGGCGCCCGGCGCGTCTATGCTGAGATCAAGTTTACCCTGCGCGACTGCA	63	0.065221396	83	4	5.16106	1	0	0.561885080437	6818	68	0.357441	0.653179	0.626406605915	0
chari2015Train293T	EPHB1_chr3_134670310	CCCCCGCCGGTTGATGAAGGTGG	1.98915009	hg19	chr3:134670262-134670362:-	GAAGCGCATCTCTGTGTAGATGCGATGGGCCCCCCGCCGGTTGATGAAGGTGGTGAGCAGCCAATTGTTCTGGTTGGGCTCGAAGACATTGCACACCTGG	62	0.046114653	74	8	5.43383	0	1	0.607387801955	5235	45	0.25253	0.60645	0.650685270484	0
chari2015Train293T	EPHB2_chr1_23110981	ACCAAGTTTATCCGGCGCCGTGG	1.451065144	hg19	chr1:23110950-23111050:+	TTTGAGTCAAGCCAGAACAACTGGCTACGGACCAAGTTTATCCGGCGCCGTGGCGCCCACCGCATCCACGTGGAGATGAAGTTTTCGGTGCGTGACTGCA	84	0.72343732	29	34	3.63384	1	0	0.639188965241	6052	61	0.405957	0.771379	0.732074529601	0
chari2015Train293T	EPHB3_chr3_184290590	CACCCGATGAGAGCTTCTCGCGG	0.97260496	hg19	chr3:184290559-184290659:+	AGAACCCCTACGTGAAAGTGGACACCATTGCACCCGATGAGAGCTTCTCGCGGCTGGATGCCGGCCGTGTCAACACCAAGGTGCGCAGCTTTGGGCCACT	77	0.47457651	38	39	5.51932	0	0	0.59973984693	4261	68	0.596821	0.741497	0.864217414163	70
chari2015Train293T	EPHB4_chr7_100421316	CTTCTACTATGAGAGCGATGCGG	4.098703471	hg19	chr7:100421268-100421368:-	TGGGCGCTCCTGCAAGGAGACCTTCACCGTCTTCTACTATGAGAGCGATGCGGACACGGCCACGGCCCTCACGCCAGCCTGGATGGAGAACCCCTACATC	90	0.98342364	41	58	5.74593	1	0	0.741919335438	3865	67	0.274805	0.487477	0.512507384314	0
chari2015Train293T	EPHB6_chr7_142561404	AATCTCAGATGTCTCTCCGGTGG	1.43501435	hg19	chr7:142561356-142561456:-	CACCCCCCCTGGTGGGTAGGTGAGCCAGCCAATCTCAGATGTCTCTCCGGTGGTGTCCAGCAATACCTCTGCCCAGAAATAAGAGGGGCACACAGTGGCC	90	0.99307094	70	42	6.95217	1	1	0.66108932966	4293	65	0.765996	0.814077	0.808612114562	88
chari2015Train293T	EPOR_chr19_11492715	CTCGTGGTGCGGTGCGCTTCTGG	0.039798835	hg19	chr19:11492667-11492767:-	AGCTGTGTCGCCTGCACCAGGCTCCCACGGCTCGTGGTGCGGTGCGCTTCTGGTGTTCGCTGCCTACAGCCGACACGTCGAGCTTCGTGCCCCTAGAGTT	2	-1.9878771	61	0	8.05116	1	0	0.232350023187	6115	75	-0.909234	0.133708	0.109837466528	0
chari2015Train293T	EPS15_chr1_51937374	GATACCTTTGCCATCTGTGTCGG	0.420946287	hg19	chr1:51937343-51937443:+	TGAATATCTGAAACTTACTTGTTTGTTCAGGATACCTTTGCCATCTGTGTCGGCTAAATCCCAAATCTGAAATTTAGGGGGAAAAAATATCAATGTATAT	21	-0.96586046	40	15	6.03412	0	0	0.609944141656	2704	72	0.161251	0.658895	0.618889479448	0
chari2015Train293T	ERBB2_chr17_37864711	CAGGGGTGGTATTGTTCAGCGGG	0.441150521	hg19	chr17:37864663-37864763:-	CCCGCAGGCCTCCTGGGGAGGCCCCTGTGACAGGGGTGGTATTGTTCAGCGGGTCTCCATTGTCTAGCACGGCCAGGGCATAGTTGTCCTCAAAGAGCTG	6	-1.5951308	51	0	5.72627	0	0	0.524857367032	5214	60	0.111482	0.468352	0.410158488191	0
chari2015Train293T	ERBB3_chr12_56477568	GTATTGGTTCTCAGCATCGCCGG	1.962101868	hg19	chr12:56477520-56477620:-	ACACCTCTCGTAGAGCTTGTACAGTGTCTGGTATTGGTTCTCAGCATCGCCGGTCACACTCAGGCCATTCAGAGTCCCAGGACACACTGTTCAAAGCAGA	47	-0.3021207	43	38	6.68284	1	0	0.641863795299	4974	54	-0.07324	0.737417	0.783960231166	0
chari2015Train293T	ERBB4_chr2_213403206	CTGGGTGAGCCTTCTCGTGGCGG	1.125748503	hg19	chr2:213403158-213403258:-	AAAAATGAAGCCGGCGACAGGACTTTGGGTCTGGGTGAGCCTTCTCGTGGCGGCGGGGACCGTCCAGCCCAGCGATTCTCAGTCAGGTGGGTTCCTTCTG	33	-0.64141782	75	16	7.44397	1	1	0.632658521112	5681	57	0.969045	0.705711	0.657195292192	51
chari2015Train293T	ERC1_chr12_1137138	GCTTCCACGTTCCCCTCGCTTGG	0.143656784	hg19	chr12:1137107-1137207:+	GAGCAGCCAGAGCCCTGGGCGTTCACCCAGGCTTCCACGTTCCCCTCGCTTGGGTCACCGTCGAACCAACAGTACGGGAGGGAGTTCGGGAAGCAGTGTT	35	-0.5929167	34	9	5.89411	1	0	0.328008717063	4490	57	-0.547649	0.476079	0.43218257314	0
chari2015Train293T	ERCC2_chr19_45873468	GCTCAACGTGGACGGGCTCCTGG	0.411024135	hg19	chr19:45873420-45873520:-	GGGAACTGACCCAGCAGCCCCTGCCGCCAGGCTCAACGTGGACGGGCTCCTGGTCTACTTCCCGTACGACTACATCTACCCCGAGCAGTTCTCCTACATG	75	0.39819466	33	1	4.81358	1	0	0.459835250181	4859	52	-0.522115	0.360976	0.290264491922	0
chari2015Train293T	ERCC3_chr2_128051260	ATCCTCATAGTGCCGCTTCCTGG	0.394733669	hg19	chr2:128051229-128051329:+	CCCCGGGGCGTCCTCTTCATCATCCTCTTCATCCTCATAGTGCCGCTTCCTGGATTTCTTCTTGTCTGCAAGATACCAACACAGAAGTAAGCCCAGCAGG	21	-0.96593185	17	4	4.62145	1	0	0.27294126916	4070	54	-1.155422	0.112126	0.0663129577832	0
chari2015Train293T	ERCC4_chr16_14014038	GCCATGGCAATCCGTCGAGCCGG	0.299593409	hg19	chr16:14013990-14014090:-	ACCAGCTGTCGCTCGTACTCCAGCAGCGGCGCCATGGCAATCCGTCGAGCCGGCTGCCCTGACTCCATGGAAGCTCTTCCGGGTCGCAGCCGAACGCAGC	43	-0.4014626	41	23	3.49531	1	0	0.517925439965	5126	66	0.235878	0.759291	0.762599898574	0
chari2015Train293T	ERCC5_chr13_103510643	GACTCAATATCTATCGCTTGAGG	0.0	hg19	chr13:103510595-103510695:-	ACTTCAGGGGGCAGGCTGCTGAAGTCCTCAGACTCAATATCTATCGCTTGAGGATTATGAAAGAACTCTTCCTGTAAAGATAAAATCACAGCACCATGAA	67	0.1852193	35	14	6.55627	1	0	0.594919220616	3473	54	-0.111889	0.452996	0.437762948095	0
chari2015Train293T	ERG_chr21_39817476	AGCCAGGTGTGGCGTTCCGTAGG	0.446006217	hg19	chr21:39817445-39817545:+	GCTGGAGGAGGACGCGGTCATCTCTGTCTTAGCCAGGTGTGGCGTTCCGTAGGCACACTCAAACAACGACTGGTCCTCACTCACAACTGATAAGGCTTCC	34	-0.61877626	57	13	4.85378	0	0	0.580136915158	2984	69	0.312703	0.588194	0.5	0
chari2015Train293T	ESR1_chr6_152129085	CCCTTGGATCTGATGCAGTAGGG	1.857585139	hg19	chr6:152129037-152129137:-	CTGCGGACGGTTCAGGGGCTCCAGCTCGTTCCCTTGGATCTGATGCAGTAGGGCCATCCCAGATGCTTTGGTGTGGAGGGTCATGGTCATGGTCCGTGGC	60	-0.010608095	47	12	7.52227	0	0	0.563423790708	4419	70	-0.264517	0.274373	0.173246347701	0
chari2015Train293T	ESR2_chr14_64746818	CGTTGCGCCAGCCCTGTTACTGG	0.440414508	hg19	chr14:64746770-64746870:-	GAGACACTGAAAAGGAAGGTTAGTGGGAACCGTTGCGCCAGCCCTGTTACTGGTCCAGGTTCAAAGAGGGATGCTCACTTCTGCGCTGTCTGCAGCGATT	4	-1.728849	14	3	5.8608	0	0	0.366043013827	3653	59	-0.491933	0.230486	0.225258073648	0
chari2015Train293T	ESRRB_chr14_76905811	TCCGACGCCAGCGGCGGCTTTGG	0.10862481	hg19	chr14:76905780-76905880:+	GCCCTCAGCCACCACAGCCCCAGTGGCTCGTCCGACGCCAGCGGCGGCTTTGGCCTGGCCCTGGGCACCCACGCCAACGGTCTGGACTCGCCACCCATGT	12	-1.287671	46	1	5.56368	1	0	0.301517956674	6531	49	-0.166411	0.371134	0.286634757066	0
chari2015Train293T	ESRRG_chr1_216850646	GCGAGTCAAGTCCGTTCTGATGG	0.366300366	hg19	chr1:216850615-216850715:+	CCAGGATAGGAGCAGAAGGGTAGAGAGGTGGCGAGTCAAGTCCGTTCTGATGGCCATTCATGGTTGAACTGTAGCTCCCACTGGCGTCTGAAGAGCCACC	71	0.27552457	39	6	3.88788	0	0	0.546342009365	3527	63	-0.289907	0.657781	0.695935050961	0
chari2015Train293T	ETV1_chr7_13975398	CTCATACACCGAAACCTGACCGG	1.208127403	hg19	chr7:13975350-13975450:-	CCCCACTGCATCATGCATCTCCAAACTCAACTCATACACCGAAACCTGACCGGGCCTTCCCAGCTCACCTCCCTCCATCGCAGTCCATACCAGATAGCAG	62	0.047124403	28	7	6.75479	1	0	0.536241317578	4253	61	-0.611949	0.266378	0.228596138904	0
chari2015Train293T	ETV4_chr17_41622707	TCGCGCAAGCTCCCATTTCCGGG	1.25824766	hg19	chr17:41622676-41622776:+	ATGAGCTTCCCCAGCGGGCCGATCAGCGCTTCGCGCAAGCTCCCATTTCCGGGCGATTTCTGCGAGAAGCGGGGAGAATGCCCGCGAGTCACCCTGAGGC	16	-1.1336204	43	3	7.38278	0	0	0.323597860563	3634	66	-0.452154	0.207623	0.151312639375	0
chari2015Train293T	ETV5_chr3_185783777	ATAATCGCCCCAGTTACCATCGG	3.50631136	hg19	chr3:185783729-185783829:-	CCTTCCCTCCTCAGCCAGGAGTTCCTGGAGATAATCGCCCCAGTTACCATCGGCAAATGTCAGAACCTATTGTCCCTGCAGCTCCCCCGCCCCCTCAGGG	46	-0.34441882	50	70	8.89074	0	0	0.678384036901	3939	74	0.57231	0.752339	0.777585951983	0
chari2015Train293T	ETV6_chr12_12022434	TCGTGATAGGTGACCTGGAGCGG	0.165115581	hg19	chr12:12022386-12022486:-	GCTCGGGGTCAGGAGAAGGCCGGTGATTTGTCGTGATAGGTGACCTGGAGCGGTGCAACAGTTCAATGGTGGGAGGGTTATGGTGCACATTATCCACGGA	36	-0.57503303	72	23	5.09482	1	0	0.693126314656	4543	72	0.292331	0.540473	0.455751469894	63
chari2015Train293T	EWSR1_chr22_29695707	GGTCCATGCCCCGGCCACCACGG	3.400987383	hg19	chr22:29695659-29695759:-	CACCTCGTCTTCCTCCACCAAAGCCACCTCGGTCCATGCCCCGGCCACCACGGAAGCCACCTCTGTCTCCACCACGGCCACCTCTGAACATTCCACCGGG	89	0.95026959	62	50	6.31459	1	0	0.601645669457	6181	29	-0.050177	0.68409	0.679598329513	0
chari2015Train293T	EXT1_chr8_119122970	AATCGAAGCAGGACTCCATGCGG	2.418478261	hg19	chr8:119122939-119123039:+	CTTTGAAGCCGTTTTTCTTGCAAAGGGTGAAATCGAAGCAGGACTCCATGCGGCACTTCTTGCCTTTGTAGATGCTGGAGTTGGCATCTCGCTTCTGCCG	90	0.9668645	41	81	4.6558	0	0	0.748979238011	3577	44	0.316865	0.598275	0.602159690878	0
chari2015Train293T	EXT2_chr11_44117807	ACCACCGGACCCTGAGGCGCAGG	2.252832132	hg19	chr11:44117759-44117859:-	CTTCTGGCACCGCAAGGGATGCCGCAGGCCACCACCGGACCCTGAGGCGCAGGACATCCCCCTGGGAGGAATCAGATCCCTGTGGCTGGCGGGAAGGTGG	58	-0.042837117	43	2	5.97048	1	0	0.548303228392	6036	64	0.317665	0.68704	0.689649569746	0
chari2015Train293T	EZH2_chr7_148523688	TGCGCCTGGGAGCTGCTGTTCGG	1.086817543	hg19	chr7:148523657-148523757:+	ATCTATGTTGGGGGTACATTCAGGAGGAAGTGCGCCTGGGAGCTGCTGTTCGGTGAGTTCTTTATATCTGACATTAACCAAGAAAAATTTAAGTAAACAT	42	-0.43174065	59	7	7.75243	0	0	0.485224173717	3848	72	-0.872159	0.204381	0.194728505563	0
chari2015Train293T	EZR_chr6_159208212	TGGTAAAGACTATCGGCCTCCGG	0.459887583	hg19	chr6:159208164-159208264:-	AGTGTTGAGCCTCTCTCTCTCTCACGCAGGTGGTAAAGACTATCGGCCTCCGGGAAGTGTGGTACTTTGGCCTCCACTATGTGGATAATAAAGGATTTCC	34	-0.62790824	52	5	6.35684	1	0	0.558407409311	3996	73	-0.22081	0.35675	0.348341225805	0
chari2015Train293T	F2RL2_chr5_75914407	TTACCCATTAAGACCTTTCGTGG	2.503770739	hg19	chr5:75914359-75914459:-	AATGATACAAACAACTTGGCAAAGCCAACCTTACCCATTAAGACCTTTCGTGGAGCTCCCCCAAATTCTTTTGAAGAGTTCCCCTTTTCTGCCTTGGAAG	52	-0.18468676	21	22	5.1767	0	0	0.518242320728	4659	71	-0.25464	0.521272	0.600114326212	0
chari2015Train293T	F2RL3_chr19_17000067	CCCAGCGTCTACGACGAGAGCGG	2.128487813	hg19	chr19:17000036-17000136:+	GGGTTCAGCCTGTCTGGCGGCACCCAGACCCCCAGCGTCTACGACGAGAGCGGGAGCACCGGAGGTGGTGATGGTGAGTGGTCCTGGCTTTGGGGTGCAG	78	0.48928973	60	31	6.59299	1	0	0.666086918592	5097	48	0.42527	0.5	0.528650266007	54
chari2015Train293T	F2R_chr5_76012160	GCCGCCTGCTTCAGTCTGTGCGG	0.687789799	hg19	chr5:76012129-76012229:+	ACAATGGGGCCGCGGCGGCTGCTGCTGGTGGCCGCCTGCTTCAGTCTGTGCGGCCCGCTGTTGTCTGCCCGCACCCGGGCCCGCAGGCCAGGTGAGAGAT	87	0.8548384	46	17	4.29478	0	0	0.646431273735	5960	66	-0.606212	0.473009	0.538103777788	0
chari2015Train293T	FANCA_chr16_89882997	GGAGTTCGGGACCCACGAGTCGG	0.63583815	hg19	chr16:89882966-89883066:+	CCGGCGGCCCCCTGGGTCCTGGCCCGAGGCGGAGTTCGGGACCCACGAGTCGGACATGGCCTTGGCGCCTACAGCCCCGGCGGCGGCTCCCTGCGCCCGA	62	0.057004123	56	15	5.26386	0	0	0.662880909877	5793	65	0.321237	0.884309	0.913130845743	0
chari2015Train293T	FANCC_chr9_97873772	ATCACGGGGGCCGTAGTAGAAGG	1.142857143	hg19	chr9:97873741-97873841:+	CACCATAGTCTGTGCTCTCTGCTGCCTCCCATCACGGGGGCCGTAGTAGAAGGCCAAGAGCCACAGCAGGGCCGTGGGGGGTTCGGCTGCCGACATCAGT	83	0.66547974	64	1	7.43736	0	0	0.435986384359	5953	69	0.415188	0.503647	0.505245141408	0
chari2015Train293T	FANCD2_chr3_10081494	GGATTCCCAGCACGCTGATGTGG	1.01689612	hg19	chr3:10081463-10081563:+	CATCATCACCAGCCTACCTGAGATCCTAGGGGATTCCCAGCACGCTGATGTGGGGAAAGAACTCAGGTGGATAAACCCTCTGTCATCATCTAAGTGAGGC	81	0.60128032	27	2	4.3322	0	0	0.516171106091	4088	71	-0.095377	0.70425	0.687731055887	0
chari2015Train293T	FANCE_chr6_35420491	AGCAAGCGACCCCAGTCGAAGGG	2.77324633	hg19	chr6:35420443-35420543:-	ACGACCGGCTCCTCCCGGCACAGGGCCTCGAGCAAGCGACCCCAGTCGAAGGGCTCCCAGCCGCGGCTGCCCAGCGCCCGGAGCACCCCCAGGCCGCGCC	91	1.0231369	46	61	6.18306	0	0	0.579676585718	6357	60	0.213905	0.53825	0.539695221578	64
chari2015Train293T	FANCF_chr11_22647249	CTGCAAGGCCCGGCGCACGGTGG	8.088174457	hg19	chr11:22647218-22647318:+	CCGATGGATGTGGCGCAGGTAGCGCGCCCACTGCAAGGCCCGGCGCACGGTGGCGGGGTCCCAGGTGCTGACGTAGGTAGTGCTTGAGACCGCCAGAAGC	92	1.1182301	77	22	6.58238	1	1	0.609012362431	7074	61	0.959002	0.799362	0.841211520463	0
chari2015Train293T	FANCG_chr9_35079443	GAATGACCGGCTCGTTCGACAGG	0.485436893	hg19	chr9:35079395-35079495:-	CTCCAGCTGCCTGGACCTGTGGAGGGAAAAGAATGACCGGCTCGTTCGACAGGCCAAGGTAACACGGTTGCTGGCACCCTCGGTTTGCAGCCTCAAGATC	31	-0.7020891	37	3	5.06911	0	0	0.508388341438	3686	61	-0.08788	0.522147	0.5	0
chari2015Train293T	FBXO11_chr2_48132833	ACTCCGTCCGAGCCGCCAACCGG	2.239583333	hg19	chr2:48132785-48132885:-	CCAACGCCGCCACCTCAGCCCGGCAAATGAACTCCGTCCGAGCCGCCAACCGGAGACCCAGGCGAGTGTCGCGGCCGCGCCCGGTGCAGCAACAGCAGCA	54	-0.15367315	48	72	5.02258	1	0	0.450085262046	6270	68	-0.065735	0.397938	0.324641631647	0
chari2015Train293T	FBXW7_chr4_153303456	TGGTTTAGAGTAGGTTTTCCCGG	0.093826234	hg19	chr4:153303425-153303525:+	GCACTTTTAAGATCAACAGGAACCAAGCCATGGTTTAGAGTAGGTTTTCCCGGTTTTGACATTTTAAAACTCCTCTTGGTTGACGAATACTCTCTACATG	15	-1.1671346	40	8	4.85879	0	0	0.447231804452	3956	69	-1.006355	0.177122	0.114627986046	0
chari2015Train293T	FCRL4_chr1_157557180	GTCAGACTGGAGCACGTACCCGG	2.225519288	hg19	chr1:157557132-157557232:-	CAACTTCTTCAGAGATGGCGAGGTCATCCTGTCAGACTGGAGCACGTACCCGGAACTCCAGCTCCCAACCGTCTGGAGAGAAAACTCAGGATCCTATTGG	35	-0.59270398	67	29	6.1889	1	0	0.588522574417	4563	59	-0.602431	0.320625	0.325065830807	0
chari2015Train293T	FEV_chr2_219846915	CTGGCTGACCGCGCGAACGCCGG	2.318784054	hg19	chr2:219846867-219846967:-	ATCCAGCTGTGGCAGTTTCTGCTGGAGCTGCTGGCTGACCGCGCGAACGCCGGCTGCATCGCGTGGGAGGGCGGTCACGGCGAGTTCAAGCTCACGGACC	70	0.25113525	58	15	7.49295	1	0	0.538091023344	7827	67	0.819545	0.694312	0.646887382414	0
chari2015Train293T	FFAR1_chr19_35842484	GCGCAAAGGCGGCCACATAGAGG	1.037527594	hg19	chr19:35842436-35842536:-	GGATGGCCAGGACGTTGAGCGGGAAGCCCAGCGCAAAGGCGGCCACATAGAGGCCGAAGGAGAGCTGCGGGGGCAGGTCCATGGGGCCGCCGTCCTGGCC	91	1.0280327	50	21	6.18631	0	0	0.610195437902	6608	65	0.615854	0.740898	0.725705096399	80
chari2015Train293T	FFAR2_chr19_35940835	CGACCTTGGGCAGGTACCAGCGG	2.109139605	hg19	chr19:35940787-35940887:-	TGTAGAAGCCAAAACTCGTGAGGGCGCAGACGACCTTGGGCAGGTACCAGCGGAAGTTCGACGCAGCCTCGATGATCTTGAAGGGCAGCAGCAGCAGCAG	95	1.352951	62	14	5.36017	0	0	0.696046449824	4053	56	0.409029	0.760391	0.795879292891	82
chari2015Train293T	FFAR4_chr10_95326507	CGACGCGCCCTTGCGCAGCCTGG	0.662353666	hg19	chr10:95326476-95326576:+	AATGTCCCCTGAATGCGCGCGGGCAGCGGGCGACGCGCCCTTGCGCAGCCTGGAGCAAGCCAACCGCACCCGCTTTCCCTTCTTCTCCGACGTCAAGGGC	22	-0.92557397	28	4	7.77835	1	0	0.399480636906	7463	60	-0.296304	0.311408	0.215496899235	0
chari2015Train293T	FGFR1OP_chr6_167416690	TTCAGGCTCTCATTAACTAAAGG	0.0	hg19	chr6:167416642-167416742:-	ATCTTACCGTCTTTGGTATTTAAAAACTTTTTCAGGCTCTCATTAACTAAAGGAGTTTTGTTCTGTTAAAAAAAAAAAAATTTAAGTGTCATGTGTTTAC	51	-0.21208757	43	26	5.74539	0	0	0.469048880495	3926	68	0.296778	0.441973	0.409407351991	50
chari2015Train293T	FGFR1_chr8_38275832	TTCTTCTGGTTCGGCCATCACGG	0.499311295	hg19	chr8:38275784-38275884:-	CTGACTCCAGTGCATCCATGAACTCTGGGGTTCTTCTGGTTCGGCCATCACGGCTCTCCTCCAGTGGGACTCCCATGCTAGCAGGGGTCTCTGAGTATGA	27	-0.79947538	52	1	5.43835	0	0	0.517118186119	6031	65	-0.651473	0.181224	0.11999103037	0
chari2015Train293T	FGFR3_chr4_1803216	AAGAACGGCAGGGAGTTCCGCGG	1.442585113	hg19	chr4:1803185-1803285:+	GGCAACCCCACTCCCTCCATCTCCTGGCTGAAGAACGGCAGGGAGTTCCGCGGCGAGCACCGCATTGGAGGCATCAAGGTGGGCGCGGCGGGGTGGCTCT	94	1.2438652	68	79	5.65922	1	0	0.696605062463	5340	60	0.656273	0.810173	0.875236917134	76
chari2015Train293T	FGFR4_chr5_176517551	GGAAGCTGGCAATCTCTAGGCGG	1.905784458	hg19	chr5:176517503-176517603:-	GGCAGAGGTAGCGGCCAGCATCCTCAGGTAGGAAGCTGGCAATCTCTAGGCGGCCCCTCCAGCCCCGTACACGGCCAGCAGGTGCCAGGCGACTGCCCTC	94	1.2081722	50	31	7.25675	0	1	0.748288741369	3886	54	0.547841	0.785649	0.709200502022	91
chari2015Train293T	FHIT_chr3_59999793	CTGGGTCGTCTGAAACAAATCGG	0.437342304	hg19	chr3:59999762-59999862:+	GAAATGTTTTTCCACCACTGTCCCGACTCTCTGGGTCGTCTGAAACAAATCGGCCACTTCATCAGGACGCAGGTCATGGAAGCGCTCCACTGGCCGCAGC	24	-0.87651021	62	45	6.19831	0	0	0.4698941205	3935	72	0.143692	0.317681	0.205537315894	0
chari2015Train293T	FH_chr1_241682912	GCGCGGCCGTGCCCTCGTTTTGG	0.267402367	hg19	chr1:241682864-241682964:-	CAGCCTTAGCTTCGGCTCCCGGCTTGGGTGGCGCGGCCGTGCCCTCGTTTTGGCCTCCGAACGCGGCTCGAATGGTGAGCGCAGGCCGCCATCCCCCGGC	12	-1.2620792	56	4	5.08551	0	0	0.331398237944	6098	67	-0.363645	0.481038	0.407976355766	0
chari2015Train293T	FIP1L1_chr4_54244017	CGAGGTCGAGCGCCTAGTGTCGG	1.355247982	hg19	chr4:54243986-54244086:+	AGTTGCGCTCGGGGCGGCCATGTCGGCCGGCGAGGTCGAGCGCCTAGTGTCGGAGCTGAGCGGCGGGACCGGAGGGGATGAGGAGGAAGAGTGGCTCTAT	21	-0.95610959	61	27	4.07509	0	0	0.587896728512	6468	58	0.165842	0.674481	0.647800481378	0
chari2015Train293T	FLCN_chr17_17131408	TGCCACTTCTGCGAGCTCCACGG	1.569396763	hg19	chr17:17131360-17131460:-	CAAGGCACCATGAATGCCATCGTGGCTCTCTGCCACTTCTGCGAGCTCCACGGCCCCCGCACTCTCTTCTGCACGGAGGTGCTGCACGCCCCACTTCCTC	68	0.19287115	21	50	4.86432	1	0	0.571313599281	6496	55	-0.093448	0.286792	0.191990945997	52
chari2015Train293T	FLI1_chr11_128628040	TCCCTCTTTGACTCAGCGTACGG	0.776340111	hg19	chr11:128628009-128628109:+	GAGGCTCTGTCGGTGGTGAGCGACGACCAGTCCCTCTTTGACTCAGCGTACGGAGCGGCAGCCCATCTCCCCAAGGCCGACATGACTGCCTCGGGGAGTC	13	-1.2408972	54	32	3.92685	0	0	0.592562273076	4248	54	-0.252387	0.20713	0.141264973085	0
chari2015Train293T	FLT1_chr13_29012380	TTAGGTGACGTAACCCGGCAGGG	0.474833808	hg19	chr13:29012349-29012449:+	AAATTTACCTTTTTTAAAGTAACAGTGATGTTAGGTGACGTAACCCGGCAGGGAATGACGAGCTCCCTTCCTTCAGTCATGTGTATAATTTCGGGGATTT	79	0.51879872	55	61	4.4216	1	0	0.692428230265	3861	71	0.266994	0.654586	0.58581551807	63
chari2015Train293T	FLT3_chr13_28674625	ATGCCGGCGTTGGCGCGCGACGG	0.670731707	hg19	chr13:28674577-28674677:-	GCGGCCTGGGGACCCCGGGCTCCGGAGGCCATGCCGGCGTTGGCGCGCGACGGCGGCCAGCTGCCGCTGCTCGGTAAGGCCCCGCTCGCTCGCTCGCAGC	54	-0.14340968	78	34	5.72605	1	0	0.428532931445	10059	70	0.774205	0.771873	0.685576195711	0
chari2015Train293T	FLT4_chr5_180058732	CGTGATGTTCAAGGTCGGGGGGG	0.104210088	hg19	chr5:180058701-180058801:+	GTCACCGGTGTCGATGACGTGTGACTCCTCCGTGATGTTCAAGGTCGGGGGGGTCATGGAGTAGCCACTCACCAGGCCTGGGGTGGGAGACAGGGTCAGC	89	0.92107498	58	30	7.66639	1	1	0.702893276338	6237	55	0.681272	0.878223	0.895764754364	0
chari2015Train293T	FNBP1_chr9_132719710	ATTTGAACGCGATTGCAAAGAGG	2.040816327	hg19	chr9:132719662-132719762:-	TATTTTCCTCTGATTTTAGAGTAAAAGGCGATTTGAACGCGATTGCAAAGAGGCGGACAGGGCGCAGCAGTACTTTGAGAAAATGGACGCTGACATCAAT	90	1.0101866	44	54	9.35401	0	0	0.702930984895	4437	83	0.772764	0.525182	0.414953901762	75
chari2015Train293T	FOXL2_chr3_138665352	CGCGCTCTCGCGGATCGCCATGG	1.038338658	hg19	chr3:138665321-138665421:+	GTAGATGCCGGACAGCGTGAGCCTCTTCTCCGCGCTCTCGCGGATCGCCATGGCGATGAGCGCCACGTACGAGTACGGGGGCTTCTGCGCCGGGTCCGGC	58	-0.042701363	36	23	4.28467	1	0	0.499192405146	5427	57	0.216143	0.694835	0.670325187571	0
chari2015Train293T	FOXO1_chr13_41240184	GGCTGCCAACCCCGACGCCGCGG	0.464846907	hg19	chr13:41240136-41240236:-	CACCTCCAGCCCGGCGCCGTCGGGCAGCGCGGCTGCCAACCCCGACGCCGCGGCGGGCCTGCCCTCGGCCTCGGCTGCCGCTGTCAGCGCCGACTTCATG	96	1.4540964	48	44	6.05725	1	0	0.559813913748	10116	64	0.844249	0.859581	0.852387272346	60
chari2015Train293T	FOXO4_chrX_70316416	GGGATCTAGGTCTATGATCGCGG	1.895277867	hg19	chrX:70316368-70316468:-	GGAGCGGGGACGGCTCTGGGGTTCGAAGTCGGGATCTAGGTCTATGATCGCGGCAGCCTCTGTGGCTGAATTCTCATTCCCCGGATCCATACGTGGAGTT	49	-0.25371763	55	20	4.62875	0	0	0.711266218904	4159	65	0.146273	0.720529	0.80742573734	68
chari2015Train293T	FOXP1_chr3_71247439	GACCGCCGCACTCTAGTAAGTGG	4.462659381	hg19	chr3:71247408-71247508:+	GCGTCTCTCCGTTGGACCGCCCCTCCCGAAGACCGCCGCACTCTAGTAAGTGGTTGCTGCCGCCCGACCCATTCTGGATGGCTGAACCGTTACTTTTTGT	81	0.59010747	55	28	6.50913	0	0	0.616108050469	3669	54	0.212485	0.541785	0.545501541395	60
chari2015Train293T	FPR2_chr19_52272336	AGGTCCGACGATCACCTTCATGG	5.729670026	hg19	chr19:52272288-52272388:-	TGGCAAGGTAAGGACTAGAGCAAGAATCCAAGGTCCGACGATCACCTTCATGGCCAGACTCACAGTGCGGTGGTTCTGGGCCCAGACTGGATGCAGGACA	52	-0.20319826	46	7	6.04951	0	0	0.487247655696	3911	57	-0.357682	0.457344	0.436533237797	0
chari2015Train293T	FPR3_chr19_52327228	GACCATTCGGAATGGTAGGATGG	0.89633012	hg19	chr19:52327180-52327280:-	AAAAGGCCATTTTTCTCTCATGGCGACTGAGACCATTCGGAATGGTAGGATGGCACTGAAAGAGAAGTCAGCTAGGGCCAGGTTCAGGTAACAGATGGTG	54	-0.14745333	36	25	3.64115	0	0	0.62895378497	4690	67	-0.103415	0.619035	0.532761238519	58
chari2015Train293T	FSHR_chr2_49210072	TTGCCTAATGATGTTTTCCACGG	0.0	hg19	chr2:49210024-49210124:-	AATCTAAGCGATAATAATAATTTAGAAGAATTGCCTAATGATGTTTTCCACGGAGCCTCTGGACCAGTCATTCTGTGAGTAGCTTTCCCCATTTCTGTGT	35	-0.60320238	49	35	6.78827	0	0	0.62246326381	3316	69	-0.009978	0.450513	0.417319733263	0
chari2015Train293T	FSTL3_chr19_680276	TCGTGCGACGGCGTGGAGTGCGG	1.196013289	hg19	chr19:680245-680345:+	GCCCCACGCGCGTGTCCTCTGTCCGCAGATTCGTGCGACGGCGTGGAGTGCGGCCCGGGCAAGGCGTGCCGCATGCTGGGGGGCCGCCCGCGCTGCGAGT	90	0.96718247	66	4	7.86678	1	0	0.611859242237	6425	51	0.460981	0.412353	0.410243634743	0
chari2015Train293T	FUBP1_chr1_78428479	CACAACAGATAGACTATGCTCGG	0.055463117	hg19	chr1:78428431-78428531:-	ATATGAAGTTATTTACAATTCGTGGCACTCCACAACAGATAGACTATGCTCGGCAACTCATAGAAGAAAAGATTGGTGTGAGTATACTTTAAACTTTTAA	26	-0.81541068	25	20	4.46037	0	0	0.560521705745	3391	61	-0.298089	0.311256	0.220581222564	0
chari2015Train293T	FUS_chr16_31195211	TATGGCTCGACTGGCGGCTATGG	0.608499362	hg19	chr16:31195180-31195280:+	GGCTATGGAACTCAGTCAACTCCCCAGGGATATGGCTCGACTGGCGGCTATGGCAGTAGCCAGAGCTCCCAATCGTCTTACGGGCAGCAGTCCTCCTACC	12	-1.2783495	70	7	6.30912	1	0	0.464968423394	4080	29	-0.054457	0.507471	0.475757211883	0
chari2015Train293T	FZD10_chr12_130647688	GTTGCACGAGTTCGCGCCGCTGG	0.617805236	hg19	chr12:130647657-130647757:+	CCACGAGAACCAGCGCGAGGCAGCCATCCAGTTGCACGAGTTCGCGCCGCTGGTGGAGTACGGCTGCCACGGCCACCTCCGCTTCTTCCTGTGCTCGCTG	67	0.18824448	61	5	5.29942	1	0	0.445847951405	4559	68	-0.090697	0.655774	0.647958806306	0
chari2015Train293T	FZD1_chr7_90894214	CCGGCGGCCCGGGACTTCTTAGG	0.893429766	hg19	chr7:90894166-90894266:-	CCGGCACAAAGTTCCCAGCTCGCGCCACCGCCGGCGGCCCGGGACTTCTTAGGCGCCTCCTCCTCAGCCATACTTTCTCGGCTCCTCTCTTGGCGCCGCT	26	-0.8255017	61	3	7.68157	0	0	0.294191281853	6607	68	-0.193528	0.410503	0.415029253811	0
chari2015Train293T	FZD2_chr17_42635373	GATAGAGCGGCACGGCGGGATGG	1.35666882	hg19	chr17:42635325-42635425:-	GGCTTCGCAGCCCTGGCGCGCGCGCTCACAGATAGAGCGGCACGGCGGGATGGCCTGTTCCAGCACGGTGCACACGGGTGCGTACATGGAGCACAGGAAG	91	1.0389325	46	12	5.0594	1	0	0.594011684692	5099	82	0.404665	0.845636	0.853891232877	56
chari2015Train293T	FZD4_chr11_86665941	TCTTGGTCACGTTGTAGCCGAGG	0.280504909	hg19	chr11:86665910-86666010:+	TCTGCAGCTCGTGCCCAACCAGGTTGGGCATCTTGGTCACGTTGTAGCCGAGGTTCTGGCACATGGAGATGCGGATGGGGTCGCAGCGCCGCTCTTCCTC	49	-0.25616232	22	57	6.03345	1	0	0.617426276429	4450	48	0.617792	0.789415	0.811805444744	0
chari2015Train293T	FZD5_chr2_208633019	CGACGCCGAGGTCCTCTGCATGG	3.630414459	hg19	chr2:208632971-208633071:-	GAGCTGCGACCGCCTCCCGGTGCTGGGCCGCGACGCCGAGGTCCTCTGCATGGATTACAACCGCAGCGAGGCCACCACGGCGCCCCCCAGGCCTTTCCCA	68	0.21266805	37	28	4.63092	0	0	0.546629447536	4546	40	-0.410907	0.352633	0.30386025731	68
chari2015Train293T	FZD6_chr8_104312479	TTATGACCAGAGTATTGCCGCGG	0.305010893	hg19	chr8:104312448-104312548:+	CATGACGTTTTTCCCTAATCTGATGGGTCATTATGACCAGAGTATTGCCGCGGTGGAAATGGAGGTGAGTAGTGCTTCATACGTTTATTGAATAGTAGTT	43	-0.41128483	48	97	3.99733	1	0	0.712680007229	4060	64	0.820326	0.826704	0.831366143712	73
chari2015Train293T	FZD7_chr2_202899717	CAGAGAACGACACGGCGGGATGG	0.183128544	hg19	chr2:202899669-202899769:-	CGCCTCGCAGCCCTGGCGGGCGCGCTCGCACAGAGAACGACACGGCGGGATGGCCTGATCGAGCACGGTGCACACGGGCGCATACATGGAGCATAAGAAA	73	0.33914745	55	12	4.72359	1	0	0.60781382615	6341	73	0.450945	0.77658	0.765218184811	54
chari2015Train293T	FZD8_chr10_35930287	GCGCTGCTGCAGCGCTCTAGCGG	0.231903263	hg19	chr10:35930239-35930339:-	TTGGAAGTGACCTCGCTGCTGGCCGCCTTGGCGCTGCTGCAGCGCTCTAGCGGCGCTGCGGCCGCCTCGGCCAAGGAGCTGGCATGCCAAGAGATCACCG	72	0.30510058	63	34	8.09311	0	0	0.600018696664	9023	71	0.187402	0.712976	0.790654202942	0
chari2015Train293T	FZD9_chr7_72848392	GGCGGCGCGGCACTGGAGATCGG	0.704396405	hg19	chr7:72848361-72848461:+	GCGCTGCTGCTGTGGCAGCTGCTGGCGGCGGGCGGCGCGGCACTGGAGATCGGCCGCTTCGACCCGGAGCGCGGGCGCGGGGCTGCGCCGTGCCAGGCGG	49	-0.25851372	59	10	7.44464	0	0	0.410788263766	8481	70	0.247313	0.516878	0.515469744691	0
chari2015Train293T	GABBR1_chr6_29598301	GATGGAAGTCGGGGTCACACCGG	0.462877245	hg19	chr6:29598270-29598370:+	GACTACAGATGCTCCGGGAGCTGCCCACCAGATGGAAGTCGGGGTCACACCGGAAATCCACCCGGGCTCCGTCCAGAGCTGGGAGGTCCCCACCCGTCAG	66	0.15946146	60	63	6.72126	0	0	0.670125138101	4910	58	-0.068847	0.718071	0.729093819749	0
chari2015Train293T	GABBR2_chr9_101470770	TGTGCTCCCCGCCGTGGAACTGG	0.380558371	hg19	chr9:101470722-101470822:-	GGAGGTGGCCAAGGGCAGCATCGGGCGCGGTGTGCTCCCCGCCGTGGAACTGGCCATCGAGCAGATCCGCAACGAGTCACTCCTGCGCCCCTACTTCCTC	19	-1.0362355	30	3	7.01984	0	0	0.347302497243	5114	49	-0.245304	0.431555	0.428062316354	0
chari2015Train293T	GABRA1_chr5_161281236	GGCGATTGTCATAACCATCTAGG	0.571837026	hg19	chr5:161281188-161281288:-	AATGCAACCTACCTCCCAATCCTGGTCTCAGGCGATTGTCATAACCATCTAGGAGTCTGTCCAAAATCCTGGTGAAGACAGTGGTATTGTCTTTAAGTTC	23	-0.91176285	42	4	6.27218	0	0	0.473772072204	3774	68	-0.415346	0.502437	0.434576633699	0
chari2015Train293T	GABRA2_chr4_46252583	AGCGTTGTTCTGTATCATAACGG	0.42514002	hg19	chr4:46252552-46252652:+	CGGGGCATAATTGGCAACAGCCACTGCATAAGCGTTGTTCTGTATCATAACGGAAGCCTTTTCTTTTTTCTATTGAAAAATACAAAAATTAACAGAGTGT	10	-1.3630958	35	36	5.54703	0	0	0.591367238341	2803	52	-0.266131	0.392436	0.306696730335	53
chari2015Train293T	GABRA3_chrX_151532930	GAATCAAGACGACAAGAACCCGG	0.052910053	hg19	chrX:151532882-151532982:-	AATATTCTCCCTGGAACCACTGGTCAAGGGGAATCAAGACGACAAGAACCCGGGGACTTTGTGAAGCAGGACATTGGCGGGTAAGAACCCCTAACTCTTA	84	0.72383178	30	20	5.32676	0	0	0.5732391558	4518	77	0.192102	0.745069	0.72288916184	0
chari2015Train293T	GABRA4_chr4_46995409	AGCGATCGCGGGTACCTTCTTGG	0.216245439	hg19	chr4:46995378-46995478:+	CAGGAGGGCGAAACTGACCCCGGCGGACAGAGCGATCGCGGGTACCTTCTTGGCAGAAACCATCTTTGCAACATGCCATACTTCAAGCCTGTTCACGTTT	24	-0.86986394	61	2	4.57062	0	0	0.34415028326	3017	33	-0.700407	0.215516	0.135705721989	0
chari2015Train293T	GABRA5_chr15_27126084	TACGACAACAGACTTCGGCCCGG	0.0	hg19	chr15:27126053-27126153:+	ACCAGGATCTTGGATGGGCTCTTGGATGGCTACGACAACAGACTTCGGCCCGGGCTGGGAGGTGAGTGTGCTCTCCTCAGCTGAGCCCAGCAAGGATCCA	61	0.021198125	23	11	5.42115	1	0	0.579281490574	4807	62	0.270461	0.738504	0.760766310939	0
chari2015Train293T	GABRB1_chr4_47034436	CGCATCCCAACGTCGACGGGGGG	0.244413408	hg19	chr4:47034388-47034488:-	GAGACCATGTCTATGCTGGCGACATCGATCCGCATCCCAACGTCGACGGGGGGCCCTGCCGGGGAGGTGGGCCACATTAGGAACAGATTCTCTCAGTGAC	82	0.62320737	54	26	4.36997	1	1	0.589541055028	5905	65	0.820617	0.72003	0.724281806282	72
chari2015Train293T	GABRB2_chr5_160973391	TGACCCTAGTAATATGTCGCTGG	0.119205298	hg19	chr5:160973343-160973443:-	GCTTATTGTCATTTCTTTCTTTAGTGTCAATGACCCTAGTAATATGTCGCTGGTTAAAGAGACGGTGGATAGACTCCTGAAAGGCTATGACATTCGTCTG	38	-0.51413537	13	17	5.13757	1	0	0.621395000907	3475	53	-0.104336	0.538945	0.413626041717	0
chari2015Train293T	GABRB3_chr15_27017830	ATTCGCCTAAGACCCGACTTCGG	0.0	hg19	chr15:27017782-27017882:-	ACGGTGGACAAGCTGTTGAAAGGCTACGACATTCGCCTAAGACCCGACTTCGGGGGTAAGTGGGCTGCGCGCGGCCGTTGCGGGAAGCGCGACCCACGGC	54	-0.14165994	55	18	5.038	0	0	0.531122880652	3084	66	-0.087336	0.326072	0.225218133574	0
chari2015Train293T	GABRD_chr1_1956387	GAATGACATCGGCGACTACGTGG	3.331953642	hg19	chr1:1956356-1956456:+	TGACCGGTGGCTTTGCATCCCCAGAGCGATGAATGACATCGGCGACTACGTGGGCTCCAACCTGGAGATCTCCTGGCTCCCCAACCTGGACGGGCTGATA	94	1.283464	36	13	6.00483	0	0	0.584315903563	3666	47	-0.090874	0.712954	0.656582442386	64
chari2015Train293T	GABRE_chrX_151131062	ACAGAGGCGTTCGTCGTACCAGG	0.028595939	hg19	chrX:151131031-151131131:+	CAGAACAAGAGACTCAAAGGTGTCGTTGTAACAGAGGCGTTCGTCGTACCAGGTCTGGGAGAAGATGATGTCAATGGTGTATTCCTGGTGGGAAGGACAG	30	-0.72622433	55	5	8.32922	1	0	0.5511668972	3515	64	-0.281791	0.405213	0.401885942187	0
chari2015Train293T	GABRG1_chr4_46060576	GGATCAGCCACTTCTACGGAGGG	0.266453504	hg19	chr4:46060545-46060645:+	AATGCAAACTGATATAATCTCCAGTATTTAGGATCAGCCACTTCTACGGAGGGCTTTTTCCACTTATACTCAATTTCATTTTTAGGGTATCCATCTATAG	48	-0.28284337	30	73	3.78844	0	0	0.623639014059	4257	71	0.642627	0.867345	0.880958839927	63
chari2015Train293T	GABRG2_chr5_161524708	GTTCAATCGGAGGACTTTAATGG	0.405734379	hg19	chr5:161524660-161524760:-	TGGAATCCAGATTTTCCCCACCATGTTGCTGTTCAATCGGAGGACTTTAATGGTGCTGTTAAATTTCAAACGTCTGTCATACCACGTTTGCGCAAAAAAT	15	-1.1755294	37	32	5.96306	0	0	0.23370586043	3667	53	-0.781899	0.310448	0.228287529302	0
chari2015Train293T	GABRG3_chr15_27216712	GCGCGTGCAAGCCCGAGAACAGG	0.184706317	hg19	chr15:27216664-27216764:-	TCCGGGGATGCGGCCCCCGCGCCACTTACCGCGCGTGCAAGCCCGAGAACAGGCAGAGGAGGAGCAGCAGCTTCGGGGCCATGGTGCCGTGGAGCTCGGG	53	-0.16751795	62	21	4.81426	0	0	0.452499956889	5148	65	0.596595	0.615306	0.586244088375	0
chari2015Train293T	GABRP_chr5_170216142	CGACGTTGAACTGACTCCCCTGG	0.0	hg19	chr5:170216094-170216194:-	GCAGGGAAAGCTTGTCACTTCTGCCGACCTCGACGTTGAACTGACTCCCCTGGATGCACATCCTGGAAAAGAAATGGGCTTTGTTGTGTTTGCTTGTTTA	30	-0.70612892	53	15	5.0072	1	0	0.589214699351	3931	59	0.105619	0.491176	0.459657742889	0
chari2015Train293T	GABRQ_chrX_151806766	GACGACTTCGGGCACAGCAGAGG	0.0	hg19	chrX:151806718-151806818:-	GGTGCCCGCTTACCAGTTGAAGAGGTTCAGGACGACTTCGGGCACAGCAGAGGAGAACTCGAAGTGGAATTTCGGGATGGGACTGGGGTAGTTGCCCTCC	87	0.85965451	47	46	4.06167	1	0	0.590796237759	4987	67	0.746172	0.887661	0.883989509549	52
chari2015Train293T	GABRR1_chr6_89926935	ATCTCGTGGACTTCTCTTCCGGG	0.492610837	hg19	chr6:89926904-89927004:+	TAAATGTCCACTCACCTGCCTTTCTTAGACATCTCGTGGACTTCTCTTCCGGGCCAGTGCATTCTGCTTTCAGTGGCCAAAACCCATCCCCACCACAAAA	7	-1.4995041	20	0	4.59115	0	0	0.373370213905	3401	71	-0.395976	0.188209	0.121559029173	0
chari2015Train293T	GABRR2_chr6_90009545	ACCTTGATGTGACCAAGATCCGG	1.278132815	hg19	chr6:90009497-90009597:-	CTTGTCTTCACAGTCACTTATATAAGAAGAACCTTGATGTGACCAAGATCCGGAAGGGAAAGCCTCAGCAGCTTCTCAGAGTGGACGAGCACGACTTCAG	23	-0.90203645	41	20	4.82876	0	0	0.52194746388	3674	46	0.093107	0.472535	0.38333251152	0
chari2015Train293T	GALR1_chr18_74962577	TCCACGCCGATGCCGAACAGCGG	3.828429635	hg19	chr18:74962529-74962629:-	AGGCCGAACACCACCAGCGTGACGAAGTTCTCCACGCCGATGCCGAACAGCGGCCCGGGCTCCGGGGCGGGGGGCTCCGGCCAGCTCGCGTTGCCCTCGC	89	0.95339014	58	58	4.69827	0	0	0.666468342392	4527	70	0.842867	0.778406	0.782241541452	84
chari2015Train293T	GALR2_chr17_74070965	ATGAACGTCTCGGGCTGCCCAGG	1.927194861	hg19	chr17:74070934-74071034:+	AGCCCGGGCAGCCTCGGGGTCAGCGGCACCATGAACGTCTCGGGCTGCCCAGGGGCCGGGAACGCGAGCCAGGCGGGCGGCGGGGGAGGCTGGCACCCCG	22	-0.93795498	34	5	5.43315	1	0	0.411224306083	6800	61	0.111032	0.589966	0.620997246883	0
chari2015Train293T	GALR3_chr22_38220765	GGCGTTACGCGGCGTGCGCAGGG	2.434162841	hg19	chr22:38220717-38220817:-	CAGCAGCCACACCAGCCCCACTGCGGCGCGGGCGTTACGCGGCGTGCGCAGGGCGCGCGAGCGCAGCGGGTGCCGCACGGCCAGGTACCTGCGGAGGGCG	48	-0.28651036	51	27	6.64701	1	0	0.437864009026	12405	65	-0.068124	0.587267	0.518934958202	0
chari2015Train293T	GAS7_chr17_9923154	CAGGTGGAAGGATGACCGTCTGG	2.880292356	hg19	chr17:9923123-9923223:+	GGCCCTGAGGCGACAGGTAGCTCTGCCAGCCAGGTGGAAGGATGACCGTCTGGCTTTCTTCTCCCGGCGGAGGGGGGACCATTCCAGGCTTCTGTTGGAG	57	-0.066436741	56	3	4.24071	1	0	0.564652182425	4786	61	-0.15229	0.518738	0.550850063485	0
chari2015Train293T	GATA1_chrX_48650291	CGGCATATGGTGAGCCCCCTGGG	0.576992427	hg19	chrX:48650243-48650343:-	GGTAGAGCCCCGTCTTGCCGTAGGCCCAGCCGGCATATGGTGAGCCCCCTGGGATCCCCTCCATACAGTTGAGCAATGGGTACACCTGAAAGACTGTTGG	36	-0.56320178	79	11	5.29399	1	0	0.50804344357	6526	72	-0.345141	0.388934	0.356333910465	0
chari2015Train293T	GATA2_chr3_128205845	TGGCGCCCGAGCAGCCGCGCTGG	0.926694329	hg19	chr3:128205797-128205897:-	ACCCTGAGCCGCCGCCGCCGGCCATGGAGGTGGCGCCCGAGCAGCCGCGCTGGATGGCGCACCCGGCCGTGCTGAATGCGCAGCACCCCGACTCACACCA	39	-0.49823331	62	6	5.82693	1	0	0.455261074186	7864	62	0.286759	0.716482	0.704676704887	0
chari2015Train293T	GATA3_chr10_8097626	TGACGGCGGACCAGCCGCGCTGG	0.0	hg19	chr10:8097595-8097695:+	AGGGCGCGAGCACAGCCGAGGCCATGGAGGTGACGGCGGACCAGCCGCGCTGGGTGAGCCACCACCACCCCGCCGTGCTCAACGGGCAGCACCCGGACAC	72	0.31060618	42	1	5.23187	1	0	0.430225584708	6332	64	0.387402	0.794846	0.819389810877	0
chari2015Train293T	GCGR_chr17_79769294	ATTCGCGTGGATGGCATTGCGGG	1.303871228	hg19	chr17:79769246-79769346:-	GCTGGCTTTCAGCACGAAGGACGCAAACAGATTCGCGTGGATGGCATTGCGGGTGCAGTGCAGCTTGCTGTGGGCACAGCCAGTCAGCGCCCGTCCTCCT	21	-0.96000997	52	9	8.34935	0	0	0.359550375124	6124	62	-0.281253	0.253801	0.217231368911	0
chari2015Train293T	GHRHR_chr7_31009490	AAACGGGATTGTACTATCACTGG	1.341975534	hg19	chr7:31009459-31009559:+	GAGAGTCTTGCTTGCCTCCCAGGGGCTGTGAAACGGGATTGTACTATCACTGGCTGGTCTGAGCCCTTTCCACCTTACCCTGTGGCCTGCCCTGTGCCTC	27	-0.78140259	37	3	4.81557	0	0	0.601284859483	4001	74	0.16891	0.580763	0.555788030361	0
chari2015Train293T	GHSR_chr3_172166173	CGCGACGCCCAGCGAAGAGCCGG	0.084781687	hg19	chr3:172166125-172166225:-	CCTGTTCAGCTGAGCCGGCAGCATGTGGAACGCGACGCCCAGCGAAGAGCCGGGGTTCAACCTCACACTGGCCGACCTGGACTGGGATGCTTCCCCCGGC	10	-1.3829707	45	2	6.77405	0	0	0.413134238864	3566	59	0.326846	0.762491	0.83660483868	0
chari2015Train293T	GIPR_chr19_46173895	AGGCTCTAAGGGGCAGACGGCGG	0.479616307	hg19	chr19:46173864-46173964:+	GGGGGTCCTCCCTTCTTTCTTTTCCTAGACAGGCTCTAAGGGGCAGACGGCGGGGGAGCTGTACCAGCGCTGGGAACGGTACCGCAGGGAGTGCCAGGAG	79	0.52738598	80	15	4.2147	1	1	0.470689283789	7766	60	0.980043	0.839435	0.83336696446	0
chari2015Train293T	GLP1R_chr6_39025261	AGGCGTATTCATCGAAGGTCCGG	0.19470405	hg19	chr6:39025213-39025313:-	CGAACGAGCCTGGCTCCCCATCTGGCCAGCAGGCGTATTCATCGAAGGTCCGGTTGCAGAACAAGTCTGGGAGCAGAAAGAACAGTCTCTGAGTCCCTGC	5	-1.6337493	72	10	7.16452	0	0	0.54213546895	4529	64	-0.098509	0.497742	0.493494315457	0
chari2015Train293T	GLRA1_chr5_151239543	ATAGGGTCAACATCTTCCTGCGG	1.380020597	hg19	chr5:151239495-151239595:-	TTCACCTTGTTATTTCCTGGCTGTAGGACTATAGGGTCAACATCTTCCTGCGGCAGCAATGGAACGACCCCCGCCTGGCCTATAATGAATACCCTGACGA	64	0.10766996	62	83	3.36893	0	0	0.731192992689	3197	62	0.893748	0.772639	0.726212678394	0
chari2015Train293T	GLRA2_chrX_14548185	TCAAAATGTTCACTAGCTGCCGG	0.144032922	hg19	chrX:14548137-14548237:-	TTGTCTCTAAGAAAAATGCAAACAAGGCTGTCAAAATGTTCACTAGCTGCCGGTTCATTCCTGTTTCTGTGTTGCTTGTGGAAAATATCCCGAAATGATT	36	-0.56294687	30	44	4.90138	1	0	0.579647341871	3269	62	0.292221	0.585623	0.539444522703	0
chari2015Train293T	GLRA4_chrX_102979166	ATTCTCGGTAGGACAGGCGTGGG	0.323362975	hg19	chrX:102979135-102979235:+	AGGGATCGAGGTCCAGAGAGTCATCAGGATATTCTCGGTAGGACAGGCGTGGGTCATTCCACTGTTGCCGCAAGAAGACATTCACCCGGTAGTCCTGGGA	27	-0.80444626	59	37	4.57667	1	0	0.671957584386	4839	64	0.65745	0.765224	0.756686760492	0
chari2015Train293T	GLRB_chr4_158065081	ACTCTGGCAGCACTCGCGTCCGG	0.630790459	hg19	chr4:158065033-158065133:-	AAAAAAGCATGGAACACCTTACCCAGGGGCACTCTGGCAGCACTCGCGTCCGGGTTGATCCAGAAGGAAAGCCAGGAGAGAACAACAATGAGCAGAGTTG	54	-0.15271874	63	5	6.56562	1	0	0.406527678722	4051	67	-0.054461	0.298201	0.169151167403	0
chari2015Train293T	GNA11_chr19_3114954	CGTTGACCGCATCGCCACCTTGG	0.12116806	hg19	chr19:3114923-3115023:+	CCCACCGCTGTGTTGCAGCTACCTGACCGACGTTGACCGCATCGCCACCTTGGGCTACCTGCCCACCCAGCAGGACGTGCTGCGGGTCCGCGTGCCCACC	18	-1.0719553	42	4	8.36808	1	0	0.480799750572	5725	60	-0.253741	0.531138	0.577227965544	0
chari2015Train293T	GNAS_chr20_57415213	AACGACCTGTGCCCGCCCATAGG	0.260841213	hg19	chr20:57415182-57415282:+	CAGCAGTGGCGCCGAGCTCGCCATAATTACAACGACCTGTGCCCGCCCATAGGCCGCCGGGCAGCCACCGCGCTCCTCTGGCTCTCCTGCTCCATCGCGC	73	0.33748981	65	26	5.90663	1	0	0.599597939487	6556	70	0.185265	0.5	0.436032863947	0
chari2015Train293T	GOLGA5_chr14_93275695	AAGAGTGATCGAATGACTCGAGG	0.230294148	hg19	chr14:93275664-93275764:+	AGAGTTGAAAAGTGGAATGCTGACCATTCAAAGAGTGATCGAATGACTCGAGGACTCCGAGCCCAAGTAGATGACCTGACTGAAGCTGTGGCTGCAAAGG	96	1.4872346	33	34	9.01646	1	0	0.652451298747	4109	71	0.65963	0.832199	0.906133254203	82
chari2015Train293T	GOPC_chr6_117923356	CTGGCGGGGTATCCATGTTCCGG	0.399042298	hg19	chr6:117923308-117923408:-	CAGGGGGCGCCTCCTGCTCCGTGGGGGCCCCTGGCGGGGTATCCATGTTCCGGTGGCTGGAGGTGCTGGAGAAGGAGTTCGACAAAGCTTTTGTGGATGT	1	-2.052696	87	1	6.29824	0	0	0.394954905251	6456	65	0.032203	0.383171	0.272313391219	0
chari2015Train293T	GPBAR1_chr2_219127537	CGCGAACCTGCTCCTAGCCCTGG	0.317770716	hg19	chr2:219127506-219127606:+	CTCCCTGGCCCTGGCAAGCCTCATCATCACCGCGAACCTGCTCCTAGCCCTGGGCATCGCCTGGGACCGCCGCCTGCGCAGCCCACCTGCTGGCTGCTTC	3	-1.8769121	25	1	3.76261	1	0	0.457116292051	5686	56	0.065575	0.65611	0.625335716012	0
chari2015Train293T	GPC3_chrX_133119446	GACCGTGCGCACCGCGTGCTTGG	0.0	hg19	chrX:133119398-133119498:-	TCCTAGCTCCCTGCGAAGCAGGATGGCCGGGACCGTGCGCACCGCGTGCTTGGTGGTGGCGATGCTGCTCAGCTTGGACTTCCCGGGACAGGCGCAGCCC	25	-0.85320643	53	2	8.10189	1	0	0.390873232078	6359	67	-0.985598	0.30559	0.254282567084	0
chari2015Train293T	GPER_chr7_1131625	CGGGGATGGTCATCTTCTCGCGG	0.348874088	hg19	chr7:1131577-1131677:-	CCGCCACCGCCAGGTTGATGAAGTACAGGTCGGGGATGGTCATCTTCTCGCGGAAGCTGATGTTCACCACCAGGATCAGGATGTTGCCCACAAAGCCGAT	32	-0.65579429	54	9	5.01346	0	0	0.660279104442	4102	52	0.383238	0.592267	0.607262210996	0
chari2015Train293T	GPHN_chr14_66975253	GTTAGTAAGGATCATTCCCTCGG	1.311966188	hg19	chr14:66975205-66975305:-	AAGGACTCCGACACGGATTTGATGGTCGTGGTTAGTAAGGATCATTCCCTCGGTCGCCATGTTTCCCAGCGCAGTCACCGCACTGACAGGAGCCGGGAGA	49	-0.27048353	58	37	5.95253	0	0	0.617231379547	4285	57	0.116441	0.609269	0.5	0
chari2015Train293T	GPR101_chrX_136113719	CATCATCCGCTCAACCGTGCTGG	0.076589226	hg19	chrX:136113671-136113771:-	CTCCAAAATGCCCATCAGCCTGGCCCACGGCATCATCCGCTCAACCGTGCTGGTTATCTTCCTCGCCGCCTCTTTCGTCGGCAACATAGTGCTGGCGCTA	20	-1.0005311	37	15	7.25822	1	0	0.571268168321	4830	44	-0.342082	0.510759	0.441870942043	0
chari2015Train293T	GPR110_chr6_46977763	GGTCTGACCCAATTAACACACGG	0.156054931	hg19	chr6:46977732-46977832:+	TAATAGTTTCTGGAAGGGATCTCTGGAATTGGTCTGACCCAATTAACACACGGCCTCTGATGGGAATAGATGTATTTTGGGGACACATTTTAATCTGATA	64	0.096369715	15	83	8.04896	0	0	0.699278828032	2880	62	0.810141	0.851874	0.885851188696	86
chari2015Train293T	GPR111_chr6_47650058	ATCTACGACCTGAGATCTGCTGG	0.454545455	hg19	chr6:47650027-47650127:+	CTGTTGCTGCCACTGAACCTGGCAAAGGCTATCTACGACCTGAGATCTGCTGGCTCAACTGGGACATGACCAAAGCCCTCCTGGCCTTCGTGATCCCAGC	12	-1.2963484	5	4	6.31943	0	0	0.497464773738	4808	70	-0.195713	0.434856	0.463753830818	0
chari2015Train293T	GPR112_chrX_135405025	GATCAATGCATGCTGTGAATCGG	0.0	hg19	chrX:135404977-135405077:-	AATACCTTGAGTTGTCATCCATGAATACCAGATCAATGCATGCTGTGAATCGGCTGAGTTCAGGAATGGTATCTATCAGGCTTACATATGTGTCACCTCT	20	-1.0002112	44	58	5.60824	0	0	0.483714931358	3386	56	0.0532	0.533305	0.493551784633	0
chari2015Train293T	GPR113_chr2_26569073	CGAGTGGGCGCTCAGTTTTCGGG	0.021269054	hg19	chr2:26569042-26569142:+	TGTCACAGCCTTGTAGCCGGGAGTCGCTGCCGAGTGGGCGCTCAGTTTTCGGGTCGTCATGGCTGGCTACGAATACGTGAGCCCGGAGCAGCTGGCTGGC	20	-0.9997706	66	5	5.3955	0	0	0.236112866983	4434	64	-0.774511	0.159748	0.0828711234788	0
chari2015Train293T	GPR115_chr6_47682064	GAAAGCGTGCCAAATGATGTTGG	0.668784484	hg19	chr6:47682033-47682133:+	CTGGCACTCCAAGAAAAGGAGATGGGATGAGAAAGCGTGCCAAATGATGTTGGATATCAGGAACGAAGTGAAATGCCGCTGTAACTACACCAGTGTGGTG	51	-0.22679743	26	16	6.87591	0	0	0.593299862697	5091	60	-0.152117	0.751415	0.761278402421	0
chari2015Train293T	GPR116_chr6_46849820	GTAAAATTCCGTAACCCTTCCGG	0.451467269	hg19	chr6:46849789-46849889:+	ACCCTGTCACAGTCACGCCCTTGAAGCCTGGTAAAATTCCGTAACCCTTCCGGAACTGAAAAATAAAGCAAGATGAATGTCATATATCAAAGTCGAGAAA	24	-0.86690109	31	50	6.41368	1	0	0.417360962038	3288	69	-0.734136	0.337007	0.253030659892	0
chari2015Train293T	GPR119_chrX_129519072	ATGATCTTCAAGTAGCGGAAGGG	0.0	hg19	chrX:129519041-129519141:+	GCAATGCAGGCCCCGGCCACGAACCCACTCATGATCTTCAAGTAGCGGAAGGGCTGCTTGATGGCAAGGTACCTGTCAAAGGTGATCAGCATGACCGTGA	36	-0.57290426	55	71	4.63817	1	0	0.677397373949	3721	66	0.375831	0.627128	0.604486372281	0
chari2015Train293T	GPR123_chr10_134910575	CACGATGTAGGTGACGAAGGAGG	2.568765629	hg19	chr10:134910527-134910627:-	CCCTTGCCCATGCCAGGCTCACCTCTGGTGCACGATGTAGGTGACGAAGGAGGCCAGGAGGCAGAGCAGCATGACGGCCGTGCACGCGTACACCACGGGG	83	0.65984119	70	11	5.24293	1	1	0.712561127904	4768	44	0.867956	0.677443	0.774034527855	57
chari2015Train293T	GPR124_chr8_37655026	TAACGGTGCCGTTAGGCAGAAGG	1.089638158	hg19	chr8:37654978-37655078:-	CGGAACTGGCCTGGTAGGGTACTCACAGGGTAACGGTGCCGTTAGGCAGAAGGCCGGGCTCGGGAGGCTCCGGGAGGTCCCCGCCGCTGCACACCACCCT	66	0.16265817	31	7	6.25623	1	0	0.591670696937	6106	56	0.520547	0.489324	0.399574608151	60
chari2015Train293T	GPR125_chr4_22414950	ACACTGCGTCGAATTGCACATGG	0.0	hg19	chr4:22414902-22415002:-	GTAGATACCCACCACATCCCTGTTAATGTGACACTGCGTCGAATTGCACATGGAGCAGATGCTGTTGCAGCCCGGTGGGATTTCGATTTGCTGAACGGAC	79	0.53239089	20	33	7.64924	0	0	0.684579249906	4321	49	0.11213	0.607364	0.5	50
chari2015Train293T	GPR126_chr6_142688773	GGCTGTTTGGGTAGTCGTTAGGG	0.176852034	hg19	chr6:142688725-142688825:-	TGGGGGCTCGGAGCGTCCACATGCAAGCCTGGCTGTTTGGGTAGTCGTTAGGGTAGCATGGAGAAGTAAAGGTCCCAGAAGGGTTGGACAAAACCACTCG	14	-1.2050548	55	41	4.77197	0	0	0.455543771675	4456	56	-0.665251	0.372491	0.358222738922	0
chari2015Train293T	GPR128_chr3_100352109	CGGGCAATCCAATGGCAGTCCGG	0.05894054	hg19	chr3:100352078-100352178:+	TTTTTAATAAAAAATTTCTTTGTATTAAAGCGGGCAATCCAATGGCAGTCCGGTTGTGCAGTCTCTCTCTATATGGAGAGATAGAATTACAAAAAGTGAC	43	-0.39538847	64	8	7.02233	1	0	0.534451854117	3954	77	-0.5534	0.318184	0.222733629613	0
chari2015Train293T	GPR12_chr13_27333933	GACCTGAAGGTCAATTTAAGCGG	0.388601036	hg19	chr13:27333885-27333985:-	TTGAAGAGGACAGGGGTTAAAATGAATGAAGACCTGAAGGTCAATTTAAGCGGGCTGCCTCGGGATTATTTAGATGCCGCTGCTGCGGAGAACATCTCGG	81	0.60255848	33	13	4.7434	0	0	0.680186987441	2520	63	-0.179318	0.564427	0.569805705781	0
chari2015Train293T	GPR132_chr14_105518363	GGACACGTTGTTGCAGGTCTTGG	0.212273254	hg19	chr14:105518332-105518432:+	CACGACCAGGACTATCCTGCTCTCTTCGAAGGACACGTTGTTGCAGGTCTTGGCGGAGAGGCCCAGGGAGGCCCACGGGGCAGTGGTGGTCACTGGGGTG	2	-1.9539701	60	1	5.18595	0	0	0.411915444391	4285	37	-0.094479	0.537167	0.512211320412	0
chari2015Train293T	GPR133_chr12_131439174	TGGCGTCTACTCCAGATCGCAGG	1.001430615	hg19	chr12:131439143-131439243:+	TCACACTGTGGTCTTTTGTGCGCAGGTGCGTGGCGTCTACTCCAGATCGCAGGACCATCCAGGTAAGAGTGTTTCCTTCTCACTCTGAGCACCGCTCTCC	68	0.20122836	43	29	6.91302	1	0	0.605331428495	3332	66	0.051793	0.496353	0.478493916328	0
chari2015Train293T	GPR135_chr14_59931803	CGTGCTCTCCTTCAGCACCGTGG	2.797833935	hg19	chr14:59931755-59931855:-	TGGCGGGACTTCCTCCGCGGCCACGGCGGCCGTGCTCTCCTTCAGCACCGTGGCGACCGCGGCGCTGGGGAACCTGAGCGACGCAAGCGGAGGCGGCACA	92	1.1282276	38	74	7.16004	1	0	0.683075532522	5946	56	0.522108	0.700154	0.652709587493	80
chari2015Train293T	GPR139_chr16_20043741	CTGTACCGTTAACCATTGACAGG	2.273301339	hg19	chr16:20043693-20043793:-	TCTCATCCATCCACACCTCCATATGGATTACTGTACCGTTAACCATTGACAGGTATATCGCTGTCTGCCACCCGCTCAAGTACCACACGGTCTCATACCC	31	-0.70174923	40	28	4.96706	0	0	0.522015394969	2928	63	-0.122377	0.31231	0.252293697676	0
chari2015Train293T	GPR142_chr17_72363845	CCTTGGATGGCCTTATTCGGAGG	3.010969331	hg19	chr17:72363797-72363897:-	CTGGATTCACCTGGCGGAAACTGCTGGAGTCCTTGGATGGCCTTATTCGGAGGTCCCAGCTTCCCCCTGTGACCTGTGGAGACCTCAGCCACCTGGAATG	83	0.68368875	47	41	6.89796	0	1	0.654636616832	4687	61	0.927247	0.677314	0.612174580813	55
chari2015Train293T	GPR143_chrX_9733777	TCGTGCTGAGCTTCCAGCCGCGG	0.083273852	hg19	chrX:9733729-9733829:-	GCTGCCCCACGCGGGACGCAGCCACGCAGCTCGTGCTGAGCTTCCAGCCGCGGGCCTTCCACGCGCTCTGCCTGGGCAGCGGCGGGCTCCGCTTGGCGCT	53	-0.15921351	39	33	4.39762	1	0	0.543387521374	6709	67	0.731421	0.696834	0.638871819686	0
chari2015Train293T	GPR144_chr9_127214931	TGCTTCACGGCTGCGCGATCCGG	0.34965035	hg19	chr9:127214900-127215000:+	CTTGGCACTGCAGCCCCCTGATGGGGTTCTTGCTTCACGGCTGCGCGATCCGGTCTGGGTGGGCCAAAGAGAGGCCCCTCTGCGGAGACCCCCACAGAGG	7	-1.5086196	46	2	6.28786	1	0	0.371593310768	5015	77	-0.433161	0.171853	0.10045502939	0
chari2015Train293T	GPR146_chr7_1097534	ACATCGAGCGTGCACTGCCGCGG	2.465633864	hg19	chr7:1097503-1097603:+	ACTCCACCGCCCTGCTGAGCCTCGACCACTACATCGAGCGTGCACTGCCGCGGACCTACATGGCCAGCGTGTACAACACGCGGCACGTGTGCGGCTTCGT	90	1.0002588	42	80	4.15027	1	0	0.658379420842	5458	74	0.509609	0.881435	0.889987815022	0
chari2015Train293T	GPR148_chr2_131486939	TGACCATCCTGCGGAACCAACGG	0.893854749	hg19	chr2:131486908-131487008:+	CCACACTGGCTGTCAGCCCCCTGCTGCTGGTGACCATCCTGCGGAACCAACGGCTGCGACAGGAGCCCCACTACCTGCTCCCGGCTAACATCCTGCTCTC	51	-0.20532203	70	66	4.39631	0	0	0.633081119999	4941	37	0.46144	0.663258	0.633761919462	65
chari2015Train293T	GPR150_chr5_94955994	TAGCCCCTCAATTCTGCCGCCGG	0.650759219	hg19	chr5:94955963-94956063:+	TTCCTCCGGGACAAGGATGGAGGATCTCTTTAGCCCCTCAATTCTGCCGCCGGCGCCCAACATTTCCGTGCCCATCTTGCTGGGCTGGGGTCTCAACCTG	18	-1.0533034	56	30	4.99631	1	0	0.557426729786	5761	55	0.68686	0.692076	0.724188253396	0
chari2015Train293T	GPR151_chr5_145895385	TTCTGCACCTATCCGAGCTACGG	0.875480627	hg19	chr5:145895337-145895437:-	CAGCCTGGCTGATCTCTCCCTCCTGCTGTTTTCTGCACCTATCCGAGCTACGGCGTACTCCAAAAGTGTTTGGGATCTAGGCTGGTTTGTCTGCAAGTCC	15	-1.1516788	45	18	5.29656	0	0	0.500361604737	3588	77	0.339756	0.394355	0.227777367051	0
chari2015Train293T	GPR152_chr11_67219656	GACCAGGTCGTACCACCAGACGG	0.886143931	hg19	chr11:67219625-67219725:+	CTCCTCGCTGTCCCAGAAGTCCAGGCAGATGACCAGGTCGTACCACCAGACGGCAGCCTCGGGGAAGACCAGCCAGGGCACGCTGAAGAGTGTGGCCAGC	89	0.93330956	51	82	3.16685	0	0	0.699159785488	4919	62	0.64018	0.820788	0.848458702873	78
chari2015Train293T	GPR153_chr1_6314725	CCTCATTCCACTCGAAGTCGGGG	0.636294222	hg19	chr1:6314694-6314794:+	AGAAGGTGGACACGAAGACCTTGCAGAGACCCTCATTCCACTCGAAGTCGGGGCGCTGCCGCCGCAGCTGCACCACGGAGTAGGTGGCGATGGGCACGGC	33	-0.64342513	42	23	3.74132	0	0	0.616153621435	3921	73	0.579803	0.62386	0.58438206093	0
chari2015Train293T	GPR156_chr3_119886981	CGGGATTCCCAGTGCACTTCAGG	0.537323303	hg19	chr3:119886933-119887033:-	GACTTTCAGAATGATCCTGGCATGGCTGCCCGGGATTCCCAGTGCACTTCAGGGCCCTCCTCATATGCACAAAGCCTTGAGGGGCCTGGGAAGGACTCCA	1	-2.0759691	37	0	6.88402	0	0	0.212773563697	5385	70	-0.591829	0.270517	0.235289116028	0
chari2015Train293T	GPR157_chr1_9189031	AGCACCACGGCGCGCTCCGACGG	2.749696725	hg19	chr1:9189000-9189100:+	GAGCCGAGCGCGGAGAGTGCGCACGACAGCAGCACCACGGCGCGCTCCGACGGCACCAGCTCGGTGGGCGGCGGGGACGGCTGCATGGCGTGGGGGGCCA	66	0.16018234	55	7	4.91944	1	0	0.570350228806	7467	46	0.325132	0.646429	0.555138955065	0
chari2015Train293T	GPR158_chr10_25464466	GGGCGTGCGGCTTCCCCTTCGGG	0.109965636	hg19	chr10:25464418-25464518:-	AGTCCGAGGCAGAGGCTCGACCCGGCTGCTGGGCGTGCGGCTTCCCCTTCGGGGTCCTCTCTCGAGGGGAATCCGGCCGTCCTTGGGGGTCGCGGCTGGC	9	-1.4138779	65	0	5.83467	1	0	0.25655914494	7264	65	-0.416876	0.198725	0.0902562125492	0
chari2015Train293T	GPR161_chr1_168105500	CCTCACGGATTCCAGCCGAGGGG	0.616016427	hg19	chr1:168105469-168105569:+	TCCCGGCTGGGAGAAGGCTGCTCACCTGGTCCTCACGGATTCCAGCCGAGGGGCGTGACCGCTTCTCCCCACACCCTTTGCCCTGAGCGGGACGTGGAGT	99	1.8628204	66	72	5.48021	1	0	0.698458459936	5566	70	0.492944	0.49637	0.483782399191	89
chari2015Train293T	GPR162_chr12_6933096	CAATGCGTTGGAGCGCAGGGAGG	1.236537694	hg19	chr12:6933048-6933148:-	CAGCGCCAGGAGCCCACAGGCCAGCCAGGACAATGCGTTGGAGCGCAGGGAGGCCTCCTCTGCCCCCGCCCCGCCCCGAGCCATCCTATCCTCAGCCCCC	99	1.8861853	57	11	5.36679	1	1	0.744283377669	5029	61	1.020371	0.75124	0.698412450129	80
chari2015Train293T	GPR171_chr3_150916788	ATCTACCGAATACAAGAACCCGG	0.623810122	hg19	chr3:150916740-150916840:-	CGCTGTCTTCAGCTGACACACAGCTGCAAGATCTACCGAATACAAGAACCCGGATTTGCCAAAATGATATCAACCGTTGTGTGGCTAATGGTCCTTCTTA	53	-0.16000812	34	25	3.68658	0	0	0.649589376033	3461	78	-0.053352	0.481552	0.515199845971	0
chari2015Train293T	GPR173_chrX_53105850	ATAAGCTGATGCGGACGGTGGGG	2.655734289	hg19	chrX:53105802-53105902:-	CATAATCAGTCCCAGCAGTACCAGCTTCACATAAGCTGATGCGGACGGTGGGGACAGAGCGCCGCTCACCTCCTCAGGCTCTCCGGTAGTGTTGGCCATA	90	1.0002819	66	24	5.035	1	0	0.664250997389	4809	64	0.171454	0.674095	0.735562804528	0
chari2015Train293T	GPR174_chrX_78426836	GCATCAGTGTGCGACGATTTTGG	0.091774693	hg19	chrX:78426805-78426905:+	ACATGTATGCAAGCATCTACTTCTTGGTCTGCATCAGTGTGCGACGATTTTGGTTTCTCATGTACCCCTTTCGCTTCCATGACTGCAAACAGAAATATGA	28	-0.76404391	46	13	6.32403	0	0	0.19761379397	4037	61	-0.741291	0.327677	0.273501346556	0
chari2015Train293T	GPR176_chr15_40212169	AGCGAGCCGCACAACGCGTCCGG	0.682438581	hg19	chr15:40212121-40212221:-	CATAACGGGAGCTGGATCTCTCCAAATGCCAGCGAGCCGCACAACGCGTCCGGCGCCGAGGCTGCGGGTGTGAACCGCAGCGCGCTCGGGGAGTTCGGCG	27	-0.79775756	72	6	8.32107	1	0	0.417468465359	6951	61	-0.123788	0.413202	0.323364568792	0
chari2015Train293T	GPR17_chr2_128408507	CAACGTGTTCCTGATGCATCTGG	0.410000281	hg19	chr2:128408476-128408576:+	CATCCGAGACCACAAGTCCGGGACCCCGGCCAACGTGTTCCTGATGCATCTGGCCGTGGCCGACTTGTCGTGCGTGCTGGTCCTGCCCACCCGCCTGGTC	11	-1.3376132	31	1	7.42019	0	0	0.441621648618	5340	48	-0.364301	0.23563	0.242248169347	0
chari2015Train293T	GPR182_chr12_57389219	TGCGTCAACTGGCGCGGCTCAGG	0.094007051	hg19	chr12:57389188-57389288:+	GTTGGGCTGGTGGAGAACCTCCTGGTGATATGCGTCAACTGGCGCGGCTCAGGCCGGGCAGGGCTGATGAACCTCTACATCCTCAACATGGCCATCGCGG	22	-0.94152791	42	1	4.93917	1	0	0.44841632312	5850	59	-0.152476	0.353568	0.265094785353	0
chari2015Train293T	GPR18_chr13_99907740	GGCGTACTTCGGCTGTACAATGG	0.806945863	hg19	chr13:99907709-99907809:+	CACGGCTTTGCACGTGTTTTTAAGTTCTTTGGCGTACTTCGGCTGTACAATGGCCATGTATCTGTCAGCACTAATAAAGGCAAGAAGCCATAAAGCAATG	53	-0.17749984	43	33	7.53234	0	0	0.566313416812	3533	69	0.18237	0.721558	0.72707305115	50
chari2015Train293T	GPR19_chr12_12814318	GCTTCGGTAACATTTCATAGAGG	1.922109289	hg19	chr12:12814287-12814387:+	CCTTGAACTTGTTGTGATAGTATAGGCATTGCTTCGGTAACATTTCATAGAGGACATGCAAAAAGTCTCTTTCATCCCTCTCCGAAAATTGGCATTATAA	96	1.4469927	18	83	5.53455	0	0	0.6002819426	3429	61	0.59247	0.784675	0.759451629837	0
chari2015Train293T	GPR1_chr2_207041017	CTGAGGACCGGAAGCGAGCTTGG	0.423239708	hg19	chr2:207040986-207041086:+	CCCACAGTGTGTACTTGAGTATCTCAGCAACTGAGGACCGGAAGCGAGCTTGGAACTTCTTACTAATTAGGACATAAAGGATGGGGTTCAAGCAACTATT	30	-0.70751677	53	3	4.65017	1	0	0.477618676591	3416	73	-0.44161	0.43565	0.465329800965	0
chari2015Train293T	GPR20_chr8_142367715	TGGTGACCGATCTACTGGTAGGG	1.493598862	hg19	chr8:142367667-142367767:-	CACCCTCAGTCATCTACACCATCAACCTGGTGGTGACCGATCTACTGGTAGGGCTGTCCCTGCCCACGCGCTTCGCTGTGTACTACGGCGCCAGGGGCTG	8	-1.4729606	81	25	5.21685	0	0	0.636560522402	5172	58	-0.098646	0.456821	0.454766323294	0
chari2015Train293T	GPR22_chr7_107115383	TCGTTTCACAGCTCGCCGGAGGG	0.535264484	hg19	chr7:107115335-107115435:-	TCTCTTTTGTCTTTCTCGTCGTTCACGGTGTCGTTTCACAGCTCGCCGGAGGGCAATTATTACAGAAACTGAAGTTCTTACACCAAAGACTACATTTCTC	85	0.76955556	69	46	4.19868	1	0	0.626511990343	3311	57	0.43063	0.652014	0.713845157509	71
chari2015Train293T	GPR25_chr1_200842201	GTCAGCGCCCTGGGACTACTCGG	0.197889182	hg19	chr1:200842170-200842270:+	CCCCACAGAGCCCTGGAGCCCCAGCCCGGGGTCAGCGCCCTGGGACTACTCGGGGTTGGACGGCCTGGAGGAGCTGGAGCTGTGTCCGGCCGGGGACCTG	25	-0.84994405	51	8	7.1907	0	0	0.412593232146	6573	63	-0.827337	0.302896	0.299525127795	0
chari2015Train293T	GPR26_chr10_125426057	GTTCCCGCACGTGAGGTTCAGGG	1.535141632	hg19	chr10:125426009-125426109:-	GAGCGGCATGTTGACCACGGTGCACAGCAGGTTCCCGCACGTGAGGTTCAGGGTGAAGAGCGCCGGCGCCTGGCGGCGGATGTCCGCGCTGTGCAGCAGG	58	-0.040431937	47	10	8.25892	0	0	0.544552076362	4942	54	-0.390331	0.304145	0.23555298908	0
chari2015Train293T	GPR27_chr3_71803201	ATGGCGAACGCGAGCGAGCCGGG	0.382772311	hg19	chr3:71803170-71803270:+	GGGCGGAGCGCACGGCCTGGTGAGGCCGCGATGGCGAACGCGAGCGAGCCGGGTGGCAGCGGCGGCGGCGAGGCGGCCGCCCTGGGCCTCAAGCTGGCCA	54	-0.14931069	67	1	4.45923	1	0	0.436379365457	8356	62	-0.159267	0.462086	0.388007110993	0
chari2015Train293T	GPR31_chr6_167571156	TTGAGCAGGTAGACAGCGTACGG	1.089108911	hg19	chr6:167571125-167571225:+	GCAGCCAACAGCAGGTCAGCCAGGGCCAGGTTGAGCAGGTAGACAGCGTACGGCTTCCACACCCTGACCCGGAACAGGAAGGTCCACAGCGCCACCGCGT	41	-0.46055432	80	16	5.98593	0	0	0.613716625855	3717	60	0.184648	0.320505	0.196478487936	0
chari2015Train293T	GPR32_chr19_51273916	CACGTGATCGCTCTTGTTCCAGG	0.0	hg19	chr19:51273885-51273985:+	GCTGCAGTGACAGGCAACCTGGGGTCCTGACACGTGATCGCTCTTGTTCCAGGAAGATGAACTCTTCCGGATGCCTGTCTGAGGAGGTGGGGTCCCTCCG	6	-1.6215771	35	2	6.21276	0	0	0.392142238499	3872	62	-0.47976	0.188585	0.102715828587	0
chari2015Train293T	GPR34_chrX_41554966	TGGCGGTTGGTCGCTATGATTGG	0.323805966	hg19	chrX:41554918-41555018:-	AGTAACATTTGGTGTTGCTGAGAAGTTTTGTGGCGGTTGGTCGCTATGATTGGTTATAAAGCGCATTCTGTGGGAGGAGTAAGGCCAGCTGCTGACTGAA	7	-1.5300292	53	16	5.97721	0	0	0.419587295788	4552	76	-0.781987	0.218963	0.163374603341	0
chari2015Train293T	GPR35_chr2_241570077	GCTGACAGTGCGCCTCGCAGTGG	0.870380289	hg19	chr2:241570046-241570146:+	CGTGGTCTGCTTCCTGCCCCTGCACGTGGGGCTGACAGTGCGCCTCGCAGTGGGCTGGAACGCCTGTGCCCTCCTGGAGACGATCCGTCGCGCCCTGTAC	93	1.1871806	46	30	3.91995	1	0	0.523499941432	5499	63	0.645819	0.908509	0.927264931039	0
chari2015Train293T	GPR37L1_chr1_202096964	CGAGCGGTGCCAATCCATCCTGG	0.511587771	hg19	chr1:202096933-202097033:+	CACCAGCACCCTGCCCAAGGTGAGGCCCATCGAGCGGTGCCAATCCATCCTGGCCAAGTTGGCTGTCATCTGGGTGGGCTCCATGACGCTGGCTGTGCCT	54	-0.13976251	22	2	9.12869	1	0	0.514681903427	4322	66	0.183477	0.603005	0.575733273494	0
chari2015Train293T	GPR37_chr7_124404992	CGCTTCTCGCCCGCATGTCGCGG	1.290293974	hg19	chr7:124404944-124405044:-	GCCCTCACCAAGCCATGCGAGCCCCGGGCGCGCTTCTCGCCCGCATGTCGCGGCTACTGCTTCTGCTACTGCTCAAGGTGTCTGCCTCTTCTGCCCTCGG	10	-1.3680028	45	19	7.28373	0	0	0.544827035539	5688	63	0.512821	0.592022	0.602059136383	50
chari2015Train293T	GPR39_chr2_133175219	ATGGACATATTGGAGGTCTCGGG	0.150630766	hg19	chr2:133175171-133175271:-	ACGGTCCAGCGGCTGGAGAGGTTGGTACAGATGGACATATTGGAGGTCTCGGGCTGCTCGTGGTGGCGGGTGCTGGAGCGGTTGCAAGTGAGACCCCGGT	29	-0.74957262	64	5	5.8852	1	0	0.589582234695	5355	56	-0.403769	0.253654	0.241831771872	0
chari2015Train293T	GPR3_chr1_27720654	ATGGCCTTTACCGCCAGCATCGG	0.708622542	hg19	chr1:27720623-27720723:+	ATGAGCCTGGTGCTGGTTGGCGTGCTGGCAATGGCCTTTACCGCCAGCATCGGCAGTCTACTGGCCATCACTGTCGACCGCTACCTTTCTCTGTACAATG	14	-1.1911158	69	21	5.37503	0	0	0.558151684565	4324	43	0.451426	0.688235	0.6827916623	0
chari2015Train293T	GPR45_chr2_105858758	GGAGACCGCGATGATCACCTTGG	0.801881105	hg19	chr2:105858710-105858810:-	GGGCCCCGCGATGCAGAAGGACAGCACCCAGGAGACCGCGATGATCACCTTGGCCCTGCGCGGGTTCAGCTTGTCCTGGCGCTGGACGATGATGAGGAAG	66	0.15256589	36	64	5.25466	0	0	0.630029438218	4130	48	0.056973	0.812402	0.807022653818	0
chari2015Train293T	GPR4_chr19_46095079	CTGCCACGTGGACTCGCGCGTGG	1.212938005	hg19	chr19:46095031-46095131:-	GCCCACCATGGGCAACCACACGTGGGAGGGCTGCCACGTGGACTCGCGCGTGGACCACCTCTTTCCGCCATCCCTCTACATCTTTGTCATCGGCGTGGGG	93	1.1666562	71	28	6.71247	1	0	0.632982247465	3851	46	0.364534	0.652705	0.708891228343	72
chari2015Train293T	GPR50_chrX_150345277	CATCTTTATGTTCTGCGCGATGG	0.043821209	hg19	chrX:150345246-150345346:+	ACCCCAGCCAGAATACCCACCGGCTCTAATCATCTTTATGTTCTGCGCGATGGTTATCACCATCGTTGTAGACCTAATCGGCAACTCCATGGTCATTTTG	47	-0.31001038	45	35	5.53492	1	0	0.522816806661	3342	49	0.141343	0.641586	0.493092425622	55
chari2015Train293T	GPR55_chr2_231775359	CGTACATGCTGACGAAGTAAAGG	0.499941867	hg19	chr2:231775328-231775428:+	TGCTGATGAAGCAGATGGTGAAGACGCTTCCGTACATGCTGACGAAGTAAAGGCACTCCACCAGGGTGCACAGGGACGGGAAGGGGGACTGTACCTGGGA	55	-0.13461868	48	27	4.21145	0	0	0.582432317318	3093	65	0.165443	0.600249	0.58572955544	58
chari2015Train293T	GPR56_chr16_57685206	AGTTCTCGATGGAGATGCGCAGG	1.163757273	hg19	chr16:57685158-57685258:-	AAGGGGCATGGACTGTGAGGGCCTCTTCGGAGTTCTCGATGGAGATGCGCAGGTCTGGTGTGGGTTTGTAGTGGAGGCTGCTCCTGTGTGTCTGGTTCCG	57	-0.06443251	31	29	4.30994	1	0	0.541861881843	4279	64	0.465253	0.767439	0.768606967718	0
chari2015Train293T	GPR61_chr1_110085826	GGCGATCACGGCCATCACAGCGG	2.716049383	hg19	chr1:110085778-110085878:-	GAAGACAAATTTTCGGAGGGCAGGCGTCTTGGCGATCACGGCCATCACAGCGGCATTGCCAGCCACAGCAGTCAAGTCCAGCAGGAGCATGAAGAAGAGG	98	1.759819	58	70	3.62412	0	0	0.726373657849	6067	46	0.643418	0.849003	0.844905616464	75
chari2015Train293T	GPR62_chr3_51989998	CGATGAGGCGGTAGCGTGCCAGG	0.494623656	hg19	chr3:51989950-51990050:-	GCGGCCGCGAGCCTGGCCGCAGCGGGTGCACGATGAGGCGGTAGCGTGCCAGGCCAAGTGCGGCCACCCCGAGCGTGCAGGCCGGCAGCAGAGCGGCGGA	28	-0.75823074	55	3	5.88034	1	0	0.44655330281	6610	60	-0.354281	0.203874	0.153099001103	0
chari2015Train293T	GPR63_chr6_97247570	GTGTTGACTGCGTTCCATACCGG	0.228953857	hg19	chr6:97247522-97247622:-	CATCCTACTGAAACCATGGTCTTCTCGGCAGTGTTGACTGCGTTCCATACCGGGACATCCAACACAACATTTGTCGTGTATGAAAACACCTACATGAATA	8	-1.4638045	62	9	5.36977	0	0	0.534328443436	3886	61	-0.097028	0.418613	0.321432782926	0
chari2015Train293T	GPR64_chrX_19025404	GTGTTGCAAACCTGACCGTCAGG	0.466200466	hg19	chrX:19025356-19025456:-	TCTCTCTGATCAGCTACGTCATATCATCGAGTGTTGCAAACCTGACCGTCAGGAACTTGACAAGAAACGTGACAGTCACATTAAAGCACATCAACCCGAG	67	0.17046841	61	8	3.82121	1	0	0.56756742182	3653	43	-0.303676	0.55851	0.645982713613	0
chari2015Train293T	GPR65_chr14_88477505	TCACCTGCATTGCCGTTGATCGG	1.072522983	hg19	chr14:88477474-88477574:+	ACATGAATTTTTACAGCAGCACAGCATTCCTCACCTGCATTGCCGTTGATCGGTATTTGGCTGTTGTCTACCCTTTGAAGTTTTTTTTCCTAAGGACAAG	22	-0.94269349	40	66	4.37429	0	0	0.525065816077	3920	65	-0.753222	0.204865	0.18300933789	0
chari2015Train293T	GPR68_chr14_91701347	GTCGATGGTACAGCTCATCGAGG	0.751242657	hg19	chr14:91701316-91701416:+	CACCGGGGCCAGCGTCTGGTGGATGGTATGGTCGATGGTACAGCTCATCGAGGAGTTGTCTGCAGTGATGTTCCCCATCTTTGGGCCTGAAGGGGCCACA	94	1.2255985	36	36	3.93751	0	0	0.737343850385	4283	54	0.388863	0.792654	0.819956594518	74
chari2015Train293T	GPR6_chr6_110300535	ACGCACAGGAGCACGTCCCACGG	0.650195059	hg19	chr6:110300487-110300587:-	GCGTTTTCTCCAGCGATCACTGTCCCCGACACGCACAGGAGCACGTCCCACGGATTCACCGCTGGCAGCAGGAGTCCCGGTGGCCCAGCCGACAGCTGCG	81	0.6082583	64	9	5.33566	1	0	0.668744815924	5393	63	0.389988	0.69922	0.751139985832	67
chari2015Train293T	GPR78_chr4_8582828	ATTCACCAGGAGGACGCCTGAGG	1.012555691	hg19	chr4:8582780-8582880:-	CGCCGCCAGCAGCAGGTGGCCCAGAGACAGATTCACCAGGAGGACGCCTGAGGCTCGAGTGCGGAGCTCAGCGCTGTAGGCGCAACAAAGCAGCACCAGT	95	1.3129937	62	14	7.33058	1	0	0.694955237227	5004	73	0.523064	0.606932	0.607993190517	0
chari2015Train293T	GPR82_chrX_41586620	TAAGGTAGCATAGCGGCTTATGG	0.305676856	hg19	chrX:41586572-41586672:-	AGTAGTCTCTTGCGAGGAATCCTTTTGCATTAAGGTAGCATAGCGGCTTATGGCAATCCAACTTAAAATTAAGAGACTGACAAACATACTTGCATGCATG	65	0.12123328	56	1	5.37931	0	0	0.400717323607	3162	63	-0.333635	0.420122	0.423050253717	0
chari2015Train293T	GPR83_chr11_94134045	GAGCAGCGTGATCATTATGTCGG	0.56753689	hg19	chr11:94134014-94134114:+	CGGGCCCCTTACCAAAGTGAAGGGGGTGTTGAGCAGCGTGATCATTATGTCGGCAACTGCCAGGTTGACGATGAAGAGGCTGGTGGCCGAGTGCATTCGC	22	-0.92043528	58	38	3.86377	0	0	0.660938636082	4007	56	0.207879	0.73229	0.751669341568	0
chari2015Train293T	GPR84_chr12_54757558	ATCGTTATGTTGCAGTTAGCTGG	0.295852367	hg19	chr12:54757510-54757610:-	TCTCCTGCTACCATGAGTCTGTGCTGGGCTATCGTTATGTTGCAGTTAGCTGGGGGGTGGTGGTGGCTGTGACAGGCACCGTGGGCAATGTGCTCACCCT	16	-1.1120774	19	4	5.469	0	0	0.343677979456	5008	56	-0.596038	0.270329	0.252043421442	0
chari2015Train293T	GPR85_chr7_112724671	TTTCATAATAGGAGTCAGCGTGG	3.291139241	hg19	chr7:112724623-112724723:-	AACAGCCTTTCTGAAACTGACTTCCTTGGGTTTCATAATAGGAGTCAGCGTGGTGGGCAACCTCCTGATCTCCATTTTGCTAGTGAAAGATAAGACCTTG	89	0.9359693	35	45	3.47935	1	0	0.728404472715	3582	44	0.137825	0.568557	0.478274327493	70
chari2015Train293T	GPR87_chr3_151012895	ATTTGACACAATTGTCTTGCCGG	0.194174757	hg19	chr3:151012847-151012947:-	GCCAGGAAAGAACACCACCCTTCACAATGAATTTGACACAATTGTCTTGCCGGTGCTTTATCTCATTATATTTGTGGCAAGCATCTTGCTGAATGGTTTA	13	-1.2551734	16	7	5.51499	0	0	0.455318936322	3971	56	-0.480778	0.350589	0.337285820854	0
chari2015Train293T	GPR88_chr1_101004618	CCCGGTGTCACTCCTGTATTCGG	0.430050438	hg19	chr1:101004587-101004687:+	GGAAGAGGAGTCGTGGGCGGGCCGGCGCATCCCGGTGTCACTCCTGTATTCGGGCCTGGCCATCGGGGGCACGCTGGCCAACGGCATGGTCATCTATCTC	3	-1.8469948	48	4	4.95697	0	0	0.212697718623	4833	55	-0.737466	0.096985	0.0620578481775	0
chari2015Train293T	GPR97_chr16_57718351	CCTCTACACCATCCGTGATAGGG	1.159678858	hg19	chr16:57718320-57718420:+	CATCGGCACTGGGAGTGCCAACAGCTACGGCCTCTACACCATCCGTGATAGGGAGAACCGCACCTCTCTGGAGCTGTGAGTGGCGGCTGTGGGAGCAGGG	31	-0.69515977	37	16	7.2636	0	0	0.560683895526	3780	56	-0.162968	0.33167	0.295622111828	0
chari2015Train293T	GPRC5A_chr12_13061198	GGCCATTGCGGCAACCATCAGGG	0.729594163	hg19	chr12:13061150-13061250:-	TATCACAAAGTCTGTAGTACTTGGATTTCAGGCCATTGCGGCAACCATCAGGGACTGTTGTAGCCATTCTGGACCTGCAGAAAAGGAATGTTGGAGTGGG	75	0.39597466	42	15	3.24493	0	0	0.620580471122	3662	79	-0.304368	0.475561	0.400828097507	50
chari2015Train293T	GPRC5B_chr16_19884020	CGCACAGGGACACGTACTGAGGG	2.307771913	hg19	chr16:19883989-19884089:+	CCACCACAATGCCCCAGATGGCGTCCAGGTCGCACAGGGACACGTACTGAGGGAGGAGGTCCAGCCCACAGCCTCGGGATGTGCTGGCGTTTTCAGAGGC	77	0.47333566	45	4	4.82776	0	0	0.636102509218	4757	62	0.199735	0.674073	0.68766868363	50
chari2015Train293T	GPRC5D_chr12_13103148	AGATCCAAGACTGCAGCCAGTGG	1.786652654	hg19	chr12:13103100-13103200:-	TACTCTTAGCATTTCTCTTCCTCATGCGAAAGATCCAAGACTGCAGCCAGTGGAATGTCCTCCCCACCCAGCTCCTCTTCCTCCTGAGTGTCCTGGGGCT	85	0.76581722	64	14	6.41347	1	0	0.656047361188	4409	52	0.764104	0.786	0.733590612081	68
chari2015Train293T	GPRC6A_chr6_117127536	ACCCCAACGCCTTTCAACCATGG	0.212827994	hg19	chr6:117127488-117127588:-	GGGATCTGTGTCAAGCTCGTGACTGTCAGAACCCCAACGCCTTTCAACCATGGGAGGTACTAACTCACACATCCAAGAAAAACTCTTCTACCATCATTTT	30	-0.71116915	18	24	7.99294	0	0	0.581032560402	3726	68	0.168245	0.597577	0.552540140738	0
chari2015Train293T	GRIA1_chr5_153026704	TCTACATTTATGATGCCGACCGG	0.0	hg19	chr5:153026673-153026773:+	TCATTGACCATTACAAGTGGCAGAAATTTGTCTACATTTATGATGCCGACCGGGGTAAGCCAAGGGTTAGGGGAGGGAGACTTTTGAGGGATGGAGAGAA	46	-0.32800434	36	47	6.22678	1	0	0.519043073671	1969	88	-0.163979	0.338933	0.260093775923	0
chari2015Train293T	GRIA2_chr4_158142830	TATTCTTGATCGGCGCCCCTAGG	0.531384922	hg19	chr4:158142782-158142882:-	AACTGAACCATCCCTACTCGAAATGCACTGTATTCTTGATCGGCGCCCCTAGGAAATAGCCCCCCTGCAAAGAACAAACAGCAAGCAAGAGAACAGTGTC	76	0.43250536	39	42	4.74737	1	0	0.587278188896	4057	66	-0.152741	0.468689	0.449409297908	0
chari2015Train293T	GRIA3_chrX_122318426	GGCGGTCTTCTTTTTAGTCCTGG	0.224592925	hg19	chrX:122318395-122318495:+	GCAGAAGAAAATGGGGCAAAGCGTGCTCCGGGCGGTCTTCTTTTTAGTCCTGGGGCTTTTGGGTCATTCTCACGGAGGATTCCCCAACACCATCAGCATA	1	-2.2446352	19	2	8.1545	0	0	0.300097484033	4957	72	-0.364343	0.565579	0.584355620319	0
chari2015Train293T	GRIA4_chr11_105483067	TAACACCAGCCCCAATGCGTCGG	2.09383482	hg19	chr11:105483036-105483136:+	CACTGCTTTTCGATTAGCAATTTTTCTTCATAACACCAGCCCCAATGCGTCGGAAGCTCCTTTTAATTTGGTACCTCATGTGGACAACATTGAGACAGCC	52	-0.19077574	40	50	6.14355	0	0	0.629904356011	3449	57	0.587978	0.836241	0.866132422949	0
chari2015Train293T	GRID1_chr10_88123830	TGCCATCTTCGAGGAGAACGCGG	0.776322174	hg19	chr10:88123782-88123882:-	GTCCGGTCTTGATCCCTTCTCTCCTCCAGGTGCCATCTTCGAGGAGAACGCGGCCAAGGACGACAGGGTGTTCCAGTTGGCGGTATCCGACCTGAGCCTC	81	0.60988291	39	47	6.24439	0	0	0.636389664747	4580	46	0.526941	0.494176	0.487312312115	57
chari2015Train293T	GRID2_chr4_93225857	ATCCGCATTCGCCGAGTCCCAGG	0.0	hg19	chr4:93225809-93225909:-	CAACACTTTCTTACCGATGTGAATGATCGAATCCGCATTCGCCGAGTCCCAGGTTCGAGACCACCAGACGGACAAAACCAAGAGAAAGGGGAAAACTTCC	36	-0.57800543	34	4	6.69585	1	0	0.475520467055	4769	71	-0.292692	0.238155	0.153353534877	0
chari2015Train293T	GRIK1_chr21_31311705	AGACCGCCCCGCAAGTACTCAGG	0.998336106	hg19	chr21:31311657-31311757:-	TCCTCTATTTCCTCTGCTATATCCTCCCTCAGACCGCCCCGCAAGTACTCAGGATCGGTGAGTGAGCCCCAGGCTGCCTGCTCGGGAGACGTGGTCGGTC	67	0.16545834	32	20	6.32047	0	0	0.594450360935	4251	65	-0.091232	0.569211	0.550566250471	0
chari2015Train293T	GRIK2_chr6_102074483	GTCATCATACACAACCGTGACGG	0.320741269	hg19	chr6:102074435-102074535:-	CAAAAGATACTGATTTTTCTTACCAGTGCTGTCATCATACACAACCGTGACGGTTTTCCACTTGAAAAACTGCACCAGGTCTAAAATGGCACGGCTGAGT	62	0.060404361	52	67	6.63575	1	0	0.660445052016	3807	70	0.022167	0.759863	0.759198004494	57
chari2015Train293T	GRIK3_chr1_37356673	GGAATCTTCGAGTATGCGGACGG	0.0	hg19	chr1:37356625-37356725:-	CACACACAATTTTACTCATCTTTCACAGGAGGAATCTTCGAGTATGCGGACGGCCCCAACGCCCAGGTCATGAATGCCGAGGAGCATGCCTTTCGATTTT	47	-0.30267747	40	90	4.00993	1	0	0.674108737273	3607	55	0.377707	0.781278	0.750926998603	0
chari2015Train293T	GRIK4_chr11_120531031	ACCAAAGGCGCCGAGACGCGGGG	1.452494874	hg19	chr11:120530983-120531083:-	GCGACCATCACGAGCCACGCAGGAAGCAGCACCAAAGGCGCCGAGACGCGGGGCATCTTCTATGAATCCTCATGGAGCCCCCTGCTGGCCTGGGCATGAC	98	1.840177	59	45	5.37773	1	0	0.634695011888	3011	57	0.656743	0.734792	0.826837580159	74
chari2015Train293T	GRIK5_chr19_42569375	TGGTGTCCGTGGTCTCGTACTGG	0.440910165	hg19	chr19:42569344-42569444:+	CTCACCCCACGCCCCCATGGCCCCGCTCACTGGTGTCCGTGGTCTCGTACTGGCTGTCCCGCTGCAGCTCAAAGATGTCTACTTCCACTCGGGCCTTGGC	0	-2.2776686	56	16	5.1669	0	0	0.536105822279	4634	57	-0.184134	0.298909	0.164255123431	0
chari2015Train293T	GRIN1_chr9_140033946	GGCGAGCGTCAGCAGGCGCATGG	3.305118904	hg19	chr9:140033898-140033998:-	GGCACGGGCGACGGAGCAGGAGAACAGCAGGGCGAGCGTCAGCAGGCGCATGGTGCTCATGGGCTCGGGCCGCGGGCCTGGCTCTGCGCGGCGCGAACGC	82	0.62768181	61	12	6.73618	1	0	0.534868021378	6523	56	-0.14908	0.739716	0.753659122022	56
chari2015Train293T	GRIN2A_chr16_9984855	TGATTGTGCTGAACAAAGACCGG	0.660611065	hg19	chr16:9984807-9984907:-	AAGGCTACCAGGTGCACCCCAGGCTGGTGGTGATTGTGCTGAACAAAGACCGGGAATGGGAAAAGGTGAGCATCCTTCTGTGTGCTGAATGCAGGGGAGG	41	-0.45070623	28	36	3.51466	0	0	0.593155803252	4858	54	0.21276	0.62083	0.541182697291	0
chari2015Train293T	GRIN2B_chr12_14019001	CCTCGTCGGAAGTGCCCACGAGG	1.117964534	hg19	chr12:14018970-14019070:+	CATCTTTCTCGTGGGCATCCTTGATGGCCACCTCGTCGGAAGTGCCCACGAGGATGACAGCAATGCCAATGCTGGGGGGGCTCTTCTGAGAACGAGCTCT	94	1.2407607	83	21	6.37987	1	0	0.648061177585	3884	56	0.371059	0.456278	0.377632646589	91
chari2015Train293T	GRIN2C_chr17_72848474	GCTCGACGCGCCCGTGTTTGTGG	0.573046355	hg19	chr17:72848426-72848526:-	GCGCGCGCGCACGCAGCGCCTGCTGCGCCAGCTCGACGCGCCCGTGTTTGTGGCCTACTGCTCGCGCGAGGAGGCCGAGGTGCTCTTCGCCGAGGCGGCG	82	0.64352152	38	5	4.89017	0	0	0.439243000344	5969	64	-0.560524	0.295866	0.256710235141	0
chari2015Train293T	GRIN2D_chr19_48901817	GTTCTCGGGGCCCGCGTACGCGG	2.14770798	hg19	chr19:48901786-48901886:+	CGGGGCGCGGCCGCTCAACGTGGCGCTCGTGTTCTCGGGGCCCGCGTACGCGGCCGAGGCGGCACGCCTGGGCCCGGCCGTGGCGGCGGCGGTGCGCAGC	92	1.1237688	66	9	6.41803	1	0	0.635217885181	9330	60	0.052014	0.383562	0.340807252765	0
chari2015Train293T	GRIN3A_chr9_104500046	GCTGTCGTCCGGAGCGCGGCTGG	0.789096126	hg19	chr9:104500015-104500115:+	CTCCGGCTCATCCCTCTGGGCTCCTGCTCGGCTGTCGTCCGGAGCGCGGCTGGCCGCGCGGGGGGCGGTGGTCCAGGGCTGCAAGTGCACCGCGCCCACC	56	-0.098082085	39	20	7.66584	1	0	0.429304440654	10158	70	0.085177	0.658693	0.702719668141	0
chari2015Train293T	GRIN3B_chr19_1000635	AGCTCCAAGCTCAGGTTGTGCGG	2.181208054	hg19	chr19:1000587-1000687:-	GGGTCGCGGGCGGGGGGCGCGGCGACCACCAGCTCCAAGCTCAGGTTGTGCGGCAGCCGCGGCGCCAGGGCGGCCCGGGCCAGGGCGGCGCGGGCGCGGG	82	0.62354753	49	23	8.14809	0	0	0.634436588195	5088	61	-0.615568	0.22231	0.161643643357	0
chari2015Train293T	GRM1_chr6_146350743	AGGAGCGTCGTCTCAGCGCTCGG	1.05149636	hg19	chr6:146350712-146350812:+	CAGAAGCCCCGGCAGGAAAGTGTTGCTGGCAGGAGCGTCGTCTCAGCGCTCGGTGGCCAGAATGGACGGAGATGTCATCATTGGAGCCCTCTTCTCAGTC	12	-1.2591579	83	29	5.25128	1	0	0.532204132927	4548	69	-0.033398	0.361425	0.254082647795	0
chari2015Train293T	GRM2_chr3_51743260	CATCCTCGACAGTTGCTCCAAGG	3.643909633	hg19	chr3:51743229-51743329:+	CCTGCTGCCTGGCGTGCGCCTGGGTGCACACATCCTCGACAGTTGCTCCAAGGACACACATGCGCTGGAGCAGGCACTGGACTTTGTGCGTGCCTCACTC	90	1.0	28	40	8.42753	1	0	0.677618884085	4644	71	0.011585	0.48159	0.426366470779	83
chari2015Train293T	GRM3_chr7_86394633	GGGCGAATCAATGAAGACCGAGG	1.706266943	hg19	chr7:86394602-86394702:+	AACGAAAAAGGCACTGGAACTGAAGAATGTGGGCGAATCAATGAAGACCGAGGGATTCAACGCCTGGAAGCCATGTTGTTTGCTATTGATGAAATCAACA	80	0.55672311	61	75	5.45863	1	0	0.7072827129	4289	59	0.906533	0.890107	0.902740442642	62
chari2015Train293T	GRM4_chr6_34100914	CAGCGACTGCTCGAGGGCATGGG	2.00055571	hg19	chr6:34100883-34100983:+	ATCCTTCTCGATGAGCGCCTGCACAAAGGTCAGCGACTGCTCGAGGGCATGGGTGTCCCTGGAGCAGGTGTCCAGAATGCGGGCGCCCAGCGTGATGTTA	21	-0.97641015	89	13	8.64979	1	0	0.470045871217	4670	65	0.023494	0.490139	0.55344932262	0
chari2015Train293T	GRM5_chr11_88386475	TCCAATCTCCCGATGTCAAGTGG	0.126823082	hg19	chr11:88386427-88386527:-	GAGAAGCTGTTGGTGGCATCACAATCAAGCTCCAATCTCCCGATGTCAAGTGGTTTGATGATTATTATCTGAAGCTCCGGCCAGAAACAAACCACCGAAA	83	0.67086441	27	61	8.02955	0	0	0.526634721797	2582	54	0.182947	0.396356	0.347373629633	73
chari2015Train293T	GRM6_chr5_178421822	CCAGCGTCAGGCCGCCCGCCAGG	1.081599124	hg19	chr5:178421791-178421891:+	CGCCCCGCGCGTGCACCGGGAACAGGCCGCCCAGCGTCAGGCCGCCCGCCAGGCGCACAGAGCCCGCCGCGCGCGCCAGGCCCGCCTGCGCCAGCCACGC	74	0.37530596	65	11	4.25298	1	0	0.373101727011	9898	57	-0.028998	0.508759	0.450486603334	0
chari2015Train293T	GRM7_chr3_6903177	AGTGCGGGGCGTACATCTCCTGG	0.110864745	hg19	chr3:6903129-6903229:-	CGAGGGTGACGTCCCCCTCGATCCGGATTGAGTGCGGGGCGTACATCTCCTGGCCGCGCGCCGCCGCCGCCAGCGCGCACAGGAGCACCTCCAGCACGCA	23	-0.91463329	35	1	8.3395	0	0	0.475219831665	6104	57	0.2189	0.57588	0.589783894891	0
chari2015Train293T	GRM8_chr7_126883184	GAGGATCCAGTAGAACTTGGCGG	5.748409421	hg19	chr7:126883153-126883253:+	CTCCTGGCTGTGAGTTCTTTGCATCATTGTGAGGATCCAGTAGAACTTGGCGGTCAAGAGGAAGAAACAAGGGCAAGAGGCTGATCGCTTTCCCTCGCAT	93	1.1655635	67	65	4.33178	0	1	0.659398424148	4546	47	0.351006	0.828091	0.776900712666	86
chari2015Train293T	GRPR_chrX_16142133	CAACATCTCCAGTCACAGTGCGG	0.145458464	hg19	chrX:16142102-16142202:+	GAACTTGGAGGTGGACCATTTCATGCACTGCAACATCTCCAGTCACAGTGCGGATCTCCCCGTGAACGATGACTGGTCCCACCCGGGGATCCTCTATGTC	73	0.3498689	48	50	5.53023	0	0	0.753805469681	2995	62	0.194571	0.65658	0.700229101622	0
chari2015Train293T	HCAR1_chr12_123214856	CGGGTCGTGCTGCCGCATCGAGG	2.546455609	hg19	chr12:123214808-123214908:-	GGACACTTGCTCTGTCCCCGCCATGTACAACGGGTCGTGCTGCCGCATCGAGGGGGACACCATCTCCCAGGTGATGCCGCCGCTGCTCATTGTGGCCTTT	69	0.21856446	53	2	7.95219	1	0	0.604839735522	3980	62	0.200698	0.604334	0.619552456905	73
chari2015Train293T	HCN1_chr5_45696155	CGGCTGTTAGACGAAGAGTTGGG	1.277389277	hg19	chr5:45696124-45696224:+	TTGGCGGGGAAGACGCTGTTGCCATCGTCCCGGCTGTTAGACGAAGAGTTGGGCTTGCCGCCTCCTTCCATGCCCGGAGGACGCGGCCGGCGACGGCGCG	13	-1.2364985	66	46	4.86359	0	0	0.584706362193	3482	61	-0.058512	0.314502	0.252570260007	0
chari2015Train293T	HCN2_chr19_603759	AGAAGAAGTATCTGCGCACGTGG	0.34904014	hg19	chr19:603728-603828:+	CGGAGATCATCCTGGACCCCGAGAAGATCAAGAAGAAGTATCTGCGCACGTGGTTCGTGGTGGACTTCGTGTCCTCCATCCCCGTGGACTACATCTTCCT	75	0.41048397	53	30	5.03252	1	0	0.665826496552	3084	73	0.014679	0.560979	0.518333422894	77
chari2015Train293T	HCN3_chr1_155252293	ACGTTGAAGACGATCCAAGGCGG	0.442271881	hg19	chr1:155252245-155252345:-	AGATCCAGTAGGAAGAAAGTATCAGACAATACGTTGAAGACGATCCAAGGCGGGGAGTTCTCCTCCTTGAAGAAGGTGATGCCCACAGGCAGGACGATGA	93	1.1444306	66	32	6.46755	1	1	0.693713371138	4181	62	0.895077	0.816569	0.761297693541	83
chari2015Train293T	HCN4_chr15_73660005	TGCCGGCGACCAGATCCTCCCGG	1.61041253	hg19	chr15:73659957-73660057:-	CACCGCTATCAAAGTGGAGGGAGGCGCGGCTGCCGGCGACCAGATCCTCCCGGAGGCCGAGGTGCGCCTGGGCCAGGCCGGCTTCATGCAGCGCCAGTTC	67	0.17474615	31	10	6.72227	1	0	0.568236210835	6693	58	-0.096669	0.434356	0.471703183791	0
chari2015Train293T	HCRTR1_chr1_32084889	GATAATCGCGCCACAGATAGCGG	0.105540897	hg19	chr1:32084841-32084941:-	TGAGGACCCACTCATACTGTTTTGGGTACAGATAATCGCGCCACAGATAGCGGAGAAACTCATCTTCATAGTCTGGAGGCACAGGGGACGGCTCTCTGCT	91	1.034154	42	56	3.91278	0	0	0.658615293048	3848	50	0.436215	0.759729	0.832075105084	63
chari2015Train293T	HCRTR2_chr6_55039390	GGAGTCCTCCAATTTGGTGCCGG	0.970873786	hg19	chr6:55039342-55039442:-	CGAAGCAGATGACCAGTTGCGACAAGGGGGGGAGTCCTCCAATTTGGTGCCGGACATCACGGGCTCAAGTCCGGTTCCGCTCAATGCTGCAAGCTCCTCT	16	-1.1085066	42	55	8.57695	1	0	0.518578716106	4632	60	0.236145	0.848786	0.880354522169	0
chari2015Train293T	HERPUD1_chr16_56966174	ACCCGAGCCCGTCACGCTCCTGG	2.275312856	hg19	chr16:56966143-56966243:+	CGCCGCCGCCGCCATGGAGTCCGAGACCGAACCCGAGCCCGTCACGCTCCTGGTGAAGAGCCCCAACCAGCGCCACCGCGACTTGGAGCTGAGTGGCGAC	7	-1.5499183	26	0	7.36031	1	0	0.467537347251	6307	69	-0.385593	0.254568	0.175884088268	0
chari2015Train293T	HEY1_chr8_80679301	TTGAGAAGCGCCGACGAGACCGG	1.253918495	hg19	chr8:80679253-80679353:-	TCCTTTGTTTTGCTTGCCTTCTGCAGATAATTGAGAAGCGCCGACGAGACCGGATCAATAACAGTTTGTCTGAGCTGAGAAGGCTGGTACCCAGTGCTTT	44	-0.38540353	76	7	5.37867	1	0	0.587327646031	4281	55	-0.053247	0.299875	0.287054111502	0
chari2015Train293T	HIST1H3B_chr6_26032262	CTCGTACTAAACAGACAGCTCGG	0.551768906	hg19	chr6:26032214-26032314:-	CAGGCAAGCTTTTCTGTGGTTTTGCCATGGCTCGTACTAAACAGACAGCTCGGAAATCCACCGGCGGTAAAGCGCCACGCAAGCAGCTGGCTACCAAGGC	29	-0.73800344	50	37	4.25346	0	0	0.616795062484	3608	59	-0.202175	0.4426	0.374052612099	0
chari2015Train293T	HLF_chr17_53345149	TGATGAGAGTAACAGCCCGACGG	1.044776119	hg19	chr17:53345118-53345218:+	TAAAGATAAAGACAAGGAAAAGAAGCTGGATGATGAGAGTAACAGCCCGACGGTCCCCCAGTCGGCATTCCTGGGGCCTACCTTATGGGACAAAACCCTT	95	1.3337905	51	84	5.91224	1	0	0.715164793631	4134	55	0.753197	0.844198	0.841883125869	89
chari2015Train293T	HNF4A_chr20_42984448	GTCAGCGTGAACGCGCCCCTCGG	0.632172061	hg19	chr20:42984417-42984517:+	CAGCTCTCCGGCTGGGTGGGCTTGGCCATGGTCAGCGTGAACGCGCCCCTCGGGGCTCCAGTGGAGAGTTCTTACGGTAAGTGGGGCTGGGGGAAGACTG	72	0.31229528	53	21	7.21774	1	0	0.404854188838	4686	60	0.097972	0.567674	0.450081307852	0
chari2015Train293T	HNF4G_chr8_76470799	CTAGAACACGATTGGCCACACGG	0.54894785	hg19	chr8:76470751-76470851:-	GGATTTCTTGAAATGGTCTAACCAGCTCATCTAGAACACGATTGGCCACACGGCTAATCTCAACTTCACAGCTGTTGCGGTGAATAACATAGTTGTTTCC	62	0.052665095	34	68	5.09384	1	0	0.636811149198	3881	58	0.101982	0.405028	0.331916588616	75
chari2015Train293T	HNRNPA2B1_chr7_26237313	AGCCACCAATAAAGAGCTTACGG	0.826446281	hg19	chr7:26237282-26237382:+	TCAAACTTTCTTCTGTGGTTTCAAAGCTTAAGCCACCAATAAAGAGCTTACGGAACTGTTCCTTTTCTCTCTGCAAAGGAAAATACCATTTCAATTTTTA	53	-0.16326851	26	9	4.72498	0	0	0.52125250023	3170	62	-0.516813	0.326245	0.273809949095	0
chari2015Train293T	HOXA11_chr7_27224694	AAGTTGTACTTACTACGTCTCGG	1.295279912	hg19	chr7:27224646-27224746:-	TGGTCCCTGCTCCTCTAACATGTATTTGCCAAGTTGTACTTACTACGTCTCGGGTCCAGATTTCTCCAGCCTCCCTTCTTTTCTGCCCCAGACCCCGTCT	12	-1.2747746	41	6	5.27134	0	0	0.57128330084	3174	61	-0.029782	0.69837	0.691102838112	0
chari2015Train293T	HOXA13_chr7_27239179	TAGCCATAGGGCAGCGCCGCGGG	0.706001009	hg19	chr7:27239148-27239248:+	CGGGCGCACGGGTAGTAGCCGCTGCCGAAGTAGCCATAGGGCAGCGCCGCGGGCCCCGACGAGCTCTGCGCCGCTGCCGAGCAGGGGCTGCATTGCTTGG	58	-0.03999925	70	1	5.15812	1	0	0.49015808074	8074	55	0.242052	0.536084	0.471423496924	0
chari2015Train293T	HOXA9_chr7_27204887	CAAACACCGTCGCCTTGGACTGG	0.397350993	hg19	chr7:27204856-27204956:+	CCGCCGCGTGCACTGGGTTCCACGAGGCGCCAAACACCGTCGCCTTGGACTGGAAGCTGCACGGGCTGAAGTCGGGGTGCTCGGCCAGCGTCGCCGCCTG	9	-1.4352059	36	4	4.42418	0	0	0.519604300898	4855	68	-0.174315	0.593525	0.59731709258	0
chari2015Train293T	HOXC11_chr12_54367080	GGCGCAGATTTCGGCGAGCGAGG	1.1537127	hg19	chr12:54367049-54367149:+	AACTTCTGCTCTCCGTCGCGCAAGGAGAGGGGCGCAGATTTCGGCGAGCGAGGGAGCTGCGCCTCCAACCTCTATCTGCCCAGTTGCACTTACTACATGC	89	0.93220059	46	9	5.39942	1	0	0.506157200076	5508	63	0.018138	0.615088	0.517180650971	0
chari2015Train293T	HOXC13_chr12_54332729	GAGCCTTATGTACGTCTATGAGG	1.985588471	hg19	chr12:54332698-54332798:+	TTCGCTGCTCCTGCATCCACGCTGGCCGGAGAGCCTTATGTACGTCTATGAGGACAGCGCGGCGGAGAGCGGCATCGGCGGCGGCGGCGGAGGAGGAGGC	95	1.2915328	46	18	3.43973	0	0	0.57889366433	3640	53	-0.658713	0.497523	0.511071781347	0
chari2015Train293T	HOXD11_chr2_176972084	ATGAACGACTTTGACGAGTGCGG	3.130990415	hg19	chr2:176972053-176972153:+	GAGGCTCGCTGGCGCGCACGCCGCGGAGTCATGAACGACTTTGACGAGTGCGGCCAGAGCGCAGCCAGCATGTACCTGCCGGGCTGCGCCTACTATGTGG	64	0.096420062	65	4	5.99509	1	0	0.710365461522	3891	47	0.170405	0.491065	0.545267789978	0
chari2015Train293T	HOXD13_chr2_176957833	GGTCCCGGGGTACGCAAAGCCGG	0.166626994	hg19	chr2:176957785-176957885:-	CGACGACGAGGAAGAGCCCGTGCGCTCAGAGGTCCCGGGGTACGCAAAGCCGGAGGCTGCCGCCGCCGCCGCCGCAGCCGCCGCTGCCGCCGCCGCCGCC	86	0.79622155	51	3	5.78363	0	0	0.532873854736	7362	65	0.033977	0.607991	0.544197189996	0
chari2015Train293T	HRAS_chr11_533490	CAGGACCTCGCCCGAAGCTACGG	0.432900433	hg19	chr11:533442-533542:-	GCTGCACGCACTGTGGAATCTCGGCAGGCTCAGGACCTCGCCCGAAGCTACGGCATCCCCTACATCGAGACCTCGGCCAAGACCCGGCAGGTGAGGCAGC	50	-0.25037523	70	17	4.00686	0	0	0.535140865121	5579	62	0.445053	0.684747	0.659131154538	0
chari2015Train293T	HRH1_chr3_11300869	TGTATGCCGTACGGAGTGAGCGG	3.008496619	hg19	chr3:11300838-11300938:+	TGGTCACAGTAGGGCTCAACCTGCTGGTGCTGTATGCCGTACGGAGTGAGCGGAAGCTCCACACTGTGGGGAACCTGTACATCGTCAGCCTCTCGGTGGC	69	0.24383061	67	59	7.13765	0	0	0.70689098649	4298	59	0.123482	0.556082	0.586035592002	62
chari2015Train293T	HRH2_chr5_175110361	GAGCCGGCGGTTCAAGCCCACGG	0.330812854	hg19	chr5:175110313-175110413:-	GGACACGATGAAACAATTGGTCAGGTTGCGGAGCCGGCGGTTCAAGCCCACGGCCAGACAGACGACCACATTGCCAGCAACGGTGATGAGGATGAGGACC	58	-0.057723614	86	34	4.86875	1	0	0.640259949119	5561	70	0.630984	0.834677	0.854212008283	51
chari2015Train293T	HRH3_chr20_60795004	ATGGAGCGCGCGCCGCCCGACGG	1.642608263	hg19	chr20:60794956-60795056:-	CGTCCCGGAGCCGCGTGAGCCTGCGGGGCCATGGAGCGCGCGCCGCCCGACGGGCCGCTGAACGCTTCGGGGGCGCTGGCGGGCGAGGCGGCGGCGGCGG	93	1.1496364	69	13	4.09348	1	0	0.357066525678	9836	60	0.68032	0.827883	0.83563155592	0
chari2015Train293T	HSP90AA1_chr14_102605639	TGAATACCCGCGCGACCGTCTGG	0.993560258	hg19	chr14:102605591-102605691:-	TCGGGACAGGGACTGTCCCGCCCAGAGTGCTGAATACCCGCGCGACCGTCTGGATCCCCGCCCAGGAAGCCCCTCTGAAGCCTCCTCGCCGCCGTTTCTG	37	-0.54886948	45	10	3.77084	1	0	0.452666848803	6254	59	-0.594265	0.395812	0.359743101826	0
chari2015Train293T	HTR1A_chr5_63257467	GAGACCGGCGGCAACACTACTGG	1.494451927	hg19	chr5:63257419-63257519:-	AACAACACCACATCACCACCGGCTCCCTTTGAGACCGGCGGCAACACTACTGGTATCTCCGACGTGACCGTCAGCTACCAAGTGATCACCTCTCTGCTGC	71	0.29871165	47	10	5.61138	0	0	0.542388887226	4064	39	-0.215334	0.607442	0.604068338618	0
chari2015Train293T	HTR1B_chr6_78172869	AGCCGGGGTGTGCAGTTTCCGGG	0.326264274	hg19	chr6:78172838-78172938:+	GGTGACCGCCAGAGAGGCGATCAGGTAGTTAGCCGGGGTGTGCAGTTTCCGGGTCCGGTACACTGTGGCAATCACAAAGGCATTGGAGAGCGTGGTGGCC	23	-0.90511014	53	1	4.93938	0	0	0.34411130259	5006	59	-0.648266	0.163031	0.0933040458914	0
chari2015Train293T	HTR1D_chr1_23520255	TACAGTAAACGCAGGACGGCTGG	1.127214171	hg19	chr1:23520207-23520307:-	AGGTACTGGGCAATCACAGATGCCCTGGAATACAGTAAACGCAGGACGGCTGGCCACGCGGCCACCATGATCGCCATTGTCTGGGCCATCTCCATCTGCA	80	0.57560639	25	3	6.60126	1	0	0.484442407764	5383	57	0.031668	0.515263	0.558259516338	0
chari2015Train293T	HTR1F_chr3_88040033	TCGCTGCAATTATTGTGACCCGG	0.4101162	hg19	chr3:88040002-88040102:+	TGATGACAACAACTATCAACTCCCTTGTGATCGCTGCAATTATTGTGACCCGGAAGCTGCACCATCCAGCCAATTATTTAATTTGTTCCCTTGCAGTCAC	26	-0.80850565	50	29	5.81959	1	0	0.626723571512	3421	69	0.101212	0.418482	0.387438739633	0
chari2015Train293T	HTR2A_chr13_47466600	GATTCTGGATGGCGACGTAGCGG	2.826455625	hg19	chr13:47466569-47466669:+	TTCTGGAGTTGAAGCGGCTGTGGTGGATGGGATTCTGGATGGCGACGTAGCGGTCCAGCGAGATGGCGCAGAGGTGCATGATGGAGGCCGTGGAGAAGAG	91	1.0488258	61	73	4.45254	0	0	0.675185771817	5397	59	0.408029	0.779131	0.750787881132	65
chari2015Train293T	HTR2B_chr2_231973894	AGCCACCTCAACGCCTAACATGG	0.0	hg19	chr2:231973846-231973946:-	TACAGAAGAAGGCTTACTTAGTCAAAAACAAGCCACCTCAACGCCTAACATGGTTGACTGTGTCTACAGTTTTCCAAAGGGATGAAACACCTTGCTCGTC	44	-0.38469798	37	35	5.28629	0	0	0.612131270638	2610	65	-0.084248	0.437092	0.38974271817	0
chari2015Train293T	HTR2C_chrX_113965751	CAGTTACTATAGCTGCTACTGGG	0.872216106	hg19	chrX:113965703-113965803:-	AGCGTCCACCATCGGAGGTATTGAAAATGTCAGTTACTATAGCTGCTACTGGGCTCACAGAAATATCACATTGCCAAACCAATAGGCCAATTAGGTGCAC	31	-0.70177182	54	37	6.9476	0	0	0.552182054796	3058	70	-0.265556	0.269005	0.208914471927	0
chari2015Train293T	HTR3A_chr11_113848601	AATGACGTCAATGGATACGGTGG	1.415389428	hg19	chr11:113848553-113848653:-	GAGCCTCACCACGTTGAGGATGGCATAGACAATGACGTCAATGGATACGGTGGTTGGCTTCCTCCAGTCCCTCACGGGGCGCACACCCTTCCTGTAGTTG	78	0.49699964	70	60	5.75591	0	1	0.746196872718	3234	55	1.007805	0.9183734	0.937862994545	75
chari2015Train293T	HTR3C_chr3_183774667	GATGTGGATCAGACGCCTTCCGG	1.067177264	hg19	chr3:183774636-183774736:+	ATCTCTTCCCTCCCTTCCCCAAACAGCATGGATGTGGATCAGACGCCTTCCGGTCTCACTGCCTATATCAGCAGTGAAGGTCGAATTAAGTATGATAAGC	53	-0.18015926	40	30	7.53633	1	0	0.365280069003	4042	74	-0.27814	0.610568	0.64954600552	0
chari2015Train293T	HTR3D_chr3_183753837	TAGGTTCTCAGTTGCCATGCCGG	1.242236025	hg19	chr3:183753789-183753889:-	CGACTCCTCGATGAAGACATCTGAAAGCCATAGGTTCTCAGTTGCCATGCCGGACTTCTTGATGCCTCCGCATTCATCTGGGTTCCACTGCACAAATTGA	13	-1.240389	53	5	4.43314	1	0	0.554885612284	3458	62	-0.154412	0.538728	0.623316425449	0
chari2015Train293T	HTR3E_chr3_183818352	TAATAGAAAGCCCTTCCGTCCGG	1.440249124	hg19	chr3:183818321-183818421:+	GGCGGATCCCACTGCTCTGAATTCAGTGTTTAATAGAAAGCCCTTCCGTCCGGTCACCAACATCAGCGTCCCCACCCAAGTCAACATCTCCTTCGCGATG	74	0.36327647	49	10	5.15458	1	0	0.565894774772	4512	71	-0.205106	0.476008	0.460557648796	0
chari2015Train293T	HTR4_chr5_147928268	TCTGGACGTCCTGCTCACAACGG	4.498150856	hg19	chr5:147928220-147928320:-	TGGGGAGGTGTTTTGTCTTGTTCGGACATCTCTGGACGTCCTGCTCACAACGGCATCGATTTTTCACCTGTGCTGCATTTCTCTGGATAGGTAAGGACAG	62	0.038737945	60	76	6.72272	0	0	0.719137654008	4075	69	0.567638	0.580599	0.518259911056	74
chari2015Train293T	HTR5A_chr7_154862951	CGTCGCACGCGATCCAAAGCTGG	0.71884984	hg19	chr7:154862903-154863003:-	CGTTCCAGATGCTGGCCGTGCAGCAAAGCACGTCGCACGCGATCCAAAGCTGGCACAGCCTCCGACCTAGCTGCCAGCGGCGCCCGGACAGCTCGTGCAC	31	-0.70279879	22	10	7.64344	0	0	0.549478015295	5264	57	0.431804	0.458347	0.368965166926	0
chari2015Train293T	HTR6_chr1_19992374	GAGCGCGATCAGCAGCGAGTTGG	0.453234446	hg19	chr1:19992326-19992426:-	CGTGTTGCGCAGCGCGGGCTGAGTGCAGATGAGCGCGATCAGCAGCGAGTTGGCCGCCGCCGTCAGCGCGATGACCACGCACAGCGCGGCCGCCACCCAG	59	-0.020846245	43	11	7.15392	1	0	0.562698972268	6644	58	0.334022	0.800229	0.827913872233	0
chari2015Train293T	HTR7_chr10_92617199	TGTGGGGAACAGATCAACTACGG	1.143168209	hg19	chr10:92617151-92617251:-	TGGGACGCGCCCCCGGACAATGCCTCCGGCTGTGGGGAACAGATCAACTACGGCAGAGTCGAGAAAGTTGTGATCGGCTCCATCCTGACGCTCATCACGC	71	0.28845168	63	48	8.92099	0	0	0.623198147661	3597	55	0.7051	0.765478	0.815651582575	0
chari2015Train293T	IDH1_chr2_209113106	GCATGACGACCTATGATGATAGG	3.606840063	hg19	chr2:209113075-209113175:+	TTGCCAACATGACTTACTTGATCCCCATAAGCATGACGACCTATGATGATAGGTTTTACCCATCCACTCACAAGCCGGGGGATATTTTTGCAGATAATGG	68	0.19053876	37	52	8.75757	0	0	0.470058145271	2627	67	-0.390487	0.4467	0.451231247508	0
chari2015Train293T	IDH2_chr15_90634851	CGCCACCTTGATCCTTTTGTCGG	0.108892922	hg19	chr15:90634820-90634920:+	CTCATCACCATCCATCTCCACCACGGGCTTCGCCACCTTGATCCTTTTGTCGGCATCTAGAAGCAGGGACACACAGCGCATCATGCCCCTGGGGAGGCTG	1	-2.1279492	42	22	4.9009	0	0	0.368194543532	2653	72	-0.355785	0.200105	0.140731100299	0
chari2015Train293T	IFNAR1_chr21_34697372	CTAGGGTCGTCGCGCCCAGGAGG	1.091175329	hg19	chr21:34697324-34697424:-	ACAACACCCATGGCGCCACGGCGACGAGCACTAGGGTCGTCGCGCCCAGGAGGACGACCATCATCTGGGAGCCGCCGCAGATCCCACCAGTTACATGTTC	84	0.72740399	82	52	5.19529	1	1	0.669701801515	5609	41	0.559973	0.719433	0.730423798983	87
chari2015Train293T	IFNAR2_chr21_34619114	GCCTATGTCACCGTCCTAGAAGG	0.931034483	hg19	chr21:34619083-34619183:+	CTCACAGATGAGTGGAGAAGCACACACGAGGCCTATGTCACCGTCCTAGAAGGATTCAGCGGGAACACAACGTTGTTCAGTTGCTCACACAATTTCTGGC	87	0.81870813	41	19	6.37558	0	0	0.468965117364	3593	62	0.087045	0.548462	0.534074666089	55
chari2015Train293T	IFNGR1_chr6_137528156	ACATGAACCCTATCGTATATTGG	0.0	hg19	chr6:137528108-137528208:-	CACCAACTAATGTTACAATTGAATCCTATAACATGAACCCTATCGTATATTGGGAGTACCAGATCATGCCACAGGTCCCTGTTTTTACCGTAGAGGTAAA	6	-1.6139045	14	15	6.07587	0	0	0.352065885778	3144	60	-0.64346	0.30146	0.232790003726	0
chari2015Train293T	IFNGR2_chr21_34787226	CGTTGTACAGGCGAATCTTCGGG	0.187969925	hg19	chr21:34787178-34787278:-	CCACTGGCTCCCAACTCAGGACCTGCTCTGCGTTGTACAGGCGAATCTTCGGGTGCTGAGGAGCGGGCAGCTGGGAAAGAGGGTCTTGAGGGGGACAGAG	17	-1.0874387	40	14	5.587	0	0	0.403151960695	3990	54	-0.391979	0.201113	0.135237185128	0
chari2015Train293T	IGF1R_chr15_99250799	TCGTTGCGGATGTCGATGCCTGG	0.093440478	hg19	chr15:99250751-99250851:-	CAGTTCTCCAGGCGCTTCAGCTGCTGATAGTCGTTGCGGATGTCGATGCCTGGCCCGCAGACTGAAGGGAGACAAGAGGGTAAACGTCTCAGTTAGAAGG	25	-0.84339864	46	2	5.3577	1	0	0.443965894013	4823	64	-0.262506	0.283054	0.200039438148	0
chari2015Train293T	IKZF1_chr7_50367244	CTGGAGTATCGCTTACAGGGGGG	0.749464668	hg19	chr7:50367196-50367296:-	CGGGGATCGGCATGGGCTCATCGCCCTCATCTGGAGTATCGCTTACAGGGGGGCTTTCCTTCCCTGATGAGAAAGAAGAAGTGTGAGTCTCGGGCGGTCA	81	0.59798001	69	25	6.86558	1	1	0.688947060771	4337	55	1.066968	0.849347	0.86647402102	83
chari2015Train293T	IL10RA_chr11_117859193	CAGGAGCGCCACTTCATAGCAGG	0.617283951	hg19	chr11:117859145-117859245:-	CTCCCCCTCCCTCTTCCCTTTTCCTCACCTCAGGAGCGCCACTTCATAGCAGGTACTTTCAGACTGATTTGGGATGGGTGTCCAGTGGAGGATGTGGTGG	48	-0.28237987	49	11	8.97813	0	0	0.586458520815	2983	72	0.086869	0.543053	0.462308048625	0
chari2015Train293T	IL11RA_chr9_34656739	CATCCCGAAACCAGGACACTGGG	1.308411215	hg19	chr9:34656691-34656791:-	AGTCAGGTCCCTGGAGCAGCTTTGGCTCCCCATCCCGAAACCAGGACACTGGGTCCCTGGAAGTGAGATGAGGTGACAATGGACAAAGACAAGATGTCAA	81	0.58616699	29	16	5.42349	0	0	0.560591834581	4455	68	-0.073344	0.334481	0.266546683369	0
chari2015Train293T	IL13RA1_chrX_117880926	TCTATTGAACGACGAGTTTCCGG	0.075987842	hg19	chrX:117880878-117880978:-	TGCAGACAAATCCTCTCATTCAGGGGTACTTCTATTGAACGACGAGTTTCCGGAGCTATTTTCTAAGGTTAGAAAATTGAAAAAGGCATTGCTTCAGCTA	43	-0.40160689	31	8	6.66974	0	0	0.296761845393	4137	62	-0.851685	0.144578	0.0883079422834	0
chari2015Train293T	IL13RA2_chrX_114244192	CAGTCTATCTTACTTTTACTCGG	0.174754671	hg19	chrX:114244144-114244244:-	TCTTTTGCTTTTCAGTTAAACCTTTGCCGCCAGTCTATCTTACTTTTACTCGGGAGAGTTCATGTGAAATTAAGCTGAAATGGAGCATACCTTTGGGACC	15	-1.1730656	28	30	5.95346	0	0	0.446542188162	2013	75	-0.573582	0.293406	0.277496087233	0
chari2015Train293T	IL15RA_chr10_6008256	CCGTGGAACACGCAGACATCTGG	0.847132945	hg19	chr10:6008208-6008308:-	TCGCAGGCATCACGTGCCCTCCCCCCATGTCCGTGGAACACGCAGACATCTGGGTCAAGAGCTACAGCTTGTACTCCAGGGAGCGGTACATTTGTAACTC	53	-0.17350019	25	2	4.89201	0	0	0.342298381255	3690	60	-0.151213	0.34682	0.299385384887	0
chari2015Train293T	IL17RA_chr22_17566061	TCGCAGGGAGGCGCCACCCGGGG	2.853321444	hg19	chr22:17566013-17566113:-	GGAGCAGACCAGCGCCCGGTGGTCCAGGAGTCGCAGGGAGGCGCCACCCGGGGCCAGCACGCCCAGGAGCAGCAGGAGCAGCCCCAGCAGGGGCCCCGGG	98	1.7165036	95	19	5.33932	1	0	0.517261790756	8347	58	1.127759	0.780665	0.773309880735	79
chari2015Train293T	IL17RB_chr3_53890974	ACCCGATGATAGTGCTGTGTTGG	0.475391499	hg19	chr3:53890926-53891026:-	AGAGAAAAAGTACCTCAAACACCTGAGAAAACCCGATGATAGTGCTGTGTTGGATAAGAGCCATGTATCTGTTTCCCAGGGGAGTGGTTGTGAAGTTCAC	1	-2.1405723	40	2	4.23466	0	0	0.561327237245	4452	57	-0.451374	0.365001	0.341280961157	0
chari2015Train293T	IL17RC_chr3_9962206	GATTCGTACCTCACTCCCTAGGG	1.393728223	hg19	chr3:9962158-9962258:-	CTTCTCGTACCTGGGCTGAGTATAGGACCAGATTCGTACCTCACTCCCTAGGGCAGCCTCGAAGCAGTCATATACCACAGAGCCCTGTGAGGAGAGGGGT	85	0.74333234	45	82	5.60065	0	0	0.650658355687	3659	66	-0.026585	0.714701	0.690323452885	0
chari2015Train293T	IL17RD_chr3_57199275	GCTCTGCTCCGTCTTCTTTACGG	0.222222222	hg19	chr3:57199227-57199327:-	CGAGCGCACGGCCATGGCCCCGTGGCTGCAGCTCTGCTCCGTCTTCTTTACGGTCAACGCCTGCCTCAACGGCTCGCAGCTGGCTGTGGCCGCTGGCGGG	49	-0.26849841	29	70	8.24742	0	0	0.330396477727	4995	49	-0.621316	0.28239	0.147742016122	0
chari2015Train293T	IL17RE_chr3_9948671	ACCCGAATAGCCCGGGCCTCAGG	0.718778077	hg19	chr3:9948623-9948723:-	ACGCTGACCTCAGGGCCTGAAGATATGGTCACCCGAATAGCCCGGGCCTCAGGCAGCAAATCAAAGGAGAACTCGGGTCCTGGGGAGAGGAAGGACTCAG	62	0.055719171	68	0	4.6646	1	0	0.459232113815	4296	73	-0.246045	0.156633	0.0789992368624	0
chari2015Train293T	IL18R1_chr2_102992402	CGGCGTTCTTCTTTATCGTTGGG	0.353800135	hg19	chr2:102992354-102992454:-	CGCAGGAGTAATACCCCTGATCTTCAAACTCGGCGTTCTTCTTTATCGTTGGGTTTTTATTGTTCTCCAGTAGTAGCTTTTTACAGTTCTGTTTTTAATA	0	-2.6688261	63	29	5.67678	0	0	0.421266812855	5415	61	-0.361056	0.144514	0.0755879378439	0
chari2015Train293T	IL18RAP_chr2_103040430	ACGACCTATCTGATGTCCAATGG	0.772304989	hg19	chr2:103040399-103040499:+	TCCCTGAGCACCTGCCCTTCATGGGTAGTAACGACCTATCTGATGTCCAATGGTACCAACAACCTTCGAATGGAGATCCATTAGAGGACATTAGGAAAAG	58	-0.061657518	56	20	7.96517	0	0	0.667463305261	3866	64	-0.088052	0.65014	0.693550797694	55
chari2015Train293T	IL1R1_chr2_102781663	AAGCAGAAACTACCCGTTGCAGG	0.0	hg19	chr2:102781632-102781732:+	AACTTATGTTATAATGCACAAGCCATATTTAAGCAGAAACTACCCGTTGCAGGAGACGGAGGACTTGTGTGCCCTTATATGGAGTTTTTTAAAAATGAAA	51	-0.22654602	36	5	6.22062	1	0	0.476913573248	3343	69	-0.310436	0.458934	0.413461505494	0
chari2015Train293T	IL1R2_chr2_102626054	GGCATTACAAGCGGGAGTTCAGG	0.447743608	hg19	chr2:102626023-102626123:+	GGGCTGCCAGAAGCTGCCGGTTTCGTGGGAGGCATTACAAGCGGGAGTTCAGGCTGGAAGGGGAGCCTGTAGCCCTGAGGTGCCCCCAGGTGCCCTACTG	31	-0.6798315	48	4	5.11808	0	0	0.37911735707	5608	62	-0.333447	0.483313	0.554185303054	0
chari2015Train293T	IL1RAPL2_chrX_104440251	TATTCGTACCAACTATAGCACGG	2.902902903	hg19	chrX:104440220-104440320:+	CCGAGTGAAATGTGCCCTTTTCTACAGTTATATTCGTACCAACTATAGCACGGCCCAGAGCACTGGGCTCAGGCTTATGTGGTACAAAAACAAAGGTGAT	74	0.36429012	23	62	7.19332	0	0	0.695012378418	3431	62	0.610049	0.780395	0.805074756362	77
chari2015Train293T	IL1RAP_chr3_190322080	TAATTGGCTCCTCAAGGTCCCGG	0.758853288	hg19	chr3:190322032-190322132:-	TACTAATGCGGTTCTCGGGGAGGCGGAAGTTAATTGGCTCCTCAAGGTCCCGGTCCTGCCTAGTCCAATACCAGATCAGAGTAAGGCCAGCTGAATGGGC	2	-2.0155438	43	10	5.95181	1	0	0.59302919061	4458	57	0.105759	0.638593	0.657707239937	0
chari2015Train293T	IL1RL1_chr2_102955369	TTGTGAGTAATACCAATCCACGG	1.532645346	hg19	chr2:102955321-102955421:-	TCTTTCCTGAGTGGGAATACTTTTGTTTGTTTGTGAGTAATACCAATCCACGGTGTAACTAGGTTTTCCTTGTCTAGGACATCTTACAATTAAAGCCTCA	53	-0.17910306	55	77	4.05696	0	0	0.677538496923	3221	71	0.447629	0.628724	0.566493982402	72
chari2015Train293T	IL20RB_chr3_136701106	TGCCATACAACCTTCGTGTCAGG	0.340146753	hg19	chr3:136701075-136701175:+	GTGATGTCACTGATGACATCACGGCCACTGTGCCATACAACCTTCGTGTCAGGGCCACATTGGGCTCACAGACCTCAGCCTGGAGCATCCTGAAGCATCC	13	-1.2234785	39	1	5.6607	1	0	0.407329055882	3577	75	-0.639652	0.088464	0.0409527165448	0
chari2015Train293T	IL21R_chr16_27445693	CTACACCGATTACCTCCAGACGG	3.191371066	hg19	chr16:27445662-27445762:+	TCCAGGCTGGGGCTGCCCCGACCTCGTCTGCTACACCGATTACCTCCAGACGGTCATCTGCATCCTGGAAATGTGGAACCTCCACCCCAGCACGCTCACC	86	0.80466261	31	94	3.68425	0	0	0.697614699988	3539	44	0.092936	0.652212	0.732531491527	80
chari2015Train293T	IL22RA1_chr1_24465094	GCCGGAGGGCACCCCAGACACGG	1.248374512	hg19	chr1:24465046-24465146:-	CTTTGAAAACATCCTGACGTGGGACAGCGGGCCGGAGGGCACCCCAGACACGGTCTACAGCATCGAGTATAAGACGTAGGCTTCTCTCTTGACCCCACCT	63	0.078986693	73	7	7.92004	0	0	0.539701157365	4164	50	0.389194	0.766541	0.755510935115	52
chari2015Train293T	IL2RA_chr10_6067815	ATTGGTTGTCCCAGGACGAGTGG	2.834799609	hg19	chr10:6067784-6067884:+	AGGGACACTTACCAGAGCTTGTGCATTGACATTGGTTGTCCCAGGACGAGTGGCTAGAGTTTCCTGTACAGAGCATATAGAGTGACCCGCTTTTTATTCT	90	1.0002981	56	30	7.32086	1	0	0.656481991123	4129	58	0.373699	0.595102	0.610585576072	51
chari2015Train293T	IL2RG_chrX_70331295	ACGACAATTCTGACGCCCAATGG	1.192249838	hg19	chrX:70331247-70331347:-	CAGCTGCCCCTGCTGGGAGTGGGGCTGAACACGACAATTCTGACGCCCAATGGGAATGAAGACACCACAGCTGGTGGGAAATCTGGGACTGGAGGGGGCT	71	0.29456902	50	21	6.32081	1	0	0.573444908971	4457	60	-0.207514	0.633733	0.589792325178	63
chari2015Train293T	IL4R_chr16_27353487	TGAGCATCTCTACTTGCGAGTGG	1.198083067	hg19	chr16:27353456-27353556:+	TGCAGGAGCCCACCTGCGTCTCCGACTACATGAGCATCTCTACTTGCGAGTGGAAGATGAATGGTCCCACCAATTGCAGCACCGAGCTCCGCCTGTTGTA	62	0.050042115	40	76	7.66829	1	0	0.691436114782	3403	54	0.203904	0.757378	0.750102324529	72
chari2015Train293T	IL5RA_chr3_3133908	GTGGAGCCAACCTATTTATGTGG	0.542849515	hg19	chr3:3133860-3133960:-	CATGTGCAGAGAGGCAGGGCTCTGGAGTGAGTGGAGCCAACCTATTTATGTGGGTAAGTAGCTTATGTTTATTTTACATTGGCAGCCTTCCTTGTGATCA	61	0.035196239	37	9	3.76158	0	0	0.590364425586	3883	72	-0.095623	0.549987	0.465289411789	0
chari2015Train293T	IL6R_chr1_154407058	CTCCTGCCAGTTAGCAGTCCCGG	0.501756147	hg19	chr1:154407027-154407127:+	GTGCCAGTATTCCCAGGAGTCCCAGAAGTTCTCCTGCCAGTTAGCAGTCCCGGAGGGAGACAGCTCTTTCTACATAGTGTCCATGTGCGTCGCCAGTAGT	1	-2.0885032	52	0	4.62577	1	0	0.488021009706	3636	62	-0.410573	0.257218	0.198905637153	0
chari2015Train293T	IL6ST_chr5_55250639	TCTTAAATAGGTGCGATGCACGG	4.347826087	hg19	chr5:55250608-55250708:+	TCAATTTAGATGTTTCTAGCCAGGTATACCTCTTAAATAGGTGCGATGCACGGTACCATCTTCTTGTTGCCAGTCTGTGATACAGGGTGCTTTATCTGAT	61	0.018613348	41	72	5.46018	0	0	0.649265068577	3291	60	-0.172678	0.238416	0.134788732412	76
chari2015Train293T	INSRR_chr1_156823971	GCCGCGGAAGTCCTCCCCGGTGG	1.636582529	hg19	chr1:156823940-156824040:+	GGTGACCTGGGTGAGGCGAGGGAAGCTGAGGCCGCGGAAGTCCTCCCCGGTGGCTGTGAACATGAGCAGGATCTGCAGGTGGCCCTCCACCACGCTGCAG	99	2.3057217	90	23	6.16822	1	1	0.652203314297	3541	59	0.808994	0.9271868	0.943846086686	80
chari2015Train293T	INSR_chr19_7267659	TAAAGAACAGTCGTGATCCCCGG	0.064482848	hg19	chr19:7267628-7267728:+	GAACCATCTCGAAGATGACCAGCGCGTAGTTAAAGAACAGTCGTGATCCCCGGATGACCGTGAGGTTGGGGAACAGGTCCTTCAGGCTCTCGAGCCCATA	53	-0.18119147	51	34	6.87564	1	0	0.604839591351	3940	63	-0.112974	0.524647	0.538024727156	0
chari2015Train293T	IRF4_chr6_393234	CTGATCGACCAGATCGACAGCGG	1.578400831	hg19	chr6:393203-393303:+	AGCTGCGGCAACGGGAAGCTCCGCCAGTGGCTGATCGACCAGATCGACAGCGGCAAGTACCCCGGGCTGGTGTGGGAGAACGAGGAGAAGAGCATCTTCC	72	0.32849824	78	52	9.26015	1	0	0.722257817369	4064	44	0.954788	0.784463	0.845540586496	76
chari2015Train293T	ITK_chr5_156649936	CGCCGCAGTGCGAGTTCCTGAGG	1.068812297	hg19	chr5:156649888-156649988:-	GAACTGTCCAGCAGGCAGTACTCTTCGTTGCGCCGCAGTGCGAGTTCCTGAGGATCATTGGTTTGGTAGTCATATAAGGCAATGACCACAGTTTCTTCAG	76	0.42425843	50	5	4.31223	0	0	0.567853780885	3171	70	0.031728	0.358567	0.252426986729	0
chari2015Train293T	ITPR1_chr3_4558211	AGACATTTGTTCTCTGTACGCGG	0.641319285	hg19	chr3:4558180-4558280:+	TGACAAAATGTCTAGCTTCCTACATATTGGAGACATTTGTTCTCTGTACGCGGAGGGATCGACAAATGGATTTATTAGCACCTTGGGGTAAGAGCATGCA	33	-0.64692592	36	65	4.67028	0	0	0.680848005291	3127	79	-0.211272	0.338893	0.270583131288	66
chari2015Train293T	ITPR2_chr12_26868276	ATTGGCGCAAGGTCGTACGAAGG	2.472014925	hg19	chr12:26868245-26868345:+	GTGCTTTAGAACTAGTAGCAGAAGTAGCTGATTGGCGCAAGGTCGTACGAAGGAAAATGTGCTGTTTTTTCTCATATTCATCACAAGTCAAAAACTTCTC	60	0.00037559797	50	48	4.47174	0	0	0.718147099631	3359	77	0.860038	0.730235	0.678085300314	74
chari2015Train293T	JAK1_chr1_65349035	GGAAGTGATCTTCTATCTGTCGG	0.135718466	hg19	chr1:65348987-65349087:-	GGTGAACCTGGAGGCCCCTGAGCCAGGGGTGGAAGTGATCTTCTATCTGTCGGACAGGGAGCCCCTCCGGCTGGGCAGTGGAGAGTACACAGCAGAGGAA	20	-1.0005981	42	28	8.19729	0	0	0.581296676847	3828	64	0.133377	0.631607	0.513799874515	0
chari2015Train293T	JAK2_chr9_5050686	TGGCGGCATGATTTTGTGCACGG	0.570450656	hg19	chr9:5050655-5050755:+	GAGATATTTCCTTCAAATTTTTGGTTTTAGTGGCGGCATGATTTTGTGCACGGATGGATAAAAGTACCTGTGACTCATGAAACACAGGAAGAATGTCTTG	19	-1.0244219	64	60	6.65169	0	0	0.588123902247	3294	68	-0.071683	0.389797	0.369173883516	0
chari2015Train293T	JAK3_chr19_17955163	TTCATGCAGCCTCTTGTCCACGG	2.879243661	hg19	chr19:17955115-17955215:-	AAGTGAAGAGACGCCCCTGATCCCTCAGCGTTCATGCAGCCTCTTGTCCACGGAGGCTGGTGCCCTGCATGTGCTGCTGCCCGCTCGGGGCCCCGGGCCC	42	-0.41984866	43	23	8.43893	0	0	0.590549924873	4693	74	-0.053601	0.400446	0.303264955313	0
chari2015Train293T	JAZF1_chr7_27934958	GACAGAGTCAGCGAGAGCTTCGG	0.852064052	hg19	chr7:27934927-27935027:+	GTGGACACATTCCCTCGAGACACTGAGCTGGACAGAGTCAGCGAGAGCTTCGGCTGAATCTTCTTCTTTAGGGACTCCTGCTCTCGGCGGGCAGCATCTG	51	-0.20715521	60	57	5.47136	0	0	0.4954613105	4067	42	0.299479	0.733881	0.803314160699	0
chari2015Train293T	JUN_chr1_59248672	TCGTTCCTCCCGTCCGAGAGCGG	1.210653753	hg19	chr1:59248624-59248724:-	ACGACCTTCTATGACGATGCCCTCAACGCCTCGTTCCTCCCGTCCGAGAGCGGACCTTATGGCTACAGTAACCCCAAGATCCTGAAACAGAGCATGACCC	52	-0.18620799	68	37	6.44487	1	0	0.603494395134	4480	69	0.236401	0.475014	0.469855594979	58
chari2015Train293T	KAT6B_chr10_76603112	TGAAAGACGGACCGCAGTACAGG	0.971884762	hg19	chr10:76603081-76603181:+	CCAAACGCGCTGTGAATAATGGGAGGTTACTGAAAGACGGACCGCAGTACAGGGTCAATTATGGGAGCTTAGATGGCAAAGGGGCACCTCAGTATCCCAG	25	-0.85847442	43	6	5.81155	0	0	0.458687650022	3905	75	-0.092044	0.597473	0.600522402421	0
chari2015Train293T	KCNA10_chr1_111061254	GAGGATCTTCCCGTTGGAGAAGG	0.73024055	hg19	chr1:111061223-111061323:+	GGCCGTCTCATGGTTGGTGCTTTCGCTGATGAGGATCTTCCCGTTGGAGAAGGAGCTGCCCCCAGGCCGGCCTTTTGGGCTGGTTGAGTCGAAGTCTGTG	58	-0.054253662	47	3	7.92303	0	0	0.565691744565	4925	57	0.409276	0.849731	0.88800100359	0
chari2015Train293T	KCNA1_chr12_5021146	GGTGTTGTCGATGCGGTGGACGG	6.160204684	hg19	chr12:5021098-5021198:-	TGTGAAGATGTTGGAATTGTAGATGACCGTGGTGTTGTCGATGCGGTGGACGGTGCCCGTGAAGTCCTTGTCATCCTTCAGCTCGGGGAGCGTCTCCAGG	58	-0.056911808	63	66	6.70224	1	0	0.598175626211	5592	46	0.082891	0.677781	0.773024940522	50
chari2015Train293T	KCNA2_chr1_111146773	ACCTATTCCAACAGCACCATCGG	0.287528453	hg19	chr1:111146725-111146825:-	GACATGCATGGTAGTGGGGTGACCTTCCACACCTATTCCAACAGCACCATCGGGTACCAGCAGTCCACTTCCTTCACAGACCCTTTCTTCATTGTAGAGA	20	-0.99645285	60	9	4.5624	0	0	0.546567669664	4752	56	-0.071109	0.548366	0.54686881651	0
chari2015Train293T	KCNA3_chr1_111217259	CCGGGCACCACGGTCATGTCGGG	3.368977808	hg19	chr1:111217228-111217328:+	TCGGCCACCTCCGGCTCCAGCAGGTGGTCCCCGGGCACCACGGTCATGTCGGGCGGCAGCTCGCGGCCTGCGGCGGGCTCCGCGTAGCCGTGGTTCACCA	20	-0.98770139	68	2	7.63665	0	0	0.441838077776	5756	56	-0.111507	0.264961	0.204284655592	0
chari2015Train293T	KCNA4_chr11_30033697	GTTCACAACAGTCACTGTAGCGG	0.950226244	hg19	chr11:30033666-30033766:+	AGCGTAGGCCTGACACATTTATCACCACACGTTCACAACAGTCACTGTAGCGGACTGAACTGTAGCCGCCACCGCCCTCATCCTGAGGCAGCAGATCCGT	69	0.21793985	46	28	5.17222	0	0	0.739444756744	3257	46	0.470037	0.758325	0.832403268716	58
chari2015Train293T	KCNA5_chr12_5153344	GGCGGTGCCATGACCGTCAGAGG	0.440528634	hg19	chr12:5153313-5153413:+	ATGGAGATCGCCCTGGTGCCCCTGGAGAACGGCGGTGCCATGACCGTCAGAGGAGGCGATGAGGCCCGGGCAGGCTGCGGCCAGGCCACAGGGGGAGAGC	69	0.22606904	70	8	5.08548	1	0	0.586048956765	5498	61	0.319997	0.686225	0.6368498889	0
chari2015Train293T	KCNA6_chr12_4919213	ATCGGAGAAATCCCTTACGCTGG	2.43902439	hg19	chr12:4919182-4919282:+	GCGGGGAGCGCACCTCCGAGGGGGCATGAGATCGGAGAAATCCCTTACGCTGGCGGCGCCGGGGGAGGTCCGTGGGCCGGAGGGAGAGCAACAGGATGCG	30	-0.72476816	22	6	3.73009	0	0	0.645231353573	5714	53	0.474072	0.70128	0.689330935861	0
chari2015Train293T	KCNA7_chr19_49575785	CGAGCGGCTGGTGCTCAACGTGG	1.035607988	hg19	chr19:49575737-49575837:-	GCCGCGGTGCCCGCCGCCGTGCGGCTGCTGCGAGCGGCTGGTGCTCAACGTGGCCGGGCTGCGCTTCGAGACGCGGGCGCGCACGCTGGGCCGCTTCCCG	72	0.30052876	57	54	5.03161	0	0	0.684403621138	8007	58	0.640548	0.834221	0.920215619046	74
chari2015Train293T	KCNAB1_chr3_156009801	AGCCCGGGCCAAATTCCGCACGG	0.125772084	hg19	chr3:156009770-156009870:+	GAGCTCCACCGCCCCCAATGTGGTGAACGCAGCCCGGGCCAAATTCCGCACGGTCGCTATCATCGCGCGCAGCCTGGGGACGTTCACGCCTCAGCATCAC	89	0.94880761	38	89	8.29613	1	0	0.684488952569	5707	54	0.267582	0.737533	0.740667384374	80
chari2015Train293T	KCNAB2_chr1_6111607	TGACGTACAGCGAGAGTCTGCGG	0.756968091	hg19	chr1:6111576-6111676:+	CTCCCAAGCCAGGCGGCACCATGCTGTCCATGACGTACAGCGAGAGTCTGCGGAGCGTGAGCAGCAGGTGCCACTCTGAATGGGCCCTGCACCCCGTCCG	70	0.24842009	59	31	3.92196	0	0	0.673916147315	5163	50	0.020652	0.468002	0.469543595173	0
chari2015Train293T	KCNAB3_chr17_7832709	CCGGCTGCGAAGGTTCTGCTCGG	1.023204824	hg19	chr17:7832678-7832778:+	CCGGGGTCCACACAGACGGTCCTCACTGCTCCGGCTGCGAAGGTTCTGCTCGGTACACGCGATAGACACCTGCATGCTGGCTGGCCGAGGCGGGGGAGGG	22	-0.93956574	60	29	8.17131	0	0	0.586358239201	3576	81	-0.17451	0.503834	0.508920611901	0
chari2015Train293T	KCNB1_chr20_48098992	CCGGCGGGCATGACGAAGCATGG	0.63944909	hg19	chr20:48098944-48099044:-	GGGGGGGCGGGGGCGGCCGGATCAGCGATGCCGGCGGGCATGACGAAGCATGGCTCCCGCTCCACCAGCTCGCTGCCGCCCGAGCCCATGGAGATCGTGC	71	0.2844114	57	14	4.37532	0	0	0.584420192321	5654	66	0.375792	0.680998	0.641511805652	66
chari2015Train293T	KCNB2_chr8_73479985	GTCTTCCTGTTTAAGCCCGGGGG	2.723198897	hg19	chr8:73479937-73480037:-	TCTGGAGGAAGGGAAAGTGTCGACCTTGAAGTCTTCCTGTTTAAGCCCGGGGGAGCCTTTTCTGCCATTTTGAACTGGACAAAGCCGCAGAGCCAGGGTC	93	1.1782184	74	55	5.95101	1	1	0.624761525863	4491	66	0.542826	0.783598	0.76689710021	82
chari2015Train293T	KCNC1_chr11_17757555	TGCGCTCGCTCTCGTCCCCTTGG	0.476645924	hg19	chr11:17757507-17757607:-	GGTGGCGCGTGCCGCCCACGTTGATCACGATGCGCTCGCTCTCGTCCCCTTGGCCCATCGCGGCGCCCCCTTAGGCATGGCGCGGCCCAGCGACACCCAT	46	-0.3304735	40	10	4.40542	1	0	0.494775050474	6335	60	-0.210758	0.428058	0.333209208202	0
chari2015Train293T	KCNC2_chr12_75601456	AAGAACTCGCGGCCGCCACCGGG	1.659292035	hg19	chr12:75601425-75601525:+	TAGGCGAAGACGCCCGGGTGCCGGTCGAAGAAGAACTCGCGGCCGCCACCGGGATGGTCGCTGGCCCTGCCGCCGCGGGAACTGCAGTTGCCCGCGCCGC	46	-0.33763842	52	30	7.08017	1	0	0.54263692445	5885	55	-0.171021	0.528919	0.563030580829	0
chari2015Train293T	KCNC4_chr1_110754776	CTAGCGGCCCGGGAGGAGTAGGG	3.32594235	hg19	chr1:110754728-110754828:-	ATGGGGAGACACGGGCTCCTGCCACTCACCCTAGCGGCCCGGGAGGAGTAGGGATCCTCGAAGAGCGCCCACATGCGGGGCTGCCAGCCGCGGCAGCCCC	64	0.10160629	64	28	7.15484	0	0	0.581290270328	6178	66	-0.037203	0.502321	0.530570133342	0
chari2015Train293T	KCND1_chrX_48826293	GGCCTGGTTCCCGAGCTAGTCGG	0.621558843	hg19	chrX:48826245-48826345:-	CAGGCCTTCGACGAAGAGCTGGCTTTCTACGGCCTGGTTCCCGAGCTAGTCGGTGACTGCTGCCTTGAAGAGTATCGGGACCGAAAGAAGGAGAATGCCG	61	0.030937683	46	19	7.19222	0	0	0.60626013966	4570	60	-0.262774	0.392508	0.292788005228	0
chari2015Train293T	KCND2_chr7_119914717	TTTGCAAGGGCAGCGGCTATCGG	0.330568578	hg19	chr7:119914686-119914786:+	ATGGCGGCGGGGGTGGCAGCGTGGCTGCCTTTTGCAAGGGCAGCGGCTATCGGGTGGATGCCTGTGGCCTCGGGGCCTATGCCGGCTCCCCCGAGGCAGG	51	-0.20569099	63	2	6.89546	0	0	0.416801248632	6140	63	-0.193308	0.261033	0.213539787302	0
chari2015Train293T	KCND3_chr1_112525066	GCACGCAGCGGAACACCTCGGGG	1.895877219	hg19	chr1:112525035-112525135:+	AGTGCAGCTTCCCCGTGCGGTAGAAGTTGAGCACGCAGCGGAACACCTCGGGGTCCCGGTCGAAGAAGTACTCCTTGGTGTCCTCGTTGAAGAAGAACTC	99	2.0061044	25	77	4.38616	1	0	0.730639979783	3938	33	0.576702	0.837438	0.880213772831	85
chari2015Train293T	KCNE1L_chrX_108868186	GGTGCAGCTCGAGCAACAGGCGG	3.073354596	hg19	chrX:108868155-108868255:+	CAGCGCCCAAGCCGCTGGCATTACCCCGGTGGTGCAGCTCGAGCAACAGGCGGCTCAGAAGGGTTCGCAGCCGCTGGCTCTCGCTGCAGTTCATGGCTTT	95	1.3395925	59	71	7.40731	0	1	0.656564031106	5587	37	1.359959	0.9428353	0.956401089109	93
chari2015Train293T	KCNE1_chr21_35821905	TCACCGCTGTGGTGTTAGACAGG	0.415911988	hg19	chr21:35821874-35821974:+	TCTCCTGCCACAGCTTGGTCAGAAAGGGCGTCACCGCTGTGGTGTTAGACAGGATCATCCTGGGCATTAAGGTTCCACTGCTGCAGCTCAAACTTCCCAG	32	-0.65473861	40	10	4.37725	0	0	0.53540653936	3439	67	-0.239557	0.32617	0.281393198649	0
chari2015Train293T	KCNE3_chr11_74168576	ATACCAGGTCTCCGTTCCATTGG	0.326797386	hg19	chr11:74168545-74168645:+	TAGAGCCTTCAGCACGGCATGCAGGCTCTCATACCAGGTCTCCGTTCCATTGGTAGTCTCCATAGCAACAGGGATTGAGGTGGGGGAAGACTCGGTAGAA	32	-0.65964798	55	55	6.31948	0	0	0.559855105176	3894	57	-0.560698	0.49608	0.487949837283	0
chari2015Train293T	KCNE4_chr2_223917928	CACGTCCGGGGAGGAGGACTCGG	0.282192804	hg19	chr2:223917880-223917980:-	GTCTGCCCCCTCCTCCTGAATGGTGAGGTGCACGTCCGGGGAGGAGGACTCGGAGCTCACGCTGTCCCCTTCCATGGAACAGAGGGTGCAGGACAGCGCG	32	-0.66527424	68	0	6.05038	0	0	0.444077740805	4769	49	-0.182171	0.428644	0.366805135766	0
chari2015Train293T	KCNF1_chr2_11052643	GGCGTGCGGCAGGTGCTGTACGG	2.536605486	hg19	chr2:11052612-11052712:+	GACGACATAGAGATAGTCGTCAACGTGGGGGGCGTGCGGCAGGTGCTGTACGGGGACCTCCTCAGTCAGTACCCTGAGACCCGGCTGGCGGAGCTCATCA	81	0.5901095	57	2	10.25186	0	0	0.375054208291	4663	59	-0.47883	0.511766	0.513007684188	0
chari2015Train293T	KCNG1_chr20_49626750	TCAAGGGCGCGTTCTACCGCCGG	0.991786766	hg19	chr20:49626702-49626802:-	ACCCGGCCTTCCTCCCGCAGCGCCAGGCCATCAAGGGCGCGTTCTACCGCCGGGCGCAGCGGCTGCGGCCGCAGGATGAGCCCCGCCAGGGCTGTCAGCC	26	-0.81674158	41	27	7.14435	1	0	0.486516393973	8181	75	0.732939	0.737278	0.66002010502	0
chari2015Train293T	KCNG2_chr18_77623892	GTGCGCCTTCCGCGCCATCGTGG	0.587774295	hg19	chr18:77623861-77623961:+	CCGCGACGAGTTCTTCTTCGACCGCAGCCCGTGCGCCTTCCGCGCCATCGTGGCGCTTTTGCGCGCAGGGAAGCTGCGACTGCTGCGGGGCCCGTGCGCG	80	0.57033227	61	4	6.45626	1	0	0.597571759779	6690	76	-0.026954	0.592795	0.619726514227	59
chari2015Train293T	KCNG3_chr2_42720567	CTCCCGGGACAGCGAATACCGGG	0.537403267	hg19	chr2:42720536-42720636:+	CACGCGGCGCAGCGGGAAGTCCTTCAGCAGCTCCCGGGACAGCGAATACCGGGCGCCGCCCACGTTCAGCACCACCGAGGCCGCCCCGCTGCGCCCGAAG	48	-0.27559983	56	7	6.71636	0	0	0.504931812887	6446	74	-0.056075	0.326026	0.349649627656	0
chari2015Train293T	KCNG4_chr16_84270956	TCCGCACCCTCCGGTAGTAAAGG	0.221202769	hg19	chr16:84270925-84271025:+	CCACTGGGGAGGCGTCCAGGGCACCCACCTTCCGCACCCTCCGGTAGTAAAGGCCCTTGATGGACGGCGTCTCCATGGGGCTGGACAGGAGCTGACTCCA	26	-0.8108166	41	9	4.62665	0	0	0.521865063809	4560	73	-0.093582	0.464335	0.40542016012	0
chari2015Train293T	KCNH1_chr1_211192482	CAAGATGATCCAATCCCACGTGG	3.401360544	hg19	chr1:211192451-211192551:+	GACCAAGATGGCTGTATAGAAGGTCAAGATCAAGATGATCCAATCCCACGTGGTCTTAAAAACACAATAATGTAAGATGATGTGAGGGGGAGTCTTTGGT	97	1.5390196	34	47	8.08328	1	0	0.721905577185	3162	57	0.436858	0.815524	0.857188250311	90
chari2015Train293T	KCNH2_chr7_150672006	CGTTGGCGATGATGAACTTACGG	1.138811942	hg19	chr7:150671975-150672075:+	AGTAGATGACGGCGCAGTTCTCCACCCGAGCGTTGGCGATGATGAACTTACGGCCTAGGGGGGCGGGGAGGAGAGTGCGCGTGAGCGGGGACCCCAGCCT	57	-0.078769424	37	8	4.78641	0	0	0.543773623649	3943	66	0.139411	0.391446	0.406881891761	0
chari2015Train293T	KCNH3_chr12_49933248	ACCATCGCTACGCGCTTCGACGG	2.018466824	hg19	chr12:49933217-49933317:+	CTCCTGGCGCCGCAGAACACCTTCCTGGACACCATCGCTACGCGCTTCGACGGCACGCGTGAGTCCGACCCTCGCCCACTTGCACCCGGGCCGCCGGACC	42	-0.42253074	51	14	3.9377	0	0	0.569881371695	6571	63	0.18785	0.616207	0.636089417256	0
chari2015Train293T	KCNH4_chr17_40332939	GCCGGTCATGAAGGGGTTGCTGG	0.973257343	hg19	chr17:40332891-40332991:-	CCGCGCCTTGAACCCACGCCCCGGGGCCATGCCGGTCATGAAGGGGTTGCTGGCCCCGCAAAACACCTTCCTGGACACCATCGCCACCCGTTTTGACGGA	62	0.054230172	35	2	6.0361	1	0	0.297209894979	5460	50	-0.409367	0.43184	0.474085769915	0
chari2015Train293T	KCNH5_chr14_63453877	CGAAATTTGCCCGATTGACACGG	0.311769291	hg19	chr14:63453829-63453929:-	AGACTTTCTTTCCTTATTTTTAAGGTTGGACGAAATTTGCCCGATTGACACGGGCTTTGACAAATAGCCGAAGTGTTTTGCAGCAGCTCACGCCAATGAA	25	-0.84217421	6	17	6.62325	0	0	0.521648878778	3923	55	-0.054216	0.579872	0.571659487012	0
chari2015Train293T	KCNH6_chr17_61601636	CGGCGCTGCTTGGTGTGTTGGGG	0.324832097	hg19	chr17:61601588-61601688:-	CCCCCAGCAGGGCCTGCGCTAGGCGGGACACGGCGCTGCTTGGTGTGTTGGGGCCTGTGAGGAAGTCGCAGGTGCAGGGTTGCTGCATCACCTCCACTCG	26	-0.8115838	56	13	7.48486	0	0	0.619239008577	6606	57	0.099252	0.351677	0.335414511243	0
chari2015Train293T	KCNH7_chr2_163374306	TAGTATACGGAGAGCATCTTCGG	0.116654702	hg19	chr2:163374258-163374358:-	GTCCCATTCCAGATCAAGGGAAAGCTTATGTAGTATACGGAGAGCATCTTCGGTCCATGATATAGAAGGATTCGGCGTCCACCCCAAGAACATATTTAGA	13	-1.2345098	54	19	5.57303	0	0	0.480158637542	3585	82	-0.665728	0.322977	0.277175583631	0
chari2015Train293T	KCNH8_chr3_19389364	CCTTACAACGTTTGCTTTATTGG	0.039666799	hg19	chr3:19389333-19389433:+	TTGGCAACGTTTTATGTTGCTGTGACTGTACCTTACAACGTTTGCTTTATTGGCAATGACGACCTGTCCACAACTCGGAGCACAACCGTCAGTGACATTG	2	-2.0218133	29	0	5.4116	0	0	0.0828844891927	3219	58	-1.16782	0.064202	0.0389089914514	0
chari2015Train293T	KCNJ10_chr1_160012070	CACATGGTTCCTCTTTGGCGTGG	0.646305918	hg19	chr1:160012022-160012122:-	GCTTCTGCTCTTCTCTGCGACCTTTGCAGGCACATGGTTCCTCTTTGGCGTGGTGTGGTATCTGGTAGCTGTGGCACATGGGGACCTGCTGGAGCTGGAC	34	-0.61351298	38	22	7.67426	1	0	0.598971083707	4353	81	0.448111	0.750681	0.78383860375	0
chari2015Train293T	KCNJ11_chr11_17409608	CCGCAAGGGCATCATCCCCGAGG	2.310453118	hg19	chr11:17409560-17409660:-	CTCCCTGGGGGTCACCGGAGCCATGCTGTCCCGCAAGGGCATCATCCCCGAGGAATACGTGCTGACACGCCTGGCAGAGGACCCTGCCAAGCCCAGGTAC	90	1.0008	66	24	7.71617	1	0	0.70237777214	3445	62	0.72724	0.820376	0.857562049767	91
chari2015Train293T	KCNJ12_chr17_21318738	CAACGGCTTCGGCAACGGCAAGG	0.995732575	hg19	chr17:21318707-21318807:+	CGGGCTGCACCTGGTCACCATGTCGGGCGCCAACGGCTTCGGCAACGGCAAGGTGCACACGCGGCGCAGGTGCCGCAACCGCTTCGTCAAGAAGAATGGC	73	0.33757565	50	9	5.50959	1	0	0.592500940054	7805	71	0.483667	0.75086	0.721484268834	55
chari2015Train293T	KCNJ13_chr2_233635910	AACGCCAGCGCATGTCCATTAGG	0.837742504	hg19	chr2:233635879-233635979:+	CAAAAGAAGCAGAAAAGACCAACATCATCCAACGCCAGCGCATGTCCATTAGGATTCCCCAAGCATCTCGAAGATATGCAAGACCTCTTTGAGCGCCATC	68	0.20399244	35	9	4.1555	0	0	0.443545647463	4457	73	-0.676843	0.275085	0.20554174909	0
chari2015Train293T	KCNJ14_chr19_48965061	GTTGCGGCACAACCCGGGCCCGG	0.376834589	hg19	chr19:48965013-48965113:-	GGGTGACTGCACCGGTGCCGGCGCCCACCCGTTGCGGCACAACCCGGGCCCGGCCTCCTCTTCATCGCCCGCCCGGCTGTCTCCCGAATCCAGGGCGCCG	53	-0.17002038	57	15	7.36497	1	0	0.419872875393	7640	74	0.570701	0.815658	0.837417585237	0
chari2015Train293T	KCNJ15_chr21_39671386	CACAAAAGTGGCAGCGAACAGGG	0.476947536	hg19	chr21:39671338-39671438:-	GTAGATGACTCCAAAAAGGAACCAGGTCATCACAAAAGTGGCAGCGAACAGGGTGAGTTTGTATCTCCACTTCATGTCGATAACTGTGGTCCACAGGTCT	63	0.064856281	52	20	3.7395	0	0	0.562351029547	3151	52	-0.302212	0.332702	0.303708681152	0
chari2015Train293T	KCNJ16_chr17_68128764	GTAGCTGAAACGAATGGTTTGGG	0.322407308	hg19	chr17:68128716-68128816:-	CTTCCCATCTCTCATACCTATAAGTGCAAAGTAGCTGAAACGAATGGTTTGGGCTCTCTTTCGAGCAGTTGCCATTTTGGCCAAGGCAGCTCCAATGATA	28	-0.76913369	44	20	4.00869	0	0	0.428302065947	3150	58	-0.183893	0.588439	0.57615197746	0
chari2015Train293T	KCNJ1_chr11_128712280	CGTGTCAAACACATTCCGACTGG	2.44100895	hg19	chr11:128712249-128712349:+	GAGGTGATTTCCCCAGCCTCCACTTACCAACGTGTCAAACACATTCCGACTGGAAGCATTCATGGCTGGAAAAAGCAAGGAAGTGGTGCTGGTTGTTGGT	54	-0.15538025	23	54	9.41778	1	0	0.582715322718	2617	55	-0.075751	0.563189	0.564788623422	0
chari2015Train293T	KCNJ2_chr17_68171534	GGGCAAAGCTTGTGTGTCCGAGG	2.596741344	hg19	chr17:68171503-68171603:+	GCTCCATGGGGACCTGGATGCATCCAAAGAGGGCAAAGCTTGTGTGTCCGAGGTCAACAGCTTCACGGCTGCCTTCCTCTTCTCCATTGAGACCCAGACA	68	0.19827592	55	32	3.91952	1	0	0.631123801404	4119	64	-0.119582	0.628039	0.606957397189	0
chari2015Train293T	KCNJ3_chr2_155555402	AACCGCTGCCGCTTCTTCTTGGG	0.151196976	hg19	chr2:155555354-155555454:-	TGTACATTGCACCGGCCGTTCTTGTCCACGAACCGCTGCCGCTTCTTCTTGGGCACAAGCTGCTGCTGAGGGTCCTGGCCTGGCCCCTGGGGCTGCAAGC	16	-1.1313822	40	10	8.19972	0	0	0.362957929393	4230	22	-0.495585	0.157478	0.0934748911947	0
chari2015Train293T	KCNJ4_chr22_38824115	ATGCACGGACACAGCCGCAACGG	1.691331924	hg19	chr22:38824067-38824167:-	CTTCCCAGGTGACCACGCCGGCTTCAGGACATGCACGGACACAGCCGCAACGGCCAGGCCCACGTGCCCCGGCGGAAGCGCCGCAACCGCTTCGTCAAGA	71	0.28673085	79	25	7.15158	1	0	0.623568246453	6643	58	0.468646	0.701635	0.679007331596	52
chari2015Train293T	KCNJ5_chr11_128781276	CACAGACCGTACGCGCCTGCTGG	1.042128603	hg19	chr11:128781245-128781345:+	AAAACAGGCCCGCGATTATGTCCCCATTGCCACAGACCGTACGCGCCTGCTGGCCGAGGGCAAGAAGCCACGCCAGCGCTACATGGAGAAGAGTGGCAAG	30	-0.70523935	27	7	6.85272	1	0	0.441655708704	6246	67	-0.019791	0.444833	0.458921534123	0
chari2015Train293T	KCNJ6_chr21_39087317	CGATCTCGGCTGATGTGTCTTGG	0.305235971	hg19	chr21:39087286-39087386:+	CTCACGTACCTCTGGATTTTCCTTTTGGTCCGATCTCGGCTGATGTGTCTTGGCAGGTCATCCCTGGCCTGCTTAGGCAACTTTGGCTGGTGAATGGCCA	11	-1.3205485	43	0	9.25061	0	0	0.457357779785	4611	73	-0.332229	0.372916	0.288902307022	0
chari2015Train293T	KCNJ9_chr1_160053937	CGAGACATACCGCTACCTGACGG	2.275149928	hg19	chr1:160053906-160054006:+	CCGGTGCAACGTGCAGCAGGGCAACGTGCGCGAGACATACCGCTACCTGACGGACCTGTTCACCACGCTGGTGGACCTGCAGTGGCGCCTCAGCCTGTTG	64	0.09820683	31	84	7.4595	0	0	0.680523350954	4835	59	0.380643	0.755483	0.768363957982	67
chari2015Train293T	KCNK12_chr2_47797356	AGCGGCCGGTGTCCTCGTTGAGG	1.352634077	hg19	chr2:47797325-47797425:+	AGAGGCCGATGAGCGCCGCCAGCAGCACGAAGCGGCCGGTGTCCTCGTTGAGGTGCGAACGGCGGCAGCAGCAGCAGCAGCAGGAGGGGCGCGGCAGGCG	58	-0.049323475	63	3	6.16404	0	0	0.602628766441	5033	62	0.053291	0.486389	0.364471570123	0
chari2015Train293T	KCNK13_chr14_90528597	CAACGCGCGCTTTCTGCTGCTGG	0.283904783	hg19	chr14:90528566-90528666:+	CAGCTGGGGCCCGGGCCACCTGAACGAGGACAACGCGCGCTTTCTGCTGCTGGCCGCGCTCATCGTGCTCTACCTGCTGGGCGGCGCCGCCGTCTTCTCC	1	-2.2217519	8	2	7.64678	1	0	0.437056763825	7083	49	-0.02364	0.408502	0.42220664871	0
chari2015Train293T	KCNK15_chr20_43374676	TCCAGAAGCGGGGCGCTCTCCGG	0.151655201	hg19	chr20:43374645-43374745:+	AGGCGGAAAGCGGCCGCCAGCGACTGCTGGTCCAGAAGCGGGGCGCTCTCCGGAGGAAGTTCGGCTTCTCGGCCGAGGACTACCGCGAGCTGGAGCGCCT	62	0.060257605	58	5	5.24225	1	0	0.448641766876	6710	65	-0.582216	0.172536	0.119279694296	0
chari2015Train293T	KCNK17_chr6_39282072	GTACCGACCGCGAGCCCGGGCGG	0.503566932	hg19	chr6:39282024-39282124:-	CCGGCGCCGGCTCCCCGCCTCTCCCGCTATGTACCGACCGCGAGCCCGGGCGGCTCCCGAGGGCAGGGTCCGGGGCTGCGCGGTGCCCAGCACCGTGCTC	98	1.7082102	78	63	4.02076	1	1	0.643096872714	8196	69	0.657576	0.866125	0.890601259069	0
chari2015Train293T	KCNK1_chr1_233750169	GGCCAGCAACTACGGCGTGTCGG	1.714368735	hg19	chr1:233750138-233750238:+	GCTGGAGCAGTTCCTGGGCCGGGTGCTGGAGGCCAGCAACTACGGCGTGTCGGTGCTCAGCAACGCCTCGGGCAACTGGAACTGGGACTTCACCTCCGCG	69	0.22670094	48	21	5.82659	1	0	0.639390035268	5843	53	-0.394195	0.722074	0.799199544627	0
chari2015Train293T	KCNK2_chr1_215256735	GGTCTCTCCCGCGAGGCGCTGGG	2.096834982	hg19	chr1:215256687-215256787:-	GGGGGGGTCTCACCTCCTGCTCTATAGCCGGGTCTCTCCCGCGAGGCGCTGGGAAGCATGAGGCATGCAGCATTCAAAATGTTTTTTGAAAAAGACGGAC	46	-0.33145311	54	20	7.80797	1	0	0.446110141398	4424	71	-0.292686	0.42306	0.330175905696	0
chari2015Train293T	KCNK3_chr2_26915749	GCGGCAGAACGTGCGCACGCTGG	1.020408163	hg19	chr2:26915718-26915818:+	GGCCGGCGGCGGCCCGGGCGGGACGATGAAGCGGCAGAACGTGCGCACGCTGGCGCTCATCGTGTGCACCTTCACCTACCTGCTGGTGGGCGCCGCGGTC	82	0.62428396	43	4	7.13861	1	0	0.617497330141	5552	59	0.439393	0.826585	0.833048510637	0
chari2015Train293T	KCNK4_chr11_64060637	CCATCCGTGTGTGAGCGACCAGG	1.801080648	hg19	chr11:64060606-64060706:+	GGGGGAGGTCCGAGAGAAGTTCCTGAGGGCCCATCCGTGTGTGAGCGACCAGGAGCTGGGCCTCCTCATCAAGGTGCGTGGGTGGGCCGCAGCCCCTTCA	51	-0.21419087	38	8	7.07894	1	0	0.535777194647	4570	59	-0.052211	0.404408	0.349317753785	0
chari2015Train293T	KCNK6_chr19_38810619	GTACGCGGCGTACGCGGCCAAGG	0.11956292	hg19	chr19:38810571-38810671:-	CCGCGCCACCAACAGCGCGCCCAGCACCAGGTACGCGGCGTACGCGGCCAAGGCGCCCGCCAGAAGCGCGCCCCTCCGCATGGCACCCACCGGGACCCCG	86	0.80664609	56	23	4.64073	1	0	0.514004990836	8718	51	0.3871	0.736905	0.70853314297	0
chari2015Train293T	KCNK7_chr11_65363212	CTAAGGCCCTGGTCCCGATACGG	1.075811061	hg19	chr11:65363164-65363264:-	ACAGCACCCCAGCGGCCTGCCATGGGGGGTCTAAGGCCCTGGTCCCGATACGGGCTCCTGGTTGTGGCCCACTTGCTGGCCCTGGGGCTTGGGGCTGTGG	25	-0.84932235	58	12	4.26077	0	0	0.46438015969	6090	68	-0.020129	0.372132	0.269986012125	0
chari2015Train293T	KCNK9_chr8_140715142	CGTGTTCGACGCCCTCGAGTCGG	0.324356202	hg19	chr8:140715094-140715194:-	CACCTTCACCTACCTGCTGGTGGGCGCCGCCGTGTTCGACGCCCTCGAGTCGGACCACGAGATGCGCGAGGAGGAGAAACTCAAAGCCGAGGAGATCCGG	46	-0.33594731	40	31	6.5292	0	0	0.583458704539	6083	50	0.226142	0.686144	0.743473031345	0
chari2015Train293T	KCNMA1_chr10_79397184	GATGGATGCGCTCATCATCCCGG	0.383386581	hg19	chr10:79397136-79397236:-	TTCCTCCTCGTCCTCGGTCCACGAGCCCAAGATGGATGCGCTCATCATCCCGGTGACCATGGAGGTGCCGTGCGACAGCCGGGGCCAACGCATGTGGTGG	34	-0.61953936	45	15	3.8644	0	0	0.618450349984	4061	46	-0.189384	0.528643	0.424185087769	0
chari2015Train293T	KCNMB1_chr5_169810731	TCAACGTGTCAGCTGCCGGCAGG	0.922045264	hg19	chr5:169810683-169810783:-	AGAAGGTGCCCCAGTACCCATGCCTGTGGGTCAACGTGTCAGCTGCCGGCAGGTGGGCTGTGCTGTACCACACGGAGGACACTCGGGACCAGAACCAGCA	87	0.84737544	42	49	8.02935	1	0	0.496167376103	6066	69	0.246533	0.747352	0.794276198751	0
chari2015Train293T	KCNMB2_chr3_178525211	AGATGAAGAGGTCCGGCCACTGG	0.960087779	hg19	chr3:178525163-178525263:-	GTGCATTTACCTTTTTTCATCATGTCTATAAGATGAAGAGGTCCGGCCACTGGTCCATATAAACATCTTAGAGAATGTTGGTCCAGGGTCTCCTTTCCTT	49	-0.2520946	52	6	5.4119	1	0	0.550216516614	3300	67	0.047434	0.425291	0.28024895503	0
chari2015Train293T	KCNMB4_chr12_70760526	CCGTGTACTCGTAAGCCACCCGG	0.728793309	hg19	chr12:70760478-70760578:-	AGCCGAGCCGGATGCTCTTGTCCTCGGCTTCCGTGTACTCGTAAGCCACCCGGAGCTTCGCCATCGCCCCCCACTCTCGGCGGCTGGCGTGCTCCCCCCG	28	-0.7695329	49	50	7.17653	1	0	0.608710441415	5395	58	-0.169893	0.294983	0.205817503712	0
chari2015Train293T	KCNN1_chr19_18084757	GGTCCGGAGGGTCTCGTCCCAGG	0.334368283	hg19	chr19:18084709-18084809:-	GCGGGGGTTGTGGGGGGTGGCCGGCCTCAGGGTCCGGAGGGTCTCGTCCCAGGGCGCCCGGCCCGCTGCCCAGCGGCCGCCCCACGCTGCCATTGTAGCT	71	0.29451804	52	2	8.13383	1	0	0.328168056187	8003	69	0.017092	0.565353	0.569570440299	0
chari2015Train293T	KCNN2_chr5_113698509	GACGCGCTCAAGTTGCTGAGCGG	3.808717732	hg19	chr5:113698461-113698561:-	TCTGAGTCCATCTCGTGCAGGTTCCGGCGGGACGCGCTCAAGTTGCTGAGCGGCCGCATGACGCCCCCGTTGTACCTGCAGCTGCTCATGGCTATTTCGG	94	1.2453937	58	79	6.75836	1	0	0.664387469228	4955	56	0.48395	0.759107	0.771708002018	74
chari2015Train293T	KCNN3_chr1_154842175	GCGAGCTGAGACAGGGGATGCGG	0.507982583	hg19	chr1:154842144-154842244:+	CCAGGGTGGACGGGCTGGCTCTGGAGTTGGGCGAGCTGAGACAGGGGATGCGGTGGCTGCTGCTGCTGCTGCTGCTGCTGCTGCTGCTGCTGCTGCTGAA	87	0.82233816	77	24	5.44069	1	0	0.510738053531	6330	43	-0.000883	0.615242	0.643920234258	0
chari2015Train293T	KCNN4_chr19_44284956	GAGACGCCGAAAGCGCTTGCTGG	2.526975543	hg19	chr19:44284908-44285008:-	CGGGGATCTGGTGCTTGGCCTGGGGGCCTTGAGACGCCGAAAGCGCTTGCTGGAGCAGGAGAAGTCTCTGGCCGGCTGGGCACTGGTGCTGGCAGGAACT	75	0.39190837	26	10	6.43195	1	0	0.424455327336	5727	59	-0.184162	0.725306	0.654819060511	0
chari2015Train293T	KCNQ1_chr11_2466578	ACGCGCGGGTCTAGGCTCACCGG	0.116795141	hg19	chr11:2466530-2466630:-	AACACCGGGCGGCGCGTGCTGTAGATGGAGACGCGCGGGTCTAGGCTCACCGGCGGCCGCGGGCCAAGGTCGGAGGCAACTGGGGGCGCGGCGGGCGCGG	51	-0.22018747	85	1	6.66582	1	0	0.588447282657	6780	69	-0.119252	0.283453	0.279633967906	0
chari2015Train293T	KCNQ2_chr20_62103794	ATGGTGCAGAAGTCGCGCAACGG	0.956399437	hg19	chr20:62103746-62103846:-	CCCGACCCGGGGCGCCTCCCGCCAGGCACCATGGTGCAGAAGTCGCGCAACGGCGGCGTATACCCCGGCCCGAGCGGGGAGAAGAAGCTGAAGGTGGGCT	53	-0.17088696	70	39	5.57591	1	0	0.649471566713	6141	72	0.862726	0.829867	0.825281799586	60
chari2015Train293T	KCNQ3_chr8_133492651	CACTTTCCGCTCCTCGTCGCCGG	1.249458327	hg19	chr8:133492620-133492720:+	GACTTGCTCCACGTCGCCGGGCGCCAGCCCCACTTTCCGCTCCTCGTCGCCGGCCGCCGCCGCGTCCCCTCCGGCTGGGTTAGCCGCCCCGCCGCCTCCG	16	-1.1318337	48	13	8.9795	1	0	0.483775656018	9895	64	-0.032001	0.400118	0.344364113362	0
chari2015Train293T	KCNQ4_chr1_41249989	GCGGCGGTAGCGCTTGTGCGCGG	4.166009153	hg19	chr1:41249941-41250041:-	CTCCAGCACGTTGTAGACCCAGTTCTGCAGGCGGCGGTAGCGCTTGTGCGCGGCCGAGGAGCGCTGGCCGCAGGCGGAGCCCGAGCCGGAGCCCGGCCCA	90	1.0007956	69	68	6.06787	1	0	0.59760837275	8465	70	0.542532	0.71471	0.613639513928	50
chari2015Train293T	KCNQ5_chr6_73332072	TAGCAGGCCGTCGCCCCTGGCGG	3.234802008	hg19	chr6:73332024-73332124:-	ACCGAGCGTGGCCGCGCGGGTGCCCAGCAGTAGCAGGCCGTCGCCCCTGGCGGCTGCCGAGTTCAGCAGCACCCTGCCCCGGCCGGACTCCACATCCTTC	77	0.46905826	100	35	5.17841	1	1	0.63393492823	7267	64	0.665048	0.743066	0.790920133084	0
chari2015Train293T	KCNS1_chr20_43727301	AACCTTTGTGAGCGAGTTCCCGG	0.110625698	hg19	chr20:43727253-43727353:-	CCTTCTGGTGTCCGCAGGGAGGAGCACTGAAACCTTTGTGAGCGAGTTCCCGGGCCCCGACACCGGGATCCGCTGGCGGCGAAGCGACGAGGCGCTGCGC	6	-1.6229507	45	5	3.98189	0	0	0.324418500226	4343	56	-0.786344	0.207976	0.162181116257	0
chari2015Train293T	KCNS2_chr8_99440255	CGGGGAGATCCGCATCAATGTGG	2.976774616	hg19	chr8:99440224-99440324:+	GTGGGACGTGTCGGAGGCTAACGTCGAGGACGGGGAGATCCGCATCAATGTGGGCGGCTTCAAGAGGAGGCTGCGCTCGCACACGCTGCTGCGCTTCCCC	71	0.28753535	45	6	6.206	0	0	0.615093689774	4979	56	0.131972	0.655603	0.720400841636	0
chari2015Train293T	KCNS3_chr2_18112557	GTGCGTATTCTCATTCTGCCAGG	1.177929324	hg19	chr2:18112526-18112626:+	CACGGGGAAGCTGCATGTCATGGAGGAGCTGTGCGTATTCTCATTCTGCCAGGAGATCGAGTACTGGGGCATCAACGAGCTCTTCATTGATTCTTGCTGC	42	-0.43180512	36	26	7.99847	1	0	0.545713970446	3260	37	-0.61537	0.37666	0.34197400281	0
chari2015Train293T	KCNT1_chr9_138641962	CGTCAACGAGAACACCTTCAAGG	2.163110202	hg19	chr9:138641931-138642031:+	CTGCTTCTTCAGGGTCCAGGTGGAGTTCTACGTCAACGAGAACACCTTCAAGGAGCGGCTCAAGCTGTTCTTCATCAAAAACCAAAGATCGAGTGAGTGG	87	0.82734702	35	20	5.00487	0	0	0.536819847534	3369	30	-0.323199	0.376425	0.30078061357	65
chari2015Train293T	KCNU1_chr8_36644831	TCACATCAGGTACCATCGCTAGG	0.137698898	hg19	chr8:36644800-36644900:+	CAATTTCTTTCTCTTGATTGTAGGAACTGTTCACATCAGGTACCATCGCTAGGAGCCATGTAAGAAGCCTCCACTTCCAGGGACAATTTCGTGATCATAT	67	0.16327188	39	33	4.22283	0	0	0.632720260466	3558	91	-0.06943	0.489667	0.465968025965	0
chari2015Train293T	KCNV1_chr8_110986482	GGACTGCTTCACGGTCAACGTGG	1.858836207	hg19	chr8:110986434-110986534:-	CGAGGGTGAAGGGGAGCCCTTGGCGCTCGGGGACTGCTTCACGGTCAACGTGGGCGGCAGCCGCTTCGTGCTCTCGCAGCAGGCGCTGTCCTGCTTCCCG	92	1.0884364	29	40	6.88529	0	0	0.628252154837	6368	53	0.113992	0.82471	0.86652719634	63
chari2015Train293T	KCNV2_chr9_2718138	CGTCGCACAGGCTTAGCTGGCGG	1.869374567	hg19	chr9:2718090-2718190:-	AGAAGTATTCGTCTGTCTGCTCCTCGTAGTCGTCGCACAGGCTTAGCTGGCGGCTGCGGCTGGTGGAGGTGGCCAGGCGACCTAGGCGCGTCTTGGGGAA	61	0.010722013	59	57	6.7932	1	1	0.683799044708	6256	62	0.996525	0.598131	0.591025285672	66
chari2015Train293T	KDM5C_chrX_53254043	GGTAGGAAATCGTCGGACCCCGG	0.0	hg19	chrX:53254012-53254112:+	CTAGGCTCGAACACCGGGCACTCCGGTGGCGGTAGGAAATCGTCGGACCCCGGCTCCATGGTGGGCCCGAGGTCTGGGCCAGGGATCGGGAGGCTTGGAC	61	0.02634954	49	19	4.21441	1	0	0.607845824543	6522	59	0.483626	0.64405	0.633932154448	0
chari2015Train293T	KDR_chr4_55976840	GGTAACCAAGGTACTTCGCAGGG	1.483050847	hg19	chr4:55976809-55976909:+	CCAGTAGTTACCATTTTATTTCTGGGGGTGGGTAACCAAGGTACTTCGCAGGGATTCTGACACGCTCCCCCACCGTGGCTTCCACCAGAGATTCCATGCC	79	0.5320769	29	46	4.48102	0	0	0.62732181758	4673	68	0.047404	0.703283	0.773841629636	72
chari2015Train293T	KDSR_chr18_61018219	CAAACACGATCCTGCCCACCCGG	0.807299131	hg19	chr18:61018188-61018288:+	ATAATCCCAACTGTCCTGCCTGGGAGGACACAAACACGATCCTGCCCACCCGGCGCTCCTTCATGGTGGTGATCACGGCCCGGCTGGGGTACACGCTGCC	70	0.26767332	50	9	4.37456	1	0	0.550011368562	4325	45	-0.255643	0.339888	0.27598930208	0
chari2015Train293T	KIAA1549_chr7_138603924	CGTGTCAGTGACGAGTAAAGAGG	2.487562189	hg19	chr7:138603876-138603976:-	AGCAGATCCCAGCATCTTTGTGGCAACTTACGTGTCAGTGACGAGTAAAGAGGTGGCCGTCAATGACGATGAGATGGATAACTTTCTGCCAGATACTCAC	90	0.99967889	56	72	6.56243	0	0	0.735313583348	4058	67	0.463821	0.57898	0.59310231855	85
chari2015Train293T	KIF5B_chr10_32344808	TGGCGATGTACTTGTCGCCGCGG	0.188128	hg19	chr10:32344777-32344877:+	CGATCACGACCGTGTCTTCTCCCTGAAACTTGGCGATGTACTTGTCGCCGCGGTTCACTTCAGACTCGTTGAGAGGTCTGAAGCGACACATCACTTTGAT	38	-0.52859035	43	73	3.61487	1	0	0.696687362005	3905	52	0.612193	0.773059	0.818876532177	0
chari2015Train293T	KISS1R_chr19_917510	GTTGGGTCCGGACGTAGCCACGG	0.251037945	hg19	chr19:917462-917562:-	GGAGGCGTTGGCCGGTGCCCCCCAGGACGCGTTGGGTCCGGACGTAGCCACGGTGTGCATGGCCGCGCGCACCTCCTCCTCCCGGCCGCCCTCCAGGATT	65	0.11399135	58	74	3.75264	0	0	0.625322855059	6242	50	0.533765	0.871532	0.853980784645	0
chari2015Train293T	KIT_chr4_55524226	CTGTCTGGACGCGAAGCAGTAGG	0.0	hg19	chr4:55524178-55524278:-	ACGGTCGGGGTGCCAGCCGCGGTGTCCCACCTGTCTGGACGCGAAGCAGTAGGAGCAGAACGCAGAGAAAATCCCAGGCGCCGCGAGCGCCTCTCATCGC	60	0.0077717444	61	14	7.48346	0	0	0.619669358584	4892	47	0.323989	0.494623	0.505259006983	0
chari2015Train293T	KLF4_chr9_110250417	GCTACCGCCGCAAGCCGCACCGG	0.660844937	hg19	chr9:110250386-110250486:+	GGTCTCTCTCCGAGGTAGGGGCGCCAGGTTGCTACCGCCGCAAGCCGCACCGGCTCCGCCGCTCTCCAGGTCTGTGGCCACGGTCGCCGCCGCCAGGTCA	80	0.57286096	50	15	4.86072	1	0	0.598947293487	6609	56	0.358478	0.786249	0.826769296832	0
chari2015Train293T	KLF6_chr10_3827148	CTCCAGATCGTGCACGAGACCGG	0.14249525	hg19	chr10:3827100-3827200:-	GTGCTCCCCATGTGCAGCATCTTCCAGGAGCTCCAGATCGTGCACGAGACCGGCTACTTCTCGGCGCTGCCGTCTCTGGAGGAGTACTGGCAACAGGTAA	18	-1.0461339	52	11	3.99599	1	0	0.542893360323	4172	59	-0.103573	0.250224	0.250197746032	0
chari2015Train293T	KMT2A_chr11_118342382	ACTAGTCCTCGAAAACCTCGTGG	2.680832725	hg19	chr11:118342351-118342451:+	TTCATTGTTTAATTTCTATACACAGTTAAAACTAGTCCTCGAAAACCTCGTGGGAGACCTAGAAGTGGCTCTGACCGAAATTCAGCTATCCTCTCAGATC	93	1.1663667	18	63	6.62371	1	0	0.672883533691	3173	47	0.420792	0.792102	0.8407436436	76
chari2015Train293T	KMT2C_chr7_151949066	AACGATCCATCTCAGCTCCCAGG	0.513077754	hg19	chr7:151949035-151949135:+	CAGCTATCTCCACTTCCTCACCTGGCTGTAAACGATCCATCTCAGCTCCCAGGTGTTTACAATACATGCAGATATACTCTTCTTTGAGCTGAGTATCCAG	57	-0.070290036	48	9	4.25657	1	0	0.588886785562	2572	74	-0.342874	0.419609	0.325333654649	0
chari2015Train293T	KMT2D_chr12_49448505	CAGAGAGCACAACGCCGCACCGG	1.791359326	hg19	chr12:49448474-49448574:+	TGCCCGTGTAGACTGGGCTCCCCGCAGTTACAGAGAGCACAACGCCGCACCGGACCCCCACTGTGGACACACAAGCATCAGTACCACGCCAGGCCCCCAG	40	-0.46277832	75	21	7.08702	1	0	0.594270541138	6171	64	0.303566	0.751788	0.784826941459	0
chari2015Train293T	KTN1_chr14_56078990	TCGAGGTACACTCTCAGAGTCGG	0.627240143	hg19	chr14:56078942-56079042:-	TACTGCCAAAGCATCTGATAATTTAAAGTCTCGAGGTACACTCTCAGAGTCGGATTCATGGAGGTTTCCATTCTGGATTTCTTTCTTTTTATTCTTTTTC	20	-1.0039333	60	9	6.04471	0	0	0.684597969673	3456	64	0.558706	0.623215	0.5	0
chari2015Train293T	LASP1_chr17_37026448	TGCCGCACCGGGCGCAGTTGGGG	0.947583063	hg19	chr17:37026400-37026500:-	AGTTCACCTTCTCCGTGGGATACACGATCTTGCCGCACCGGGCGCAGTTGGGGTTCATGGTTCCGAGAAAAGCTGGGGCGGGGACGCCTGAGCTCACGCG	46	-0.33928801	61	7	4.95321	0	0	0.485287084638	4420	58	-0.112112	0.337218	0.205729665217	0
chari2015Train293T	LCK_chr1_32740368	GACCCACTGGTTACCTACGAAGG	0.854700855	hg19	chr1:32740337-32740437:+	CTGCTCATCCGAAATGGCTCTGAGGTGCGGGACCCACTGGTTACCTACGAAGGCTCCAATCCGCCGGCTTCCCCACTGCAAGGTGACCCCAGGCAGCAGG	63	0.062557364	54	17	4.35176	0	0	0.651667057105	4309	72	0.369418	0.771651	0.827553221178	0
chari2015Train293T	LCP1_chr13_46730610	CATTCGTGTTTGGGTTCATTGGG	0.0	hg19	chr13:46730579-46730679:+	CAATGCCATCTCCAACAGCATTAAAGAGATCATTCGTGTTTGGGTTCATTGGGATGACATGCCGACAATCAGGATCATTTTCCAGGGCTTTGTTTATCCA	11	-1.320611	52	8	4.83801	0	0	0.424034043834	3975	63	-0.877276	0.217095	0.264062062912	0
chari2015Train293T	LEPR_chr1_66067592	CGCAAGTGACTGGATTGTACTGG	0.855365474	hg19	chr1:66067544-66067644:-	CCTATGATACCTCAATTGCAAAGTGCTTTCCGCAAGTGACTGGATTGTACTGGTTGACCATCTGCAAGTCATTTTAGTTAAGTACCCATCAGTTTCACAT	2	-1.9505545	27	13	6.04873	0	0	0.43995966269	4199	64	-0.526463	0.32743	0.236259221972	0
chari2015Train293T	LGR4_chr11_27390632	GGATGATTCGTCTTACTGTGTGG	2.172581177	hg19	chr11:27390584-27390684:-	TTAAGCCCTGTGAATATTTACTGGGAAGCTGGATGATTCGTCTTACTGTGTGGTTCATTTTCTTGGTTGCATTATTTTTCAACCTGCTTGTTATTTTAAC	64	0.10780974	33	56	5.67011	0	0	0.693046673228	4737	75	-0.344748	0.545229	0.536315476903	0
chari2015Train293T	LGR5_chr12_71833969	CACTGTCATTGCGAGCCCGACGG	3.00407332	hg19	chr12:71833938-71834038:+	TCTGGTGTGTTGCTGAGGGGCTGCCCCACACACTGTCATTGCGAGCCCGACGGCAGGATGTTGCTCAGGGTGGACTGCTCCGACCTGGGGCTCTCGGAGC	90	1.0	64	63	5.10674	1	0	0.641191167319	4148	61	0.612084	0.58417	0.469491803255	64
chari2015Train293T	LGR6_chr1_202245609	AGATTCTGGAACGCGTAGTCGGG	0.676513699	hg19	chr1:202245561-202245661:-	AGCAGCACTCACAGCACCACAAGGCTGGTGAGATTCTGGAACGCGTAGTCGGGGATGTGGCTGATGCGGTTGAGGGCCAGGGTCATGGCCTGCAGGGCAG	33	-0.64526912	47	0	6.33514	0	0	0.432687939275	4970	50	-0.338235	0.373777	0.326019505023	0
chari2015Train293T	LHCGR_chr2_48982692	CCCTGCAACTGCGTGCCCGACGG	2.458963305	hg19	chr2:48982644-48982744:-	CGAGCGCTGCGCGAGGCGCTCTGCCCTGAGCCCTGCAACTGCGTGCCCGACGGCGCCCTGCGCTGCCCCGGCCCCACGGCCGGTCTCACTCGACTGTGAG	90	0.99312924	50	29	7.28074	1	0	0.526637878402	9544	57	0.685835	0.562372	0.462646383878	73
chari2015Train293T	LHFP_chr13_39918156	CGGCTGGGCCTACTACTGCACGG	1.600952633	hg19	chr13:39918108-39918208:-	CCTTCCTTTGTCCTTAGGGAAGTGTGAAATCGGCTGGGCCTACTACTGCACGGGAGCAGGTGCCACTGCCGCCATGCTGCTGTGCACGTGGCTGGCTTGC	70	0.26096026	55	46	7.84869	0	0	0.652536194209	5140	71	0.034473	0.579772	0.561102358767	52
chari2015Train293T	LIFR_chr5_38527372	CTCCAACTGATAACAAGAACGGG	0.247678019	hg19	chr5:38527341-38527441:+	TGAAAGAGCTGGAATTTTAATACTGGTTTTCTCCAACTGATAACAAGAACGGGACCTGTAATAAGAAATTGAATTTTAATTAGCAAATAAAATTAATAGT	16	-1.1347084	25	11	4.66185	0	0	0.46177650208	4060	51	0.161767	0.473344	0.479440482096	0
chari2015Train293T	LMO1_chr11_8251839	TCAGGTAGTCGCGTCGGCACAGG	0.288184438	hg19	chr11:8251808-8251908:+	GCTTGGGAGGCCAGGGTTTGGCAGCCCACCTCAGGTAGTCGCGTCGGCACAGGATGAGGTTGGCCTTGGTGTAGAGGGTGGAGCCCACCTCGCCCAGGCG	51	-0.2137266	70	23	9.29324	1	0	0.545989426277	3429	57	0.443344	0.665085	0.712982013674	0
chari2015Train293T	LMO2_chr11_33891069	CGCTTGCTCCGGCGCTCCGCCGG	0.068522149	hg19	chr11:33891038-33891138:+	CCGCCGCCGTCGCCGCCGCTCCTGCGCCTCCGCTTGCTCCGGCGCTCCGCCGGCGAGCTCGCCCCTCCGCGCTCAAGGACAGTCACCGCGCTCCCTTCAA	31	-0.68807879	51	8	6.58035	1	0	0.388133184198	9902	66	0.299847	0.565043	0.564394160984	0
chari2015Train293T	LPAR1_chr9_113704141	ACAGTCAGTCTCCGAGTATTGGG	1.100937432	hg19	chr9:113704110-113704210:+	ATGAGGCCCTGACGAAGGAGCCATGTGCTAACAGTCAGTCTCCGAGTATTGGGTCCTGTGTTGAACATGAGATAGAAGTAGGCCAACCCAGCAAAGAAGT	27	-0.7888142	50	14	6.72782	0	0	0.438434451477	3819	72	-1.089762	0.215424	0.177935004136	0
chari2015Train293T	LPAR2_chr19_19738053	TGCTACTACAACGAGACCATCGG	0.179748352	hg19	chr19:19738005-19738105:-	TTGTGTCCCCAGATGGTCATCATGGGCCAGTGCTACTACAACGAGACCATCGGCTTCTTCTATAACAACAGTGGCAAAGAGCTCAGCTCCCACTGGCGGC	47	-0.3192751	47	24	5.75648	0	0	0.630692501553	3224	30	0.322802	0.479332	0.379471274128	0
chari2015Train293T	LPAR3_chr1_85331159	GGATCTACGTGTACGTCAAGAGG	0.35035035	hg19	chr1:85331111-85331211:-	CCTTCCTCATCATGGTTGTGGTGTACCTGCGGATCTACGTGTACGTCAAGAGGAAAACCAACGTCTTGTCTCCGCATACAAGTGGGTCCATCAGCCGCCG	84	0.70022686	39	56	5.9734	0	0	0.722189250654	3680	60	0.353047	0.639058	0.553252145664	85
chari2015Train293T	LPAR4_chrX_78010794	CTTTTCGATCTCGTACTATTAGG	0.038091995	hg19	chrX:78010763-78010863:+	GTGTGGATCGTTTCCTGGCCATTGTCTATCCTTTTCGATCTCGTACTATTAGGACTAGGAGGAATTCTGCCATTGTGTGTGCTGGTGTCTGGATCCTAGT	27	-0.80221664	22	7	9.58607	0	0	0.220416307893	2520	50	-0.682544	0.132758	0.101986102102	0
chari2015Train293T	LPAR5_chr12_6730060	GGTCCACGTTGATGAGCATCAGG	0.156123161	hg19	chr12:6730029-6730129:+	GTCGCAGCGGGTGCACGATGGCGGCGTAGCGGTCCACGTTGATGAGCATCAGGAAGATGCAGCTGCCGTACATGTTCATCTGGAAGATGGCGCCCGTCGT	62	0.051384358	44	8	4.63432	0	0	0.531118977037	4642	36	-0.344708	0.316988	0.246715746202	0
chari2015Train293T	LPAR6_chr13_48986120	GTGTGGTTAACTGTGATCGGAGG	3.504894222	hg19	chr13:48986072-48986172:-	AAAAGAAATGCAAAGATTGTTTGCACTGGCGTGTGGTTAACTGTGATCGGAGGAAGTGCACCCGCCGTTTTTGTTCAGTCTACCCACTCTCAGGGTAACA	90	1.0	63	68	7.00058	1	1	0.769135856948	3934	58	0.816687	0.845754	0.852127239786	76
chari2015Train293T	LPHN1_chr19_14288529	AGCCGGGCCGGGCTCCCGTTCGG	0.627934604	hg19	chr19:14288481-14288581:-	ACACCATCCCCAACCCTCCCTGCAGGCCTGAGCCGGGCCGGGCTCCCGTTCGGGCTGATGCGCCGGGAGCTGGCGTGTGAAGGCTACCCCATCGAGCTGC	33	-0.63793053	70	10	6.67748	1	0	0.25714705271	7154	65	-0.306596	0.308253	0.239043873055	0
chari2015Train293T	LPHN2_chr1_82372763	TTCTATAGATCTGCGATGCCCGG	0.740247243	hg19	chr1:82372732-82372832:+	GGTGAGGCGAGAATTATCCTGTGAAGGTTATTCTATAGATCTGCGATGCCCGGGCAGTGATGTCATCATGATTGAGAGCGCTAACTATGGTCGGACGGAT	31	-0.6828524	31	8	5.15367	1	0	0.430912996853	4321	73	-0.412388	0.13987	0.0865416954927	0
chari2015Train293T	LPHN3_chr4_62542587	GTTTTTCCAGACCCGTGTCCAGG	0.28363047	hg19	chr4:62542556-62542656:+	ACCCAGTGTGCAGTGGTGGCAGGTCCTGATGTTTTTCCAGACCCGTGTCCAGGAACCTATAAATACCTTGAAGTGCAGTATGAATGTGTCCCTTACAGTA	25	-0.85137941	44	10	5.07648	1	0	0.496945562688	3274	73	-0.111851	0.529659	0.518550431864	0
chari2015Train293T	LPP_chr3_188327092	GTGTTCCGATTGGAGCCACAGGG	1.072736787	hg19	chr3:188327044-188327144:-	AGGCTGGGACTGGCTGAGGCTGGGGTTTGAGTGTTCCGATTGGAGCCACAGGGATGGGTCCAGCCTGGGGTGCAGGCTGTGGTTTCAATGTAGACTTCTT	87	0.84679067	58	86	5.3932	1	0	0.608653925754	5334	51	-0.148423	0.50266	0.434388092168	63
chari2015Train293T	LRIG3_chr12_59313983	GAGCCTCCGTGCGCGCGCCGCGG	1.106955871	hg19	chr12:59313935-59314035:-	CCTAGGCCGCTGGACCGCGATGAGCGCGCCGAGCCTCCGTGCGCGCGCCGCGGGGTTGGGGCTGCTGCTGTGCGCGGTGCTGGGGCGCGCTGGCCGGTCA	95	1.3131333	70	48	5.89624	1	0	0.429566666711	7383	69	0.578953	0.876754	0.87180813435	0
chari2015Train293T	LTB4R2_chr14_24780086	GCTGCTCACGCCGCTCTTTGTGG	1.033537228	hg19	chr14:24780055-24780155:+	GCACCTGGCGCTGGCCGACGGCGCGGTGCTGCTGCTCACGCCGCTCTTTGTGGCCTTCCTGACCCGGCAGGCCTGGCCGCTGGGCCAGGCGGGCTGCAAG	95	1.3010342	30	7	5.31544	0	0	0.502097078748	6854	58	-0.455289	0.47781	0.424497069952	0
chari2015Train293T	LTB4R_chr14_24784882	AACTCTACACCTAGTGAGGGGGG	0.0	hg19	chr14:24784834-24784934:-	GACAGCAGGATGATAGCCAGCAGAGAGATGAACTCTACACCTAGTGAGGGGGGTGCTGCAGAAGATGTAGTGTTCATGGCCGTCGGGAGGACCTGGAGAG	73	0.33257551	43	29	5.50017	1	1	0.693361565967	4802	57	0.168429	0.653586	0.593170998772	61
chari2015Train293T	LTBR_chr12_6493757	TGGTTCTCCGACGCATATGGAGG	0.313217791	hg19	chr12:6493709-6493809:-	TAGTATTCCTTTTCCTGGTCCCTGCAGGTCTGGTTCTCCGACGCATATGGAGGCACCTTCAAAGGGAGATGGAGAAGAGGAGAGAAGAATTAGTCAGGGG	36	-0.56887927	59	27	4.85298	0	1	0.646987113352	3754	63	0.788081	0.780108	0.841670135005	80
chari2015Train293T	LTK_chr15_41804978	GGCGTACGCGGGGACCAGCGTGG	2.574808629	hg19	chr15:41804930-41805030:-	GCATGGGCCCACACAGACACAATGTGACGGGGCGTACGCGGGGACCAGCGTGGTGGTGACCGTGGGGGCCGCCGGGCAGCTGAGAGGCGTGCAGCTGTGG	96	1.4042305	70	27	4.90874	1	0	0.698562062358	8128	62	0.046999	0.78986	0.78860344674	0
chari2015Train293T	LYL1_chr19_13211504	TCCGCTTCAACCGGCTGCTAGGG	0.937290783	hg19	chr19:13211473-13211573:+	CAGCCAGGTCCAGCTCACAGTGGCTTGGTCTCCGCTTCAACCGGCTGCTAGGGAAGATGCTAAAAGGTCCTGCTGGCCCAATGTAGACACTGTAAGGGGT	35	-0.59347595	52	6	3.94123	0	0	0.500538023506	4192	58	-0.126439	0.512789	0.531496561948	0
chari2015Train293T	MAFB_chr20_39317247	GGTGTGTCTTCTGTTCGGTCGGG	0.301724138	hg19	chr20:39317216-39317316:+	AGTTGCTCGCCATCCAGTACAGATCCTCGAGGTGTGTCTTCTGTTCGGTCGGGCTGAAGCTGGGCGACGAGGGCACGGAGCTACACGGAGTGCTGAGCGG	7	-1.5232219	62	22	6.47368	1	0	0.546004382042	4049	82	0.044008	0.660406	0.700756350289	0
chari2015Train293T	MAF_chr16_79633672	ATGATGCGGTCGGTCTCCACCGG	0.502781815	hg19	chr16:79633641-79633741:+	CCCCCGGCGATGAGACGGCCGCACTGGCTGATGATGCGGTCGGTCTCCACCGGTTCCTTTTTCACTTCAAACTTCATCAGATCGAAGTCATTAACATATT	39	-0.48740266	87	8	8.03757	1	0	0.552889190716	3895	57	0.283493	0.526471	0.451202576851	0
chari2015Train293T	MALT1_chr18_56338881	GCTGTTGGGGGACCCGCTACAGG	0.711929154	hg19	chr18:56338850-56338950:+	CAGTCCGGGGTCGCCGGCGAGGGCCATGTCGCTGTTGGGGGACCCGCTACAGGCCCTGCCGCCCTCGGCCGCCCCCACGGGGCCGCTGCTCGCCCCTCCG	71	0.27365558	61	0	6.32017	1	0	0.481083734713	7484	55	0.048348	0.497459	0.456923076516	0
chari2015Train293T	MAP2K1_chr15_66679728	CCCGACGGCTCTGCAGTTAACGG	0.396220664	hg19	chr15:66679697-66679797:+	AAGCCGACGCCCATCCAGCTGAACCCGGCCCCCGACGGCTCTGCAGTTAACGGGACCAGCTCTGCGGAGTAAGTATGGGGCGGGCGGTGAACCTCGGGGC	14	-1.2044766	56	7	5.5089	0	0	0.389023812731	4213	63	-0.216724	0.235932	0.240998636478	0
chari2015Train293T	MAS1L_chr6_29455352	TGGGGCCACGAATCCCTACATGG	1.967504804	hg19	chr6:29455304-29455404:-	GAATGGCACTGTCTTCTGGCTGCTTTGCTGTGGGGCCACGAATCCCTACATGGTATACATCCTCCACCTGGTCGCTGCTGACGTGATCTATCTTTGCTGC	68	0.20367474	73	24	5.50489	0	0	0.631179518645	4562	75	-0.228049	0.442211	0.406608007198	0
chari2015Train293T	MAS1_chr6_160328055	CCTCAGTCGGGAATGCACATCGG	0.0	hg19	chr6:160328024-160328124:+	AACCCACGAACATCTCAACTGGCAGGAACGCCTCAGTCGGGAATGCACATCGGCAAATCCCCATCGTGCACTGGGTCATTATGAGCATCTCCCCAGTGGG	59	-0.019388923	39	79	6.34758	0	0	0.675785460786	4908	70	0.415862	0.505409	0.43341879098	0
chari2015Train293T	MAX_chr14_65569033	GAGCGATAACGATGACATCGAGG	3.321488501	hg19	chr14:65568985-65569085:-	GCAGTGGCCGCTCCCTGGGCCGTAGGAAATGAGCGATAACGATGACATCGAGGTGGAGAGCGACGTGAGTCCTGGGGCTTCTTCCTTCCCGTGCGGGTTG	90	1.0002007	41	12	4.98872	0	0	0.710105090629	4105	43	0.31306	0.807558	0.8741707163	81
chari2015Train293T	MC1R_chr16_89985845	TGGCCACCATCGCCAAGAACCGG	0.152468102	hg19	chr16:89985814-89985914:+	TGGTGAGCTTGGTGGAGAACGCGCTGGTGGTGGCCACCATCGCCAAGAACCGGAACCTGCACTCACCCATGTACTGCTTCATCTGCTGCCTGGCCTTGTC	10	-1.3471011	59	26	3.84601	0	0	0.465159495136	4882	65	0.335137	0.508949	0.427338956097	0
chari2015Train293T	MC2R_chr18_13885445	TAATTCCGACTGTCCTCGTGTGG	0.528102603	hg19	chr18:13885397-13885497:-	GTATGAAAACATCAACAACACAGCAAGAAATAATTCCGACTGTCCTCGTGTGGTTTTGCCGGAGGAGATATTTTTCACAATTTCCATTGTTGGAGTTTTG	67	0.17160608	49	12	6.37927	1	0	0.654930097255	3151	83	-0.368908	0.451673	0.417177396633	0
chari2015Train293T	MC3R_chr20_54824354	ACCACAGCATCATGACCGTGAGG	3.722772277	hg19	chr20:54824323-54824423:+	GGTACGTCACCATCTTTTACGCGCTCCGCTACCACAGCATCATGACCGTGAGGAAGGCCCTCACCTTGATCGTGGCCATCTGGGTCTGCTGCGGCGTCTG	93	1.1501947	54	35	3.75082	1	0	0.724156911352	3963	37	0.124889	0.593471	0.609910469246	0
chari2015Train293T	MC5R_chr18_13826208	GCGCTACCACCACATCATGACGG	1.492030172	hg19	chr18:13826177-13826277:+	GGATAGGTACGTCACCATCTTCTACGCCCTGCGCTACCACCACATCATGACGGCGAGGCGCTCAGGGGCCATCATCGCCGGCATCTGGGCTTTCTGCACG	74	0.3796648	37	81	4.61087	0	0	0.704960762608	3744	66	0.387874	0.819196	0.843341887494	73
chari2015Train293T	MCHR1_chr22_41075540	GGAGCGCAAGCCCCGCAGTTGGG	0.712504453	hg19	chr22:41075492-41075592:-	GGCAGCCTCCAGCGCCTGCCACCTTGTCCCGGAGCGCAAGCCCCGCAGTTGGGAAGGGGGTCTTCCTCCGTAGCCTGGCAGCCGCTGCCGCCTCCAAGCC	93	1.1818229	62	10	4.05766	0	0	0.533089595585	4071	67	-0.320231	0.606221	0.591332433533	0
chari2015Train293T	MCOLN1_chr19_7589969	TTGGCTCGAAACTTGTCGCAGGG	0.219622822	hg19	chr19:7589921-7590021:-	TGCAGCATCAGCTTGCAGGGCTTGCGGCCCTTGGCTCGAAACTTGTCGCAGGGACTCATGAAAAAGTATTTGAGACGACGGCGAAGGTCTTCCTCTTCTG	76	0.44394086	61	62	6.68589	1	0	0.619200495336	3312	61	0.335206	0.567493	0.543253502067	0
chari2015Train293T	MDM2_chr12_69210609	ATCGTTTAGTCATAATATACTGG	0.203183204	hg19	chr12:69210561-69210661:-	ATACAATATGTTGTTGCTTCTCATCATATAATCGTTTAGTCATAATATACTGGCCAAGATAAAAAAGAACCTGAAATACAAATATGATTTCTGAGCATTA	5	-1.6714267	13	3	3.90829	0	0	0.428487371714	2585	65	-0.055651	0.300143	0.210721250989	0
chari2015Train293T	MDM4_chr1_204518417	TGATTGTCGAAGAACCATTTCGG	0.0	hg19	chr1:204518386-204518486:+	TGAAAAGGAAAATGAAGGAAATGATGTCCCTGATTGTCGAAGAACCATTTCGGCTCCTGTCGTTAGACCTAAAGATGCGTATATAAAGAAAGAAAACTCC	5	-1.6280009	49	18	4.95749	0	0	0.383208246924	2962	62	-0.29927	0.391269	0.289116670452	0
chari2015Train293T	MED12_chrX_70338618	GGATCTTGAGCTACGAACACCGG	2.358887953	hg19	chrX:70338587-70338687:+	GCTACGGGCTGGGCAAGATGGCGGCCTTCGGGATCTTGAGCTACGAACACCGGCCCCTGAAGCGGCCGCGGCTGGGGCCTCCCGATGTTTACCCTCAGGA	63	0.070756841	44	52	3.84257	0	0	0.647471080881	4365	82	0.368527	0.730511	0.815760806278	0
chari2015Train293T	MEN1_chr11_64577524	GCTGCGCTCCATCGACGACGTGG	1.537804357	hg19	chr11:64577476-64577576:-	GCTGAAGGCCGCCCAGAAGACGCTGTTCCCGCTGCGCTCCATCGACGACGTGGTGCGCCTGTTTGCTGCCGAGCTGGGCCGAGAGGAGCCGGACCTGGTG	91	1.0683057	43	72	7.25501	1	0	0.664256418684	4838	60	0.504625	0.851046	0.798204500834	57
chari2015Train293T	MERTK_chr2_112705095	TTTCAGGCTGTTCGTTAACACGG	0.201511335	hg19	chr2:112705047-112705147:-	TACCTGGAACAGTTAGCACGGAGGGGGATTTTTCAGGCTGTTCGTTAACACGGCTACTGTTTTGAACCCAGAAAATGTTGACGGGCTCAGGCGGGCCCAC	14	-1.1950353	39	43	3.63459	0	0	0.585106753597	3558	70	0.004705	0.343199	0.324564608063	0
chari2015Train293T	MET_chr7_116339261	TCAGCTTCCCAACTTCACCGCGG	1.818698494	hg19	chr7:116339230-116339330:+	AAAGTCCGAGATGAATGTGAATATGAAGTATCAGCTTCCCAACTTCACCGCGGAAACACCCATCCAGAATGTCATTCTACATGAGCATCACATTTTCCTT	93	1.1573199	31	93	7.11435	1	0	0.821865365233	4624	66	0.795312	0.9180678	0.940596737482	87
chari2015Train293T	MIP_chr12_56847517	TTGCACCCTGCGGTGAGCGTGGG	0.571428571	hg19	chr12:56847469-56847569:-	AGCTGTCTCTCTTCTTCTTCCTTTGCACAGTTGCACCCTGCGGTGAGCGTGGGCCAGGCAACCACAGTGGAGATCTTCCTGACGCTCCAGTTCGTGCTCT	28	-0.76878904	62	18	6.49553	1	0	0.534590380142	4815	56	0.767706	0.648855	0.547019885645	0
chari2015Train293T	MITF_chr3_69788756	ATCCGGCACGATCCCCGATTCGG	0.185609107	hg19	chr3:69788708-69788808:-	CTCTTCATGAAACTCCTCCCCGACTTCGAAATCCGGCACGATCCCCGATTCGGACTGCATGGCTCCCGCTTCCCGTCCTTCCACTGCTGGAAAGTGAGAA	20	-0.99983042	62	4	5.39273	0	0	0.507950212105	5049	62	-0.325178	0.306595	0.281506747994	0
chari2015Train293T	MKL1_chr22_40827449	TCAAACGGAAGATTCGTTCCCGG	0.933786078	hg19	chr22:40827401-40827501:-	GTGTGTTTTTTCTGTAGACAGAGGACTATCTCAAACGGAAGATTCGTTCCCGGCCGGAGAGATCGGAGCTGGTCAGGATGCACATTTTGGAAGGTGTGGA	46	-0.3399357	35	12	6.43347	1	0	0.463916064	4267	61	-0.014263	0.339808	0.342426148925	0
chari2015Train293T	MLF1_chr3_158315943	TGAACCGCCAAAGGTTTTTCAGG	0.24706609	hg19	chr3:158315912-158316012:+	CTCAGTTATGACTTATTCCAAAATAGGAGATGAACCGCCAAAGGTTTTTCAGGCCTCAACTCAAACTCGTCGAGCTCCAGGAGGAGTAAGTTTTCTATAA	25	-0.85510183	17	5	5.86084	0	0	0.267386278632	3311	58	-0.62018	0.250225	0.162108420625	0
chari2015Train293T	MLH1_chr3_37035043	CGTTCGTGGCAGGGGTTATTCGG	0.079145231	hg19	chr3:37035012-37035112:+	GTTTCCTTGGCTCTTCTGGCGCCAAAATGTCGTTCGTGGCAGGGGTTATTCGGCGGCTGGACGAGACAGTGGTGAACCGCATCGCGGCGGGGGAAGTTAT	20	-0.99984659	49	3	9.0515	0	0	0.300392049812	5061	67	-0.846408	0.120324	0.0959760893602	0
chari2015Train293T	MLLT10_chr10_21823582	TAGCGACCGGCCCGTGTCACTGG	0.329144225	hg19	chr10:21823551-21823651:+	GGTCCCCCCAACTCCCTCTTAGATGGTCTCTAGCGACCGGCCCGTGTCACTGGAGGACGAGGTCTCCCATAGTATGAAGGAGATGATTGGAGGCTGTTGC	17	-1.0949271	65	1	5.16516	0	0	0.389921863011	4431	53	-0.537641	0.287605	0.229279235794	0
chari2015Train293T	MLLT1_chr19_6270744	CAGCTCTAACCTCACCTGGACGG	1.157451693	hg19	chr19:6270713-6270813:+	GGGCTTCTTGCGCAGTTGGGCGCGATGCCCCAGCTCTAACCTCACCTGGACGGTGCACTGGAGGAGAGAGAGGTGGGGAGATGAAGTCAGCACACGCCTC	58	-0.059802589	65	35	5.99592	1	0	0.638614641737	3926	56	-0.160093	0.486243	0.47943839835	58
chari2015Train293T	MLLT3_chr9_20620709	TGCTGTATGTTACTGTGCTCCGG	0.114926988	hg19	chr9:20620678-20620778:+	TGCAAGTGGAAGACGACTTTCTCCACAAAGTGCTGTATGTTACTGTGCTCCGGACCGCGTACGAACACCATCCAGTCGTGGGTGAAGCCCTCCACGGTGG	17	-1.0921676	36	15	7.09342	1	0	0.563222873626	2632	62	-0.128042	0.368939	0.344418556029	0
chari2015Train293T	MLLT4_chr6_168265332	AGATGTAATCGAAACGCTCGCGG	1.890677649	hg19	chr6:168265301-168265401:+	TATTCGGGTCTCTAGTACTGCCACCACTCAAGATGTAATCGAAACGCTCGCGGAGAAATTTCGACCTGATATGCGAATGCTGTCCTCTCCCAAGTATTCA	89	0.91718155	31	42	7.14603	1	0	0.661636346112	4318	69	0.373882	0.712159	0.72201626104	69
chari2015Train293T	MLLT6_chr17_36861960	CGATGGGCACGCGTGCAGCGTGG	4.004149378	hg19	chr17:36861929-36862029:+	GGGCTGGGCCGAGAACCCGCTGGTCTACTGCGATGGGCACGCGTGCAGCGTGGTCGTCCACCAAGGTACGGGGGTGGCCCGCGGGGGGCGGCGGGACCCC	93	1.1855164	44	60	9.16918	1	0	0.648881377731	4753	64	0.431967	0.760364	0.794066042592	75
chari2015Train293T	MN1_chr22_28196452	GAGAGGAACTTTAACGAGACCGG	0.252472123	hg19	chr22:28196404-28196504:-	CAGGTCAACAGCAGGAACGCTGGCCAGGGCGAGAGGAACTTTAACGAGACCGGACTGAGCATGAACACCCACTTTAAGGCCCCGGCTTTCCACACTGGGG	36	-0.57626542	62	10	4.84638	1	0	0.658836525151	5346	56	-0.122591	0.552141	0.538741374208	0
chari2015Train293T	MNX1_chr7_156803012	GGCGTCGATGCGGAAATTTTTGG	0.0	hg19	chr7:156802981-156803081:+	GGCGGCTCGTGGGGGGTCCACCGCCAGCAGGGCGTCGATGCGGAAATTTTTGGATTTTTCCATCGGCTCGTTTGGGGCTGGCGCTCAGGGCCCGGTGGCG	16	-1.1264659	44	2	5.17993	0	0	0.104316677711	4755	65	-0.908691	0.296179	0.214986020116	0
chari2015Train293T	MPL_chr1_43804266	TGGAAACTGGCACACGTATCGGG	1.505040466	hg19	chr1:43804218-43804318:-	CGGAAAGAAGAGACGCACTTCCTCCTGGTCTGGAAACTGGCACACGTATCGGGTTCCAAAGTGGGGCATGCTCTGGGAACTCAGGGGGCAAGCACGGGGC	43	-0.40354636	71	1	5.56266	0	0	0.51001887893	4563	66	-0.656656	0.172913	0.123233540871	0
chari2015Train293T	MRGPRD_chr11_68748405	ATAGTTTAGGGCTGACTCCACGG	1.757342321	hg19	chr11:68748374-68748474:+	GTAGGCCGTGTGCACTGTGCTCCCTCTGGAATAGTTTAGGGCTGACTCCACGGTCCCACTGCTATTCAAAGTCTGGTTCATCCCTACGAGAGGAAGATGT	61	0.027744185	55	33	4.24536	0	0	0.65240221668	4186	71	-0.116308	0.666872	0.786632497413	68
chari2015Train293T	MRGPRE_chr11_3249983	CAGCACGTGGGGGCCGCCAACGG	1.867743564	hg19	chr11:3249935-3250035:-	CGCCCCATGATGGAGCCCAGAGAAGCTGGACAGCACGTGGGGGCCGCCAACGGCGCCCAGGAGGATGTGGCCTTCAACCTCATCATCCTGTCCCTCACCG	49	-0.2692782	100	9	6.41451	1	0	0.512074393509	7241	50	0.523348	0.557553	0.633690577848	0
chari2015Train293T	MRGPRG_chr11_3239952	CTCGGGGGACCGGTAGGTAACGG	0.279827016	hg19	chr11:3239904-3240004:-	GTGGTCTTCTACCTGACGCTGATCGTGGGCCTCGGGGGACCGGTAGGTAACGGGCTGGTGCTCTGGAACCTCGGCTTCCGCATCAAGAAGGGCCCCTTCT	20	-1.0002992	69	11	8.67476	0	0	0.460969528973	6736	61	0.482835	0.465339	0.390764966687	0
chari2015Train293T	MRGPRX1_chr11_18956076	TTAACAGGGAATATATAAGGCGG	0.190269095	hg19	chr11:18956045-18956145:+	TAGAGATGGTATGGGGGATACTGATGAAGCTTAACAGGGAATATATAAGGCGGCCGCTGAGGAAGAGGAAGTCTGCTGCGGCCAAGTTGAGGATGTAGAT	80	0.58205133	59	51	7.07443	0	1	0.741693944774	3607	41	1.290217	0.815551	0.760001686963	0
chari2015Train293T	MRGPRX2_chr11_19076977	ACATCTCCGGGGTGCCCTGACGG	1.662707838	hg19	chr11:19076946-19077046:+	CTGTCCATCTCTACACCAGACTGCTTCTCGACATCTCCGGGGTGCCCTGACGGAAGCATCCTTCACTGTGATCCACCTCAGCAATGTCCTGCAGAGCCCT	62	0.05952847	67	31	4.91165	1	0	0.564709288022	4792	65	-0.121247	0.617231	0.667448052699	0
chari2015Train293T	MRGPRX4_chr11_18195076	CGAGGATTTTGCGGATGAGATGG	0.142869899	hg19	chr11:18195028-18195128:-	CTGTAAAGTAGGGAAAGGTCATCACAGAAACGAGGATTTTGCGGATGAGATGGCTGATATTGATGAGGCGTAATGGCAAACGTATAATCTGGAAGCTGAG	15	-1.165287	44	9	4.55181	0	0	0.465887654007	5095	38	0.440355	0.676081	0.677538647241	0
chari2015Train293T	MSH2_chr2_47630381	CGGCTTCGTGCGCTTCTTTCAGG	0.183038438	hg19	chr2:47630350-47630450:+	GACGCTGCAGTTGGAGAGCGCGGCCGAGGTCGGCTTCGTGCGCTTCTTTCAGGGCATGCCGGAGAAGCCGACCACCACAGTGCGCCTTTTCGACCGGGGC	18	-1.0460249	44	1	5.8567	0	0	0.0504243894445	3406	59	-0.964533	0.109057	0.0495732002774	0
chari2015Train293T	MSI2_chr17_55334143	AACGACTCCCAGCACGACCCCGG	1.362162162	hg19	chr17:55334112-55334212:+	AATGGGAGCCAAGGCACCTCGGGCAGCGCCAACGACTCCCAGCACGACCCCGGGTAAGTTTCCAGCCGCTGCCCACCGCGCCGCCTTGGGCTCGCTCTCC	16	-1.1135323	44	11	6.1115	1	0	0.557648077151	5514	64	0.061	0.718267	0.80196710356	0
chari2015Train293T	MST1R_chr3_49940851	GTCGCCCTCGTAGGTCACCATGG	1.57480315	hg19	chr3:49940820-49940920:+	TATGGCTACAAACACAGCACTCTCATTTCTGTCGCCCTCGTAGGTCACCATGGCCTGTACCAGGCCTCCGGCGGAGAAGCTGGGCACCACGTACTTCACG	88	0.88642429	35	51	4.26014	0	0	0.606813377094	4373	45	-0.065345	0.660416	0.547920274059	57
chari2015Train293T	MTCP1_chrX_154294216	CGTCGCGGTAGATACCCTCTTGG	0.083006339	hg19	chrX:154294185-154294285:+	CCACGACGGCCACCCACGTGCGCTGGTATTCGTCGCGGTAGATACCCTCTTGGTGAACCCAGAGGTGATCGGGTGGAGCCCCCACATCCTCTCCTGCCAT	43	-0.41280081	40	11	5.61755	1	0	0.58289618851	3199	51	-0.144869	0.358834	0.314355248422	0
chari2015Train293T	MTNR1A_chr4_187455655	ACGGATAAATGGCCACCACCAGG	3.848027277	hg19	chr4:187455624-187455724:+	TGTTAAATATCGACATCAGCACCAACGGGTACGGATAAATGGCCACCACCAGGTCTGCCACCGCTAAGCTCACCACAAAGATGTTTCCTGAAAGAGAATC	68	0.2100187	42	19	3.92675	1	0	0.589080256082	4189	32	0.204586	0.612948	0.622073087959	0
chari2015Train293T	MTNR1B_chr11_92702908	CGCCTCGCAGCAGTTGGCGAAGG	0.591060214	hg19	chr11:92702860-92702960:-	CGACCAGCCCGGGCGCACTGCCCACCCGCCCGCCTCGCAGCAGTTGGCGAAGGAGCCGTTCTCTGACATCGCAGACTCTCCCGCGCTGTGCTTTGGCCAC	49	-0.26343384	34	8	6.04295	1	0	0.508197989197	4935	48	0.739088	0.730352	0.693087825633	0
chari2015Train293T	MUC1_chr1_155160211	GATCGTCAGGTTATATCGAGAGG	1.888854199	hg19	chr1:155160180-155160280:+	CAGGGAAGTAGCCTCACCGCTGACGTCTGAGATCGTCAGGTTATATCGAGAGGCTGCTTCCGTTTTATACTGATTGAACTGTGTCTCCACGTCGTGGACA	90	0.99374541	62	66	7.39814	0	0	0.689868314498	2927	70	0.711951	0.683695	0.627035654148	87
chari2015Train293T	MUSK_chr9_113449402	TTGACACCCGGTACAGCATCCGG	0.288350634	hg19	chr9:113449371-113449471:+	TGTCATTTTTTTCTGTGACCTGCAGACTCTTTGACACCCGGTACAGCATCCGGGAGAATGGGCAGCTCCTCACCATCCTGAGTGTGGAAGACAGTGATGA	10	-1.3648044	60	11	4.81594	0	0	0.443561198249	3984	54	-0.224083	0.230949	0.172097349999	0
chari2015Train293T	MUTYH_chr1_45799166	GTCTCTGAATAGATGGTATGAGG	5.007473842	hg19	chr1:45799135-45799235:+	GCTCCCTCGGAAGGCTGTGACTTCAGCTACGTCTCTGAATAGATGGTATGAGGAGACAGAGGCCTGCAATACCACCTCTTCCGGCTGCCTGGCCAGGCCT	90	0.99983778	37	5	7.18365	0	0	0.532783605566	3350	75	-0.202313	0.379246	0.38973309304	0
chari2015Train293T	MYCL_chr1_40366915	GGATTGGTCCCCCGGAGCCGTGG	0.100908174	hg19	chr1:40366867-40366967:-	TGGGTCCCGGCGCAGGGGACCCGGCCCCCGGGATTGGTCCCCCGGAGCCGTGGCCCGGAGGGTGCACCGGAGACGAAGCGGAATCCCGGGGCCACTCGAA	93	1.1738564	36	69	6.64696	1	0	0.496581616538	8175	67	0.817696	0.918697	0.926436478845	0
chari2015Train293T	MYCN_chr2_16082240	GCTGTAGCGAGTCAAACTCGAGG	1.656817222	hg19	chr2:16082192-16082292:-	AGAAGTCATCTTCGTCCGGGTAGAAGCAGGGCTGTAGCGAGTCAAACTCGAGGTCTGGGTTCTTGCAGATCATGCCCGGCATGGTGGACGTGGAGCAGCT	78	0.50529054	36	62	5.8488	0	0	0.749933039863	4226	63	0.831781	0.864684	0.860314025809	86
chari2015Train293T	MYC_chr8_128750541	CTATGACCTCGACTACGACTCGG	2.120974077	hg19	chr8:128750510-128750610:+	GCCCCTCAACGTTAGCTTCACCAACAGGAACTATGACCTCGACTACGACTCGGTGCAGCCGTATTTCTACTGCGACGAGGAGGAGAACTTCTACCAGCAG	23	-0.90062897	36	63	7.69647	0	0	0.62687743672	3417	50	0.328669	0.673768	0.740542567709	0
chari2015Train293T	MYD88_chr3_38180284	CGTTCAAGAACAGAGACAGGCGG	1.122586439	hg19	chr3:38180236-38180336:-	CGGTCCAGTCGGCCGCCACCTGTGTCCGCACGTTCAAGAACAGAGACAGGCGGCGCCGCACTCGCATGTTGAGAGCAGCCAGGGGAAGGGAGGATGTGGA	99	2.0929678	47	77	5.69775	1	1	0.692961304715	4022	49	1.144691	0.825162	0.870300812063	88
chari2015Train293T	MYH9_chr22_36744960	CTGAGTAGTAACGCTCCTTGAGG	1.302012201	hg19	chr22:36744929-36745029:+	TGCCACGGCAGCCACTTACGTAGATGAGCCCTGAGTAGTAACGCTCCTTGAGGTTGTGCAGCACCGAGGCTTCGTTGAGGCACGTGAGCTCTGCCATGTC	78	0.49894484	60	42	5.85074	0	0	0.670428936125	4228	47	0.022216	0.45953	0.402171968967	0
chari2015Train293T	NACA_chr12_57114004	CAAATGCCCGTTTCTTCTGTTGG	0.084599797	hg19	chr12:57113956-57114056:-	AATGCCACTTATCATTATCCTTTAGTGGCCCAAATGCCCGTTTCTTCTGTTGGAACCACCCCACTTGTGGTGACTAACCCCTGTACAATTGCTGCAGCAC	1	-2.1564005	17	5	3.92989	0	0	0.415192296178	4255	54	-0.353981	0.519389	0.544759403774	0
chari2015Train293T	NBN_chr8_90982670	GTATCAACAACACACGTTCCCGG	0.0	hg19	chr8:90982639-90982739:+	GGAATTAAGGTCTGTGAGTTTGTTATTCCTGTATCAACAACACACGTTCCCGGAGCCAAAAAGAAATTATGTTCTTCTTCATTCTCTTCTGTTATCAACC	46	-0.34084698	38	26	4.1776	1	0	0.549438883169	2847	75	-0.376333	0.512486	0.522464616039	0
chari2015Train293T	NCKIPSD_chr3_48723182	GCGGCGAACGCCAGCGCGTTGGG	0.558108995	hg19	chr3:48723151-48723251:+	CTTCGCTCTAGCACCAGGAAGGTCTCGCCCGCGGCGAACGCCAGCGCGTTGGGCTCCGCCGAGCGGAACGCGTACAGCGCGCGGTACATGAGGCCGGGCA	72	0.30679012	83	1	4.94326	1	0	0.307123482958	8477	58	-0.376427	0.402178	0.294705883595	0
chari2015Train293T	NCOA1_chr2_24881555	GGTCGGATGAACTGTCCCCGAGG	0.258732212	hg19	chr2:24881507-24881607:-	CTTTCCTCTTATGTGAGTCTGGGTTAGCAGGGTCGGATGAACTGTCCCCGAGGCCACTCATGTTGAAAAACTTCACACCTAAACAGGAAGGACAACAGTA	96	1.4484433	45	61	5.86499	1	0	0.71117882906	3806	62	0.886369	0.868381	0.882511637888	90
chari2015Train293T	NCOA2_chr8_71078955	CTTGGTCTGGCGAACCTCCGAGG	1.663982823	hg19	chr8:71078907-71079007:-	TACTTTTGCCTTGCTCAGTAAATGGGGGATCTTGGTCTGGCGAACCTCCGAGGCGGAACAGCCATACCTTCAATTGTCGGATGCTGGTAAAACCTTTACC	94	1.2738136	73	20	6.09916	1	0	0.640519835164	4334	79	0.571445	0.592061	0.613812227102	73
chari2015Train293T	NDRG1_chr8_134260992	GCTCAATCTCCAGGTCGCGCCGG	1.294117647	hg19	chr8:134260961-134261061:+	GGGTGACTGTGTGGGTTCCCGGCATTGGTCGCTCAATCTCCAGGTCGCGCCGGCTGCAGGAAACAAATGCATCATTAGCATGAGGACCCCTCCCCTGGAG	46	-0.32323929	25	50	5.43934	1	0	0.571066131864	5356	67	0.469063	0.838053	0.854801724412	0
chari2015Train293T	NF1_chr17_29422357	CGAAGCGGCTGACCACGGCCTGG	0.769716088	hg19	chr17:29422309-29422409:-	CCGCCCGCCACGGGCCGGTTACCTGCTCGTCGAAGCGGCTGACCACGGCCTGGACCCATTCCACCGGCCTGTGCGCGGCCATGTCCTCCCCGCGGCCGGG	61	0.020417285	39	10	4.74067	1	0	0.499019864197	6124	47	0.277672	0.693896	0.665558502436	0
chari2015Train293T	NF2_chr22_30000040	AACCCAAGACGTTCACCGTGAGG	0.699682956	hg19	chr22:30000009-30000109:+	GCATGAGCTTCAGCTCTCTCAAGAGGAAGCAACCCAAGACGTTCACCGTGAGGATCGTCACCATGGACGCCGAGATGGAGTTCAATTGCGAGGTAACCGG	88	0.88587364	31	38	5.94462	1	0	0.685805422262	4171	39	0.162674	0.57007	0.61980676892	0
chari2015Train293T	NFE2L2_chr2_178098916	TATTTGACTTCAGTCAGCGACGG	0.213675214	hg19	chr2:178098868-178098968:-	AAGATATAGATCTTGGAGTAAGTCGAGAAGTATTTGACTTCAGTCAGCGACGGAAAGAGTATGAGCTGGAAAAACAGAAAAAACTTGAAAAGGAAAGACA	58	-0.051413837	31	62	6.22054	1	0	0.659149735847	4244	64	0.978267	0.87775	0.858997606936	58
chari2015Train293T	NFIB_chr9_14307457	TCCGTGCAATTGCCTATACTTGG	0.066474629	hg19	chr9:14307409-14307509:-	ACCCATTCATCGAGGCACTTCTTCCACATGTCCGTGCAATTGCCTATACTTGGTTCAACCTGCAGGCTCGAAAACGCAAGTACTTTAAAAAGCATGAGAA	20	-1.0	29	9	3.95641	0	0	0.475439645596	3616	77	-0.679016	0.289923	0.252954450729	0
chari2015Train293T	NFKB2_chr10_104156210	TGGCCCCTACCTGGTGATCGTGG	0.772200772	hg19	chr10:104156179-104156279:+	GCTCAGCAAGGTCTCTCTGTCCCCAGCTGATGGCCCCTACCTGGTGATCGTGGAACAGCCTAAGCAGGTGAGTGAGCAAAAGGGAGGGTGTGGAATGGCT	52	-0.18352422	49	11	7.2659	0	0	0.647643871515	3459	63	-0.141065	0.411933	0.389609956912	0
chari2015Train293T	NGFR_chr17_47583701	CAAGCCGTGCACCGAGTGCGTGG	1.187360667	hg19	chr17:47583670-47583770:+	CTCCGACGTGGTGAGCGCGACCGAGCCGTGCAAGCCGTGCACCGAGTGCGTGGGGCTCCAGAGCATGTCGGCGCCGTGCGTGGAGGCCGACGACGCCGTG	84	0.7138193	44	4	8.43881	1	0	0.53607352376	5869	66	-0.086588	0.612165	0.516272842797	0
chari2015Train293T	NIN_chr14_51239774	TACCGTCAGGATCAAGATTATGG	0.125	hg19	chr14:51239743-51239843:+	AACCATAGAAAAAATCTTCTACACTCATTGTACCGTCAGGATCAAGATTATGGAATACTTCCTCGAGCATCTAGAAAAGAGTCATCACATATTTTAAATA	26	-0.82403598	49	5	5.0574	0	0	0.325297892872	3670	76	-0.410176	0.270019	0.233738410812	0
chari2015Train293T	NMBR_chr6_142409740	ACCACCGGCGCGAATGAGAGCGG	2.234670163	hg19	chr6:142409692-142409792:-	CCCTCTAAGTCTCTTTCCAACCTCTCGGTGACCACCGGCGCGAATGAGAGCGGTTCCGTTCCCGAGGGGTGGGAAAGGGATTTCCTGCCGGCCTCGGACG	91	1.024542	59	22	4.21885	0	0	0.649488271336	5073	58	0.322105	0.66024	0.721721586589	67
chari2015Train293T	NMUR1_chr2_232393441	GTAGTTGGTAGGCGTGCGCATGG	1.245704467	hg19	chr2:232393410-232393510:+	CAGGTCCGACACGGCCAGGCTGAAGAGGTAGTAGTTGGTAGGCGTGCGCATGGCCTTGTGGCGCAGGATGACCAGACAGGTCAGCCCATTGCCCACAGCG	67	0.18285248	49	26	4.01652	1	0	0.609673789774	5418	56	-0.014941	0.719558	0.718266003681	0
chari2015Train293T	NMUR2_chr5_151784331	CGCAACTACCCTTTCTTGTTCGG	0.423928403	hg19	chr5:151784283-151784383:-	GGAATGCCCCTGGAGGTCTATGAGATGTGGCGCAACTACCCTTTCTTGTTCGGGCCCGTGGGCTGCTACTTCAAGACGGCCCTCTTTGAGACCGTGTGCT	2	-2.024071	18	2	8.0741	0	0	0.252385752199	3954	56	-0.957092	0.074383	0.0401504135415	0
chari2015Train293T	NOTCH1_chr9_139417445	GGCACCTGCCACAACGAGGTCGG	0.348796652	hg19	chr9:139417397-139417497:-	GGCCAGAAGCCCGGGCTTTGCCGCCACGGAGGCACCTGCCACAACGAGGTCGGCTCCTACCGCTGCGTCTGCCGCGCCACCCACACTGGCCCCAACTGCG	58	-0.058602757	48	20	6.65898	1	0	0.612783535207	5195	33	0.042173	0.688831	0.723041605236	0
chari2015Train293T	NOTCH2_chr1_120512279	GCCTCCATTGCGGTTGGCACAGG	0.236756437	hg19	chr1:120512248-120512348:+	ACTCCAGCCGTTGACACATACACAGCCATAGCCTCCATTGCGGTTGGCACAGGTGCCCCCATTTTGACAGGCATTGGGCTGCAGCAGGCATTCATCCACA	34	-0.60542423	45	11	6.28461	1	0	0.499617447305	5459	48	0.176592	0.579391	0.487952726938	0
chari2015Train293T	NPBWR1_chr8_53852538	CGGCGCCAGAGTCGACGCGTTGG	0.621439669	hg19	chr8:53852490-53852590:-	TGGTACAGCCACCGCCAGCGGCGCCGGCAGCGGCGCCAGAGTCGACGCGTTGGAGCAGCTCAGCGCCGGGTCCGGGCCCGATGCGTTGGCGGGCCAGGGC	32	-0.66720069	63	5	5.62735	1	0	0.566380710243	7424	60	0.393755	0.745641	0.772614977443	0
chari2015Train293T	NPBWR2_chr20_62737969	CCGTCATCCTTGTAATCCTAAGG	1.246310266	hg19	chr20:62737921-62738021:-	TCTGTGCTGTGGGGCTGACTGGCAACACGGCCGTCATCCTTGTAATCCTAAGGGCGCCCAAGATGAAGACGGTGACCAACGTGTTCATCCTGAACCTGGC	10	-1.3847519	49	12	3.17986	0	0	0.487188188305	3271	65	-0.104047	0.505111	0.564026211794	0
chari2015Train293T	NPFFR1_chr10_72025939	GTTTCATCGTGCTCAAGAACCGG	0.19874862	hg19	chr10:72025891-72025991:-	TGCTCTGCATGGTGGGCAACACCCTGGTCTGTTTCATCGTGCTCAAGAACCGGCACATGCATACTGTCACCAACATGTTCATCCTCAACCTGGCTGTCAG	6	-1.5661649	50	45	4.85098	0	0	0.416852829585	3916	45	0.422279	0.599739	0.59085810105	0
chari2015Train293T	NPFFR2_chr4_72897624	TAGCTTCTTCGGAACCCCAGCGG	2.236973117	hg19	chr4:72897593-72897693:+	GTACCTGGGTGCCCCTTAGCGGGATATGAATAGCTTCTTCGGAACCCCAGCGGCCAGCTGGTGCCTCCTGGAAAGTGACGTCTCATCTGCACCGGACAAG	89	0.92450175	90	49	6.4993	1	0	0.764863047864	4464	67	0.767715	0.763798	0.806528487747	88
chari2015Train293T	NPSR1_chr7_34698049	AGCTTCGATTCCAGTGGGACCGG	0.3859708	hg19	chr7:34698018-34698118:+	TGAGCCATGCCAGCCAACTTCACAGAGGGCAGCTTCGATTCCAGTGGGACCGGGCAGACGCTGGATTCTTCCCCAGTGGCTTGCACTGAAACAGTGACTT	8	-1.4487403	37	2	4.77859	1	0	0.382569738112	5012	66	-0.263618	0.340007	0.252151026174	0
chari2015Train293T	NPY1R_chr4_164247267	CAGCTGATAATCAACCCTCGAGG	1.495954816	hg19	chr4:164247219-164247319:-	TCTCTGGTTCTCATTGCTGTGGAACGACATCAGCTGATAATCAACCCTCGAGGGTGGAGACCAAATAATAGACATGCTTATGTAGGTATTGCTGTGATTT	86	0.78652573	53	44	4.65642	1	0	0.714457711709	2953	69	0.288893	0.695943	0.750039617246	70
chari2015Train293T	NPY4R_chr10_47086924	CTACAGCATTGAGACTGTCGTGG	1.262886598	hg19	chr10:47086893-47086993:+	CGTGGACGTGATGGTCTTCATCGTCACTTCCTACAGCATTGAGACTGTCGTGGGGGTCCTGGGTAACCTCTGCCTGATGTGTGTGACTGTGAGGCAGAAG	75	0.39018693	37	15	4.97928	1	0	0.592251478562	3123	71	0.262652	0.71885	0.746000656722	0
chari2015Train293T	NPY5R_chr4_164272402	GACCCCTGGTATGAACTTACTGG	0.143369176	hg19	chr4:164272354-164272454:-	TTCTTCAGGTTTTATCTCAAAGCAAGTGGGGACCCCTGGTATGAACTTACTGGATGAAGAGAGCTGACTTCTTACAGAGCCAAAGTTTTCTGGAAGTATT	24	-0.86644647	36	3	6.27452	0	0	0.413561489636	3841	70	-0.727983	0.301416	0.234806219496	0
chari2015Train293T	NR0B1_chrX_30327177	GAAGGCGCCCGAGGCGACGCTGG	1.22605364	hg19	chrX:30327129-30327229:-	GACGAGCGCAAAGCAAACGTACGCGGCACCGAAGGCGCCCGAGGCGACGCTGGGTCCGTGCTGGGGCTGTTCGTGCGGCTCTGATCCCGGGGTGGGCAGA	71	0.28791694	26	2	7.33083	1	0	0.467805723839	6004	61	0.306893	0.833776	0.8274909693	0
chari2015Train293T	NR0B2_chr1_27240306	CCCGTAGCCGCTGCCTATGTAGG	0.96759676	hg19	chr1:27240258-27240358:-	TGAGCTCCAGCCTCAAGGCTGTCCCCCGACCCCGTAGCCGCTGCCTATGTAGGCAGCACCGGCCCGTCCAGCTATGTGCACCTCATCGCACCTGCCGGGA	2	-1.9405378	56	1	4.96272	0	0	0.521315493405	5809	69	0.10026	0.34953	0.319582826147	0
chari2015Train293T	NR1D1_chr17_38253452	CCACCCAGCCTGAGTGATGACGG	0.43100612	hg19	chr17:38253404-38253504:-	CAAGACCCGGCTCGCTCCTTTGGGAGCATTCCACCCAGCCTGAGTGATGACGGCTCCCCTTCTTCCTCATCTTCCTCGTCGTCATCCTCCTCCTCCTTCT	47	-0.30673856	28	31	5.65995	0	0	0.602868734673	3521	68	-0.111594	0.505321	0.539226512917	0
chari2015Train293T	NR1H2_chr19_50881508	GAGCACGTTGTAGTGGAAGCCGG	1.414612804	hg19	chr19:50881460-50881560:-	CCGGAAGAAGCCCTTGCAGCCTTCGCAGCTGAGCACGTTGTAGTGGAAGCCGGAGGCCTTGTCCCCACAGACACGGCAAAGCTCGTGGCCCAGCATCTTC	60	-0.012983356	61	12	6.71047	1	0	0.630270743722	4122	52	0.218681	0.631828	0.663973097769	0
chari2015Train293T	NR1H3_chr11_47282010	AACGAGCTATGCAGCGTGTGTGG	1.727574751	hg19	chr11:47281979-47282079:+	AAAAAGGGGCCAGCCCCCAAAATGCTGGGGAACGAGCTATGCAGCGTGTGTGGGGACAAGGCCTCGGGCTTCCACTACAATGTTCTGAGCTGCGAGGGCT	80	0.57428892	62	3	5.02586	1	0	0.504072044285	4331	70	-0.552795	0.411299	0.465710558525	0
chari2015Train293T	NR1H4_chr12_100934536	TTCAATAAGAAACTTCCGTCTGG	1.174168297	hg19	chr12:100934505-100934605:+	GAAGCTATGTTCCTTCGTTCAGCTGAGATTTTCAATAAGAAACTTCCGTCTGGGCATTCTGACCTATTGGAAGAAAGAATTCGAAATAGTGGTAAGTGAT	63	0.07414031	6	7	6.63263	1	0	0.359912031565	2946	72	-0.460401	0.357026	0.23847168543	0
chari2015Train293T	NR1I2_chr3_119528910	GGGCCATGAAACGCAACGCCCGG	0.716275368	hg19	chr3:119528879-119528979:+	CCCCCTTCTGCTCCCCATTCTCTCACAGGAGGGCCATGAAACGCAACGCCCGGCTGAGGTGCCCCTTCCGGAAGGGCGCCTGCGAGATCACCCGGAAGAC	57	-0.084232876	67	44	4.98555	1	0	0.500741705463	5250	59	0.495921	0.732989	0.684955498468	0
chari2015Train293T	NR1I3_chr1_161199661	TGAGCTCCGGAGCATTAATGAGG	0.912476723	hg19	chr1:161199613-161199713:-	TCTGTATGCGAAGTTGCTAGGCCTGCTGGCTGAGCTCCGGAGCATTAATGAGGCCTACGGGTACCAAATCCAGCACATCCAGGGCCTGTCTGCCATGATG	77	0.47476656	40	44	5.04533	0	0	0.64535992014	3718	71	0.342485	0.727017	0.812592240751	0
chari2015Train293T	NR2C1_chr12_95456417	TTCATTCTGACAAATCACGACGG	3.349475383	hg19	chr12:95456369-95456469:-	GCACTTGATCATAATACCCAAGGCAAGCAGTTCATTCTGACAAATCACGACGGCTCTACTCCAAGCAAAGTCATTCTGGCCAGGCAAGATTCCACTCCGG	84	0.7069376	27	69	3.56322	0	0	0.709899523643	3839	62	0.645523	0.71029	0.575888638789	62
chari2015Train293T	NR2C2_chr3_15057693	TGGGGAAGACGGACGTCCAGCGG	1.195814649	hg19	chr3:15057662-15057762:+	TCACGGATTCTGCCTCTGTGGAGCGTTTACTGGGGAAGACGGACGTCCAGCGGCCCCAGGTGGTAGAGTACTGTGTGGTCTGTGGCGACAAAGCCTCCGG	86	0.80188307	70	31	7.1133	1	0	0.666053656528	5345	53	0.942248	0.736101	0.721892074198	0
chari2015Train293T	NR2E3_chr15_72103834	TCGCTCCAGTGCCGCGTGTGCGG	2.966311936	hg19	chr15:72103803-72103903:+	CCTGCCCCCTGCCCCTCAGGCGTGAGCCCCTCGCTCCAGTGCCGCGTGTGCGGAGACAGCAGCAGCGGGAAGCACTATGGCATCTATGCCTGCAACGGCT	81	0.58851486	81	6	6.28916	1	0	0.592024800936	4061	53	-0.51144	0.234137	0.208288899443	0
chari2015Train293T	NR2F1_chr5_92920757	GATCCGCAGGACGACGTGGCCGG	1.613291596	hg19	chr5:92920726-92920826:+	GATATGGCAATGGTAGTTAGCAGCTGGCGAGATCCGCAGGACGACGTGGCCGGGGGCAACCCCGGCGGCCCCAACCCCGCAGCGCAGGCGGCCCGCGGCG	85	0.76245015	60	8	7.00649	1	0	0.4557725891	7186	61	-0.105524	0.595704	0.553349235804	0
chari2015Train293T	NR2F2_chr15_96877405	TATTTCCCTGCTGTTGCGCGCGG	0.0	hg19	chr15:96877374-96877474:+	CCTCAACTGCCACTCGTACCTGTCCGGATATATTTCCCTGCTGTTGCGCGCGGAGCCCTATCCCACGTCGCGCTTCGGCAGCCAATGCATGCAGCCCAAC	57	-0.081906423	58	74	7.27357	1	0	0.649436759408	5456	68	0.426797	0.52785	0.416250000698	61
chari2015Train293T	NR2F6_chr19_17355936	AGTCGTCCTCGGCCGCGCGCGGG	0.676848317	hg19	chr19:17355905-17356005:+	CGTCGCTGGCGGCACCGGGGGGCGAGGCCGAGTCGTCCTCGGCCGCGCGCGGGTAGCCGCCCGCCTTGTCCACGCCGTTCGTGTCGCCGCCGGGGCCGCC	53	-0.17601206	52	40	6.64288	1	0	0.49062692747	8373	59	0.527822	0.734981	0.702347316202	0
chari2015Train293T	NR3C1_chr5_142780050	AGTCTGTTTCCCCCGAGGAAAGG	1.056428755	hg19	chr5:142780019-142780119:+	GGTTTGCAATGCTTTCTTCCAAAAGCTTTAAGTCTGTTTCCCCCGAGGAAAGGCTGATTTGGCCCTGCTGTGGGAATCCCAGGTCATTTCCCATCACTTT	51	-0.22377239	33	20	6.2537	0	0	0.545228649108	4152	78	0.446029	0.680075	0.731243171623	0
chari2015Train293T	NR3C2_chr4_149357455	CATGATAGGGCTTTTAACAACGG	0.517598344	hg19	chr4:149357424-149357524:+	GCTGCAAACAGACGGGCTTTTCTCATGACACATGATAGGGCTTTTAACAACGGCGCGCATGACGCCACCATTCACGGAGCTCCCAGAGTCAGACATAAAT	44	-0.37013745	43	18	6.17351	0	0	0.623920074382	3347	61	0.723706	0.63701	0.610579486268	0
chari2015Train293T	NR4A1_chr12_52448276	TCCTGTGTAGCCGTCCATGAAGG	0.353724511	hg19	chr12:52448228-52448328:-	TGGCAGCTGGTAGAGGAAGGTGTCAAACTCTCCTGTGTAGCCGTCCATGAAGGTGCTGAAGCTGGGCAGGGCAGTGGGGGCAGCGGGGGCTGCCTCGGGG	73	0.34173518	54	12	6.28336	0	0	0.598264269522	3699	45	0.113431	0.397253	0.350235592072	68
chari2015Train293T	NR4A2_chr2_157186617	GAGCTACAGTTACCACTCTTCGG	0.71458596	hg19	chr2:157186569-157186669:-	CTCGCCTCAAGGAGCCAGCCCCGCTTCTCAGAGCTACAGTTACCACTCTTCGGGAGAATACAGCTCCGATTTCTTAACTCCAGAGTTTGTCAAGTTTAGC	52	-0.1911112	60	28	4.56264	0	0	0.479960988167	3237	58	-0.510459	0.535335	0.453578305148	0
chari2015Train293T	NR4A3_chr9_102590375	TGCGGCGCAGACATACAGCTCGG	0.061842919	hg19	chr9:102590344-102590444:+	ATATAGCCCTTCCCCTCCAGGTTCCAGTTATGCGGCGCAGACATACAGCTCGGAATACACCACGGAGATCATGAACCCCGACTACACCAAGCTGACCATG	32	-0.66201722	56	57	6.49978	0	0	0.676017145129	3699	47	0.228894	0.573198	0.581151747866	0
chari2015Train293T	NR5A1_chr9_127265647	CTATTCGTACGACGAGGACCTGG	0.500747759	hg19	chr9:127265599-127265699:-	CCCTCCGCAGGCGGACGCCGCGGGCATGGACTATTCGTACGACGAGGACCTGGACGAGCTGTGCCCCGTGTGCGGGGACAAGGTGTCCGGCTACCACTAC	25	-0.83886875	26	32	6.58136	1	0	0.512691175976	5022	29	0.012283	0.506695	0.511266145437	0
chari2015Train293T	NR6A1_chr9_127533370	CGGGACGAACCGCCGCCTAGCGG	1.102709515	hg19	chr9:127533322-127533422:-	GGCGCGGACCCTAGGCACCACCGCATGGAGCGGGACGAACCGCCGCCTAGCGGAGGGGGAGGCGGCGGGGGCTCGGCGGGGTTCCTGGAGCCTCCCGCCG	86	0.80770609	55	12	7.22861	1	0	0.69989023553	7542	81	0.418088	0.617259	0.639682922934	87
chari2015Train293T	NRAS_chr1_115252229	GTAACTCTTGGCCAGTTCGTGGG	0.589408778	hg19	chr1:115252198-115252298:+	CTTGGCTGAGGTTTCAATGAATGGAATCCCGTAACTCTTGGCCAGTTCGTGGGCTTGTTTTGTATCAACTGTCCTTGTTGGCAAATCACACTTGTTTCCC	84	0.69965308	47	61	4.39811	0	0	0.558371718769	4341	73	0.082193	0.624999	0.573033267166	0
chari2015Train293T	NT5C2_chr10_104849578	CACCCGGAACCGCACATCAGTGG	3.976234004	hg19	chr10:104849530-104849630:-	AGATATCAATGAGATGGAGTCTCCTCTTGCCACCCGGAACCGCACATCAGTGGATTTCAAAGACACTGACTACAAGCGGCACCAGCTGACACGGTCAATT	94	1.2378578	55	10	6.35371	0	0	0.548572222864	3816	65	0.186701	0.65652	0.619546181282	82
chari2015Train293T	NTRK1_chr1_156811896	CTCTGTACCCCCGATCTTGACGG	0.37458194	hg19	chr1:156811865-156811965:+	TTTTCAGGCCGCCCTCATCTGCCTGGCACCCTCTGTACCCCCGATCTTGACGGTGAAGTCCTGGGACACCATGCAGTTGCGGGCTGCTAGATCTCGGTGC	31	-0.6788796	24	44	6.52202	0	0	0.469848429801	4304	54	-0.297316	0.250577	0.126954929392	0
chari2015Train293T	NTRK2_chr9_87285829	ACACTGTTAGGCTCCAATCTCGG	0.192143323	hg19	chr9:87285781-87285881:-	ACTCACATTTCGGTGATGTTCTCAGGATCTACACTGTTAGGCTCCAATCTCGGAAATGCCACGATGCCAGGAGAAGGGTCGCTGCACCAGATCCGAGAGG	14	-1.2037821	29	19	3.5845	0	0	0.644093738118	2766	46	-0.303461	0.395942	0.352857300061	0
chari2015Train293T	NTRK3_chr15_88799162	GAACGCCAGTATCAACATCACGG	2.170542636	hg19	chr15:88799114-88799214:-	GGAAGGGCAGGATTCAGGGAACAGCAATGGGAACGCCAGTATCAACATCACGGACATCTCAAGGAATATCACTTCCATGTAAGTCAGGCGGCCGCTCCCC	71	0.29788416	36	14	5.18889	0	0	0.732905437696	4625	42	0.043845	0.749211	0.769139589297	75
chari2015Train293T	NTSR1_chr20_61340679	CAACGCGTCGGAGCGCGTCCTGG	0.564560189	hg19	chr20:61340648-61340748:+	GCTGGCCCCGGGCTTCGGCAACGCTTCGGGCAACGCGTCGGAGCGCGTCCTGGCGGCACCCAGCAGCGAGCTGGACGTGAACACCGACATCTACTCCAAG	47	-0.30242911	34	1	5.81773	1	0	0.44226467282	6502	60	0.108998	0.443892	0.386658980458	0
chari2015Train293T	NTSR2_chr2_11810087	CAATGCGCTGTCCGCGCACGTGG	1.14213198	hg19	chr2:11810039-11810139:-	CGCACTCATCTGGGCGCTGGGCGCGGCGGGCAATGCGCTGTCCGCGCACGTGGTGCTGAAGGCGCGGGCCGGGCGCGCGGGGCGCCTGCGCCACCACGTG	67	0.17949483	54	10	5.428	1	0	0.552847927488	8499	60	-0.148247	0.48737	0.450707417233	0
chari2015Train293T	NUMA1_chr11_71732280	TAAGGTTTAGCCCGTCCTCATGG	0.855431993	hg19	chr11:71732249-71732349:+	CTTTCTGTAGGAAGTTCTCTAGGTCCTCATTAAGGTTTAGCCCGTCCTCATGGTCCAGCACAAATTTAAGAATGACAGCCAACTCAGCCTGGGCCACAGG	57	-0.072713982	26	12	3.44326	0	0	0.572752989634	3655	38	-0.412075	0.453454	0.384580962315	65
chari2015Train293T	NUP214_chr9_134001111	CATCTCCCGCTCGGGAATCATGG	0.543172879	hg19	chr9:134001063-134001163:-	GGAGGGAGGCCCCGGTTAGTCTCTGACCTTCATCTCCCGCTCGGGAATCATGGCATCCATCTCGTCTCCCATCGCGCCGCCCTCAGTGTGTCGAAGCAGC	39	-0.5050403	38	5	8.20661	0	0	0.457768389558	6278	58	-0.376864	0.280867	0.172935827595	0
chari2015Train293T	NUP98_chr11_3756435	TAGGGTCTGACATCGGATTCCGG	0.449943757	hg19	chr11:3756404-3756504:+	GTATCCTTAAATTTACCTCTTCCTTCTTCTTAGGGTCTGACATCGGATTCCGGAAGAGAGGAGAGTCTCCAAAAGGTGAGTATGTTAGACTATTGATGTG	17	-1.103984	76	7	5.25481	0	0	0.38542766336	4002	69	-0.19666	0.240057	0.184484932629	0
chari2015Train293T	NUTM1_chr15_34640205	GATGGAGACGGGGCGGCACTAGG	0.874125874	hg19	chr15:34640157-34640257:-	GAAGTTGGTGGGAGAAAGGGAAGTGCAGGGGATGGAGACGGGGCGGCACTAGGTTTCATGCTCATATCCGGTCCCGGCAATGCAGATGCTGTTGAGACAA	70	0.25100905	56	5	6.25733	1	0	0.481279714714	4489	69	0.014058	0.530655	0.539423444373	0
chari2015Train293T	OLIG2_chr21_34399403	AGACGACGAGGTGCTGGACGAGG	1.048543689	hg19	chr21:34399355-34399455:-	CTTGGTGGACGACGCAGCCGCCGACGACGTAGACGACGAGGTGCTGGACGAGGATGACTTGAAGCCACTGCCTCCTAGCTTGTCCCCAGGATGCGCGCCC	75	0.41552489	60	44	5.45645	1	0	0.636328700983	4784	39	0.554814	0.650186	0.598500590268	0
chari2015Train293T	OPN1SW_chr7_128415552	GTCTTCGTCGCCAGCTGTAACGG	0.11950877	hg19	chr7:128415504-128415604:-	TTCCTCCTCTGCATCTTCTCTGTCTTCCCTGTCTTCGTCGCCAGCTGTAACGGATACTTCGTCTTCGGTCGCCATGTTTGTGCTTTGGAGGGCTTCCTGG	20	-1.000599	53	24	4.67821	0	0	0.530854586196	3770	31	-0.283183	0.398433	0.351528408127	0
chari2015Train293T	OPN3_chr1_241803195	TGCGTGTGGGACGGGTTTAGCGG	1.7007942	hg19	chr1:241803147-241803247:-	AGGAACGGCTGGGTGTGGGACACCGTGGGCTGCGTGTGGGACGGGTTTAGCGGCAGCCTCTTCGGTGAGTTGGACTGGGAGAAGGCAGCCTCCCCTCTGC	58	-0.046073737	65	9	6.8654	0	0	0.558114743575	5754	50	-0.149617	0.335516	0.31911540521	0
chari2015Train293T	OPN4_chr10_88417831	TGAGGAAGTCGCTGACCGCGAGG	0.263871292	hg19	chr10:88417783-88417883:-	TGAAGAAGACAGGGGCCTGGGTGAAGGACATGAGGAAGTCGCTGACCGCGAGGTTGATAATGAACATGTTGGCAGGTGTCCGGAGGCTTCTGCTCCTGGG	93	1.1850089	64	82	6.39598	1	0	0.707374980514	3275	38	0.494567	0.710563	0.656923283507	88
chari2015Train293T	OPN5_chr6_47763060	GACTACGTACCTGAGCCCTTCGG	0.417863672	hg19	chr6:47763029-47763129:+	TGGACCACCATGCCCTTGGTAGGTCTGGGGGACTACGTACCTGAGCCCTTCGGAACCTCGTGCACCCTGGACTGGTGGCTGGCCCAGGCCTCGGTAGGGG	61	0.024324694	50	50	7.32964	1	0	0.562211068734	5344	70	-0.271237	0.442904	0.386111370156	0
chari2015Train293T	OPRD1_chr1_29138896	ATGGAACCGGCCCCCTCCGCCGG	2.065767285	hg19	chr1:29138865-29138965:+	AGAGGGACGCGGCGGAGCCGGCCGGCAGCCATGGAACCGGCCCCCTCCGCCGGCGCCGAGCTGCAGCCCCCGCTCTTCGCCAACGCCTCGGACGCCTACC	32	-0.66922835	68	2	5.17894	1	0	0.369786013924	9561	64	0.633388	0.743157	0.786430026807	0
chari2015Train293T	OPRK1_chr8_54163569	TCCCCGATCCAGATCTTCCGCGG	2.527981474	hg19	chr8:54163521-54163621:-	CCTTCCTGCTGCAATCGCCCCACCATGGACTCCCCGATCCAGATCTTCCGCGGGGAGCCGGGCCCTACCTGCGCCCCGAGCGCCTGCCTGCCCCCCAACA	80	0.55694423	34	50	8.46718	1	0	0.561805966553	5810	72	0.32993	0.692732	0.784527983003	61
chari2015Train293T	OPRL1_chr20_62724229	CACCATCGTGGGGCTCTACCTGG	0.216416757	hg19	chr20:62724198-62724298:+	CGGCGCCTTCCTGCCCCTCGGGCTCAAGGTCACCATCGTGGGGCTCTACCTGGCCGTGTGTGTCGGAGGGCTCCTGGGGAACTGCCTTGTCATGTACGTC	36	-0.57143578	27	8	4.2889	0	0	0.427209974353	5409	56	-0.656026	0.209618	0.199008597235	0
chari2015Train293T	OPRM1_chr6_154360661	CCGCCCGGCCGTCAGTACCATGG	0.049222382	hg19	chr6:154360630-154360730:+	GGTGCTCCTGGCTACCTCGCACAGCGGTGCCCGCCCGGCCGTCAGTACCATGGACAGCAGCGCTGCCCCCACGAACGCCAGCAATTGCACTGATGCCTTG	70	0.26934009	57	24	6.68227	0	0	0.635370401108	6532	45	0.161957	0.5809	0.578694874378	67
chari2015Train293T	OR10AD1_chr12_48596995	GAGCAATGCTCGTGTGGAAGTGG	0.0	hg19	chr12:48596964-48597064:+	GAGGCTGTAGAGGGCCAAGAAGAGGGCAAAGAGCAATGCTCGTGTGGAAGTGGAGCTCTGCTGAAAGCCCACGAGGATAAATTCCGTCACTATGCTGCCA	37	-0.54858836	50	7	3.23221	0	0	0.549984376058	5042	76	-0.07135	0.715653	0.788002971521	0
chari2015Train293T	OR10C1_chr6_29407999	GATTGGCTATACGTCTGTCACGG	1.745125498	hg19	chr6:29407968-29408068:+	CTTCTTCCTGCGCACCCTCTCGGCCTTGGAGATTGGCTATACGTCTGTCACGGTCCCCCTGCTACTTCACCACCTCCTTACTGGCCGGCGCCACATCTCT	45	-0.36431062	50	36	7.66981	0	0	0.701807204	4037	70	0.261151	0.726791	0.751618391096	56
chari2015Train293T	OR10G3_chr14_22038148	CGCCGGGCTTTTTCAACTTGTGG	0.20715943	hg19	chr14:22038100-22038200:-	ATCCTGAGAATCCACACAGCTGATGGGCGGCGCCGGGCTTTTTCAACTTGTGGAGCCCATGTAACCGTGGTCACCGTGTACTATGTGCCCTGTGCCTTCA	7	-1.5262793	39	7	4.75516	0	0	0.412051235681	3549	74	0.055042	0.317941	0.228640190646	0
chari2015Train293T	OR10G7_chr11_123908890	AACGGCCACAACCCCATGCAAGG	0.802692905	hg19	chr11:123908859-123908959:+	GTTGAAAAGAGGAGTCAGCGTGGTGTAGAAAACGGCCACAACCCCATGCAAGGCGTCCCTGGAGCCTGGCCTCAGGTAAATGAAAAGACCAGGGCCAAAG	80	0.57423133	48	3	5.48505	0	0	0.600576747729	4807	59	0.158349	0.585307	0.567970832155	0
chari2015Train293T	OR10H1_chr19_15918801	GTGACCCAATTCATCCTCGTCGG	1.347616499	hg19	chr19:15918753-15918853:-	GCCTCCATGCAGAGAGCCAATCACTCCACAGTGACCCAATTCATCCTCGTCGGCTTCTCTGTCTTCCCCCACCTCCAGCTGATGCTCTTCCTGCTGTTCC	79	0.5289718	54	44	6.59928	1	0	0.619077901185	5854	46	0.00752	0.668253	0.665697302354	0
chari2015Train293T	OR10H3_chr19_15852602	AACATGCTAATGAGTCCCCGTGG	3.400904674	hg19	chr19:15852571-15852671:+	TACGTGACCATCTGCCACCCACTGCATTACAACATGCTAATGAGTCCCCGTGGCTGTGCCCATCTTGTGGCCTGGACCTGGGCTGGTGGCTCGGTCATGG	90	0.99989535	48	86	3.74263	1	0	0.746613599354	4924	75	0.248444	0.861295	0.916795319591	78
chari2015Train293T	OR10P1_chr12_56031064	CAAGAGGGTGGAATAGCGTAGGG	1.799959092	hg19	chr12:56031016-56031116:-	ACCCACCATGGCCATGCAGGCCCGTGGGCTCAAGAGGGTGGAATAGCGTAGGGGCTGGCAGATGGCAACATATCGGTCATAGGCCATGGCCGTGAGCAGG	81	0.61326482	67	25	5.7597	0	0	0.595695637375	5693	63	0.358855	0.720309	0.777287925419	0
chari2015Train293T	OR10Q1_chr11_57995400	AGAGGCTGCTTTACGGATAATGG	0.344129555	hg19	chr11:57995369-57995469:+	CCCAGTGCCCCTAAGCCTTCAGTTGGCGTCAGAGGCTGCTTTACGGATAATGGCACTCCTCAGAGCACCTTTGACATCCTTGTTCCTAAGGCTGTAAAGC	15	-1.1504431	50	3	5.09372	0	0	0.444741256236	3455	52	-0.32636	0.385047	0.369270365029	0
chari2015Train293T	OR10S1_chr11_123847791	CAGGCGAGCTTTAGGACAGGGGG	0.931470393	hg19	chr11:123847760-123847860:+	ATGACTAGCTCATTAATGGTGGTGTCTGTACAGGCGAGCTTTAGGACAGGGGGTATGTCGCAGAAGAAGTAGGCAATGTGGCAAGGCCCACAGTAGAGCA	91	1.0631804	80	11	5.4915	1	1	0.654790955854	5189	65	0.517398	0.770369	0.807098577737	80
chari2015Train293T	OR10T2_chr1_158369110	AACGGCCATGATGGTCACATTGG	0.207939509	hg19	chr1:158369079-158369179:+	GGGAGTGTGGAGAGTCCAGCTGAAGCGAATAACGGCCATGATGGTCACATTGGCCACCAGGATTGTCAAGTATAGGAGAAGAAAGATGACAAAAAGCAGC	34	-0.61823619	58	22	5.61655	0	0	0.60008422005	4322	44	-0.107594	0.524854	0.48378330561	0
chari2015Train293T	OR10V1_chr11_59480623	TGCTGACCGGATCCGTAAAATGG	0.069156293	hg19	chr11:59480592-59480692:+	GCAGGTAGAGTAGGCTTGCTGGCGCCCTTCTGCTGACCGGATCCGTAAAATGGCTACCACGATGAAGACATAGGAGATGGAGATCAATGAGAGGGGGATG	16	-1.1403618	50	29	5.71771	0	0	0.360478352772	3570	72	0.013112	0.272815	0.186655715199	58
chari2015Train293T	OR10X1_chr1_158549492	TGATCATCATGGGTCTAACTTGG	0.24968789	hg19	chr1:158549444-158549544:-	GTCTCTACCTTCTCACCCTTGCAGGTAATCTGATCATCATGGGTCTAACTTGGGTGGACAGGTCCCTCCACACCCCTATGTATCTCTTCCTTAGTGCACT	8	-1.4919549	28	9	6.02526	0	0	0.43712825453	4442	67	-0.353283	0.34742	0.26304593322	0
chari2015Train293T	OR11A1_chr6_29395097	GAGAGCCGAAGATAAAGAACTGG	2.170100833	hg19	chr6:29395066-29395166:+	CAGCCAGCAGTAAGCATTCAGCTGTGGCTAGAGAGCCGAAGATAAAGAACTGGAGCAAGCAACCAGCCACAGAGATAGTTGCTTCTTGCAGGAAGCCCTC	64	0.10520278	42	27	4.28416	0	0	0.470153239197	5088	61	0.474673	0.774405	0.740396276989	0
chari2015Train293T	OR11L1_chr1_248005069	CAACATTCCCTATAATGGTCAGG	0.0	hg19	chr1:248005038-248005138:+	GCAGGCCCTGGCTCACCACGGTGATGATGACAACATTCCCTATAATGGTCAGGCAGTAGATGAGCAGGAAAATGACAAAGAGCAGGGCCTGCCATTCAAG	6	-1.6140694	37	6	4.64955	0	0	0.546246662838	2759	55	-0.174999	0.473411	0.491399968654	0
chari2015Train293T	OR12D2_chr6_29364674	CCTGGATATCTGTTACTCTACGG	0.879604178	hg19	chr6:29364643-29364743:+	TATGTATTTCTTCCTGGGAAACCTGTCCTACCTGGATATCTGTTACTCTACGGTGACACTGCCAAAAATGCTGCAGAACTTTCTCTCTACACACAAAGCA	25	-0.83715439	48	43	7.39365	0	0	0.572455126868	3351	70	-0.226567	0.383533	0.334619606275	0
chari2015Train293T	OR13C4_chr9_107288800	CACCATCTTGCGAACGAACTCGG	0.365853659	hg19	chr9:107288752-107288852:-	GATTTTTTTCTCCTATATGTTCATCCTCTACACCATCTTGCGAACGAACTCGGCCACAGGAAGACACAAGGCATTTTCTACATGCTCAGCTCACCTGACT	18	-1.0607349	47	6	3.58708	0	0	0.554251857342	3996	62	-0.130053	0.235628	0.229490890368	0
chari2015Train293T	OR13C8_chr9_107331459	TTCTGTCGACGTGGAATCGTTGG	0.0	hg19	chr9:107331411-107331511:-	TGGGTGGGCAGAAAGCCCTACCAGGAAAAATTCTGTCGACGTGGAATCGTTGGTCCTTTCCATATTACATATACTGATCTCCAACAGAACTCTGTGAATG	35	-0.58383145	42	10	7.15429	0	0	0.4822463616	3160	60	-0.271834	0.439986	0.5	0
chari2015Train293T	OR13G1_chr1_247835653	TGCCTTCTACTGTGCGGATACGG	0.483569623	hg19	chr1:247835622-247835722:+	GAGATGAGCATGTTGAGAAGGCCTTCCTCTTGCCTTCTACTGTGCGGATACGGAGAATAGCAACAATGATAAAACCATAGGAGATGCAGGTAAGAATAAA	8	-1.4898102	56	8	5.94972	0	0	0.469580560695	2190	40	-0.669928	0.169126	0.150679834731	0
chari2015Train293T	OR13H1_chrX_130678719	CATAAGGATTCGCTCACTCCAGG	0.031502678	hg19	chrX:130678688-130678788:+	CCTCTCCTACATACGAATTGCTATGGCTATCATAAGGATTCGCTCACTCCAGGGCAGGCTCAAGGCCTTTACCACATGTGGCTCTCACCTGACCGTGGTG	46	-0.34177878	21	1	6.50357	1	0	0.432666771166	3882	66	0.14081	0.518825	0.519905557857	0
chari2015Train293T	OR13J1_chr9_35869685	GAAGGCTTTGCAGCACCTGGCGG	2.011049724	hg19	chr9:35869654-35869754:+	CACTACAGCCAGGTGTGCCAAGCAGGTGGAGAAGGCTTTGCAGCACCTGGCGGCCGAGGGCACCCTCAGGATGGTGGCCAGGATGAGCAAGTAGGACAGG	94	1.2109546	55	39	4.4599	1	1	0.687112873318	5869	54	1.004215	0.9149173	0.945219609555	86
chari2015Train293T	OR14C36_chr1_248512310	CTCATGTGTCAATTCCCTACTGG	0.314529221	hg19	chr1:248512279-248512379:+	TGCCTGCTACATTTCTGTTACAGTCCCTACCTCATGTGTCAATTCCCTACTGGACAGCACCACCATTTCTAAGGCGGGATGTGTAGCTCAGGTCTTCCTC	16	-1.108859	32	8	8.29565	1	0	0.448295798525	3871	66	-0.313523	0.310192	0.246478802519	0
chari2015Train293T	OR14J1_chr6_29275317	ATCCAGTCATTTATAGCTTACGG	0.205882353	hg19	chr6:29275286-29275386:+	TATTCTATACTGTGATACCTCCAACACTCAATCCAGTCATTTATAGCTTACGGAATGATTCCATGAAGGCAGCACTGAGGAAGATGCTGTCAAAGGAAGA	2	-1.9235239	41	11	5.3114	0	0	0.438487111711	2619	63	-0.376553	0.171138	0.070763059861	0
chari2015Train293T	OR1B1_chr9_125391778	CCCTAATGCTTCACACTCTCCGG	0.107668381	hg19	chr9:125391730-125391830:-	AGGCTGACTGTCACTCATGATGAGCTTTGCCCCTAATGCTTCACACTCTCCGGTTTTTTTGCTCCTTGGGTTCTCGAGAGCTAACATCTCCTACACTCTC	15	-1.1466457	40	18	3.511	0	0	0.460669064876	3570	76	-0.783802	0.213108	0.175065529315	0
chari2015Train293T	OR1C1_chr1_247921560	ATGCTCATCATTGCGACGATTGG	0.859497088	hg19	chr1:247921512-247921612:-	TGTATGTATTTAGCCACCACCTTGGGGAACATGCTCATCATTGCGACGATTGGCTTTGACTCTCACCTCCATTCCCCTATGTACTTCTTCCTTAGTAACT	14	-1.1985904	54	22	6.29464	0	0	0.491404920784	3739	73	-0.226379	0.357855	0.363102338194	0
chari2015Train293T	OR1F1_chr16_3254261	GGAACTCGGAGACACTCGACTGG	1.961218837	hg19	chr16:3254213-3254313:-	GCTGGGGCTGCCTGGAGAGTCCCAGGAGGAGGAACTCGGAGACACTCGACTGGTTTGTCCCGCTCATGGGCCTGGGATCCTGGACACAGAGGCAGACAAA	90	1.0	35	8	5.496	1	0	0.610797730392	3182	61	-0.059073	0.741027	0.777423080466	0
chari2015Train293T	OR1I1_chr19_15198446	AGACACGCACACCAACGAGCTGG	1.426940639	hg19	chr19:15198415-15198515:+	CCTCATGCCCCTGCTGAAGCTCTCCGGCTCAGACACGCACACCAACGAGCTGGTGATCTTTGCTTTTGGCATTGTCGTGGGCACCAGCCCATTCTCCTGC	45	-0.35110658	15	23	6.46282	1	0	0.607546275816	1947	72	0.311104	0.800764	0.77614936543	0
chari2015Train293T	OR1K1_chr9_125563184	CCTCGCGTCGGGATGTGGCCTGG	0.296091591	hg19	chr9:125563136-125563236:-	ACATGACAGTGGCCACACGGCCCCACTCTGCCTCGCGTCGGGATGTGGCCTGGAAGTAGACTGCAATGACTGTCCCATAGAAGAGGCTCACCACAGCCAG	26	-0.80885125	31	18	7.2776	1	0	0.439836617454	3845	74	-0.061691	0.386031	0.386544901367	0
chari2015Train293T	OR1M1_chr19_9204400	AAACGAGACGGGCCATCAGGAGG	1.4590524	hg19	chr19:9204352-9204452:-	AGTAGTGAGGCACCTCATGGCTGCCGCAGAAAACGAGACGGGCCATCAGGAGGATGTGAGTGAGTGAGATGAAGCAGGAAAACGCCCAGAGGGCGCCGAC	93	1.1727248	59	33	4.17052	0	1	0.617991419399	4477	51	0.833259	0.81879	0.815601513133	89
chari2015Train293T	OR1N1_chr9_125289293	GCATCACACCATCTCCTATACGG	0.312565118	hg19	chr9:125289245-125289345:-	TACCAAGATGCTGGTGAATATACAGACTCGGCATCACACCATCTCCTATACGGGTTGCCTCACGCAAATGTATTTCTTTCTGATGTTTGGTGATCTAGAC	78	0.50534221	42	26	8.7732	0	0	0.356824564378	3215	69	-0.545982	0.421462	0.314707329247	0
chari2015Train293T	OR2A12_chr7_143792985	AGTCAAGCCATTCTCAAGAACGG	0.924712954	hg19	chr7:143792954-143793054:+	GCAGCGCCATTGTCATGTACATGGCCCCCAAGTCAAGCCATTCTCAAGAACGGAGGAAGATCCTTTCCCTGTTTTACAGCCTTTTCAACCCGATCCTGAA	28	-0.76996017	46	45	6.35687	0	0	0.662002113536	4031	74	0.270721	0.587235	0.548810528022	73
chari2015Train293T	OR2A2_chr7_143807597	AGGTCCATGAGAACGGTGTATGG	0.15625	hg19	chr7:143807566-143807666:+	GGCGCCCTCCACAGAGCACTCCAGAGGAAGAGGTCCATGAGAACGGTGTATGGGCTTTGCCTTTAAAACATGTGGTTTGCTGAAGCAAGAATTTTGAATA	65	0.12412409	31	3	6.14628	0	0	0.491453863922	3222	70	-0.700007	0.298209	0.218090224858	0
chari2015Train293T	OR2AE1_chr7_99474535	GTCTTCCTTATTGCGGTGAGTGG	1.536742107	hg19	chr7:99474487-99474587:-	CACCTTTTCCTTTTCTCCTTGACCATGGTGGTCTTCCTTATTGCGGTGAGTGGCAACACCCTCACCATTCTCCTCATCTGCATTGATCCCCAGCTTCATA	55	-0.11470654	60	2	6.09378	1	0	0.55829436513	3261	58	-0.127113	0.374318	0.363412590746	0
chari2015Train293T	OR2AK2_chr1_248128878	GATGTACATGAGGTCAACGATGG	0.32808399	hg19	chr1:248128830-248128930:-	GCTGACTGCCATCTTGGGCACTGTGGTGGAGATGTACATGAGGTCAACGATGGAGAGCTGACTGAGCAGAAAGTACATTGGAGTGTGGAGTCTGGTGTTC	82	0.6538332	54	57	6.72533	0	0	0.629168760183	5120	58	0.631318	0.9113106	0.902294622983	83
chari2015Train293T	OR2B11_chr1_247614927	ATGCACGGAGTGCATCGTCCTGG	0.030448352	hg19	chr1:247614879-247614979:-	TGTGCAATATGCAGTCTTCCACTGGCTGGGATGCACGGAGTGCATCGTCCTGGCCGCCATGGCCCTGGACCGCTACGTGGCCATCTGCAAGCCCCTGCAC	20	-1.0	50	8	4.15867	1	0	0.505444117713	5836	64	-0.179912	0.5	0.527047978254	0
chari2015Train293T	OR2C1_chr16_3406503	GTTGAGACTTGTGTCGCCACAGG	1.230769231	hg19	chr16:3406455-3406555:-	GAAGGTGCAGACACCATTGAGCACAGCCTGGTTGAGACTTGTGTCGCCACAGGCCAGTTTGATCATGGCAGGCACCTCGCAGAGGAATCCCTCCACCCTC	35	-0.59903135	68	13	7.71582	1	0	0.561452596238	4288	72	0.569263	0.664175	0.686229900298	0
chari2015Train293T	OR2C3_chr1_247694953	GTTCAGCGCAGGAGTGACTACGG	2.615062762	hg19	chr1:247694922-247695022:+	CTCCGTGTTCCTCAGGGTGTAAATAAGTGGGTTCAGCGCAGGAGTGACTACGGTGTAGAACAGAGCTATGAACTTGCCCTGCTCATGGGAGGTGCTCTTG	75	0.40993249	59	55	3.56097	0	0	0.596017309005	4719	67	-0.024616	0.602606	0.541931060642	0
chari2015Train293T	OR2D2_chr11_6913060	AGTTACTATGATACGGCCATAGG	0.644122383	hg19	chr11:6913029-6913129:+	ACTCCCCACAGTTGACTTCATCTTGACCACAGTTACTATGATACGGCCATAGGATACCAGAATCAGAAAAACAGGTATGAGGAGAATCACAACCCCCATA	27	-0.79531804	64	12	5.83469	1	0	0.592208025656	3503	69	-0.001333	0.417328	0.349910115662	0
chari2015Train293T	OR2F1_chr7_143657441	GTGTGATGCCCTGCGATACTCGG	0.671492108	hg19	chr7:143657410-143657510:+	GGTGATGGCCTATGACCGCTATGTGGCTGTGTGTGATGCCCTGCGATACTCGGCCATCATGCATGGAGGGCTGTGTGCTAGGTTGGCCATCACATCCTGG	18	-1.0510256	55	25	7.54585	0	0	0.534197770656	4750	65	-0.377095	0.290427	0.272654456896	0
chari2015Train293T	OR2G2_chr1_247752245	AAGCTCAGCCTCGTTAAACGTGG	4.02133771	hg19	chr1:247752197-247752297:-	CACTATAAGGAAAAGGATACTAGCCACAAAAAGCTCAGCCTCGTTAAACGTGGTGCCCACACAAGCCAGCTTGATGAGCACAGGGACCTCGCAGATGAAA	79	0.54800431	41	63	8.61255	0	0	0.710458566079	3179	68	0.230059	0.755608	0.819509698914	78
chari2015Train293T	OR2G3_chr1_247769181	GGCGCAACTCTATATTTCTCTGG	0.225903614	hg19	chr1:247769150-247769250:+	AAAGAAGACGATCACTTACGGTGGTTGTGTGGCGCAACTCTATATTTCTCTGGCACTGGGCTCCACTGAATGTATCCTCTTGGCTGACATGGCCTTGGAT	12	-1.2921256	17	10	5.55559	0	0	0.472755484671	4161	66	-0.743864	0.39775	0.247576410197	0
chari2015Train293T	OR2G6_chr1_248685079	CCTCATACTAGTATGTTGTCTGG	0.765639589	hg19	chr1:248685048-248685148:+	CTACGTCTTGAGCCTTCTGGGGAACACTGCCCTCATACTAGTATGTTGTCTGGACTCCAGACTCCACACTCCAATGTACTTCTTCCTCAGCAACCTCTCG	10	-1.3758628	22	6	6.58854	0	0	0.49210428807	3879	76	-0.703344	0.118157	0.0781262886627	0
chari2015Train293T	OR2H1_chr6_29429549	GGTTAACCAAAGCTCCCCCATGG	0.937612694	hg19	chr6:29429518-29429618:+	TCCCTCCAGGTACAAACAAGAACAGGCCATGGTTAACCAAAGCTCCCCCATGGGCTTCCTCCTTCTGGGCTTCTCTGAACACCCAGCACTGGAAAGGACT	79	0.54030329	42	36	6.25106	1	0	0.588191136494	4379	61	0.243229	0.872766	0.877664530693	0
chari2015Train293T	OR2J3_chr6_29080335	CCATCGTCCGAGCTATACTGAGG	2.544283414	hg19	chr6:29080304-29080404:+	CTCTCATCCTCATTCTCACTTCTTATGGTGCCATCGTCCGAGCTATACTGAGGATGCAGTCAACCACTGGGCTTCAGAAAGTGTTTGGAACATGTGGAGC	71	0.29449559	45	66	5.15055	0	0	0.726039901747	3313	73	0.623863	0.857317	0.924554088574	0
chari2015Train293T	OR2T1_chr1_248569410	TGGAAGATATTACCTTATATCGG	0.446096654	hg19	chr1:248569379-248569479:+	TTACTGCCCTGGGAATGCTATCATCTTATTTGGAAGATATTACCTTATATCGGCACAACTGTAGGATCAATGGAAGAGTACAACACATCCTCTACAGACT	9	-1.3912598	30	35	3.5513	0	0	0.345983566936	2536	79	-0.115898	0.349835	0.254015204939	0
chari2015Train293T	OR2T6_chr1_248551673	GGGAAGCGTATACGTATACAAGG	0.31152648	hg19	chr1:248551625-248551725:-	CTTATCTTTGATTGGGGTGTGGTAAGATTGGGGAAGCGTATACGTATACAAGGCAGCCCCATAGAACAATGTCACCACCATCATGTGTGAAGAGCAGGTG	86	0.79914171	44	35	3.73716	0	0	0.618760408186	3402	66	-0.075451	0.680992	0.641080346994	61
chari2015Train293T	OR2V2_chr5_180582404	AATCGATGGCTTGATCCAGATGG	1.746603826	hg19	chr5:180582373-180582473:+	GATTACTGGGAGCTCCTGGGCCTTTGGGATAATCGATGGCTTGATCCAGATGGTGGTAGTAATGAATTTCCCCTACTGTGGCTTGAGGAAGGTGAACCAT	55	-0.13348196	41	17	7.68103	0	0	0.605936449377	3564	58	-0.202278	0.575327	0.566969273273	76
chari2015Train293T	OR2W3_chr1_248058988	GCGTACCTCCTGACCCTCGTAGG	0.378024194	hg19	chr1:248058957-248059057:+	GAGAGGATCCTCTTTGTGGTCATCCTGATCGCGTACCTCCTGACCCTCGTAGGCAACACCACCATCATCCTGGTGTCCCGGCTGGACCCCCACCTCCACA	58	-0.045185214	59	35	6.46304	1	0	0.646461310992	4362	49	-0.061953	0.657863	0.67853432466	0
chari2015Train293T	OR2Z1_chr19_8841891	CTACTGTGCCTCCCGTATTGTGG	0.414408671	hg19	chr19:8841860-8841960:+	CATCCAGACCTCCATCACCCTGCATTTTCCCTACTGTGCCTCCCGTATTGTGGATCACTTCTTCTGTGAGGTGCCAGCCCTACTGAAGCTCTCCTGTGCA	51	-0.22080469	30	26	5.90115	0	0	0.575774750797	4479	61	-0.389609	0.373517	0.410748815878	0
chari2015Train293T	OR3A2_chr17_3181509	AGTTCTACGAATCCGTTCAGTGG	1.970096746	hg19	chr17:3181461-3181561:-	CATCACTGCCTACAGCCACGTGGCAGCTGCAGTTCTACGAATCCGTTCAGTGGAGGGCCGAAAGAAGGCCTTCTCCACGTGTGGCTCCCACCTCACCGTG	68	0.20412947	47	30	6.7062	0	0	0.694658179186	3457	71	0.242527	0.647855	0.598948581331	72
chari2015Train293T	OR4B1_chr11_48238451	CCACCGTGGCAAGGTACACGGGG	0.836570063	hg19	chr11:48238403-48238503:-	TGACCGTCAGAACGATGAGGCCATTGCCCACCACCGTGGCAAGGTACACGGGGAGAAACACCACAAAGCATACACTCTGCACAGCTGGATCCTGGAAAAG	96	1.4762888	41	32	7.904	0	0	0.672326841673	4990	58	0.421773	0.736725	0.733375828187	81
chari2015Train293T	OR4C11_chr11_55371121	AATTATGTGAGACGTGCAAGCGG	1.513452915	hg19	chr11:55371090-55371190:+	TATACATGGGCCAAAGAATAAGATGACTACAATTATGTGAGACGTGCAAGCGGAGAGAGCCTTTTTCTTCCCTTTGGCACTGTGGTTTCTCAGTGAATGC	90	0.96339551	41	45	5.74605	0	0	0.650201402333	3303	71	0.470222	0.64721	0.62853676355	79
chari2015Train293T	OR4D2_chr17_56247759	AATGCTTGGAACGAAGATCATGG	0.0	hg19	chr17:56247711-56247811:-	GAATGGAGTGAAGGGCCGGGCATAGAGGTAAATGCTTGGAACGAAGATCATGGAAACCACGATGATGTGGGTGGTGCAGGTGGAAGCTGCCTTCCTTCTT	54	-0.15587328	46	1	5.7741	0	0	0.546196859454	4147	56	0.070375	0.709033	0.748538381393	0
chari2015Train293T	OR4D5_chr11_123810991	TCATGCTCCGAAGCCACTCACGG	0.923727939	hg19	chr11:123810960-123811060:+	TGCTTCTGGGATCGTACACAGCACTGCTAGTCATGCTCCGAAGCCACTCACGGGAGGGCCGCAGCAAGGCCCTGTCTACCTGTGCCTCTCACATTGCTGT	44	-0.37108628	35	27	5.50038	0	0	0.619936977391	4418	62	0.109542	0.581695	0.585712171433	69
chari2015Train293T	OR4F15_chr15_102358488	GTTCTACTTTGCGAGCATGATGG	0.885960927	hg19	chr15:102358457-102358557:+	TCAGCTTCTACTTTTTGTTTTCTCTTTGTTGTTCTACTTTGCGAGCATGATGGGAAACCTTGTCATTGTATTCACTGTAACCATGGATGCTCATCTGCAC	75	0.39931147	30	5	4.97373	0	0	0.558068946341	3594	61	-0.062886	0.537797	0.415199420925	0
chari2015Train293T	OR4K14_chr14_20482658	GCTATCAGACAGCGTGCTGCCGG	1.191391238	hg19	chr14:20482610-20482710:-	CTCCTGATCTCCTACACCGTGATCCTCCTCGCTATCAGACAGCGTGCTGCCGGTAGCACATCCAAAGCACTCTCCACTTGCTCTGCACATATCATGGTAG	54	-0.14664762	32	39	7.02644	1	0	0.523702319168	4538	67	-0.195128	0.628744	0.652865033562	0
chari2015Train293T	OR4K17_chr14_20585632	TCCATCCTACAGCTCGCTCTTGG	1.89701897	hg19	chr14:20585584-20585684:-	ACTTGAGATTGATTTAATAGTTTCATGGCCTCCATCCTACAGCTCGCTCTTGGATGACCTGTAGAGAGAAAGAAAAGATCACTCATACCATGGAGTATGA	16	-1.1221002	40	4	9.02018	1	0	0.391368435352	2034	73	-0.51114	0.247382	0.161515466314	0
chari2015Train293T	OR4K1_chr14_20404414	ATTATGACCCTAACGAACAGTGG	1.991134365	hg19	chr14:20404383-20404483:+	CTGGCTTGCATGGATACATATGAAATGGAAATTATGACCCTAACGAACAGTGGCCTGATATCATTGAGCTGTTTCCTGGCTTTAATTATTTCCTACACCA	90	1.0003178	21	47	6.53376	0	0	0.685319722606	2876	50	0.765266	0.852701	0.880110922935	71
chari2015Train293T	OR4K5_chr14_20389655	ATGGTTCACAATTTTCCTTACGG	0.368227249	hg19	chr14:20389607-20389707:-	CATTTCAGAAATTCTCCTTGGCCTCAGGTAATGGTTCACAATTTTCCTTACGGCAGCCTTCATATCCCTATTCCTTAGTGTATAAATAATGGGGTTTAGG	18	-1.044902	42	11	6.66218	0	0	0.51445957971	3756	64	0.046813	0.439801	0.347539804888	0
chari2015Train293T	OR4N5_chr14_20612550	CAGTCATCCTCTGTCGTATAAGG	1.278426412	hg19	chr14:20612519-20612619:+	TGTGCTTCCTGGGCCTTCTGGCCTCCTATGCAGTCATCCTCTGTCGTATAAGGGAGCACTCCTCTGAAGGAAAGAGCAAGGCTATTTCCACATGCACCAC	8	-1.4707637	54	2	6.92918	0	0	0.34416083964	2534	74	-0.6474	0.152145	0.114419316452	0
chari2015Train293T	OR4S1_chr11_48328357	CTCATCGTGGTGGCCAACAGCGG	1.149537263	hg19	chr11:48328326-48328426:+	TTGGCCTGTGCAGACACCTACATGGTAGGTCTCATCGTGGTGGCCAACAGCGGTATGATTTCTTTAGCATCCTTTTTTATCCTTATCATTTCCTATGTTA	66	0.16152884	67	35	6.22358	0	0	0.685113383193	2795	58	0.516306	0.57482	0.574828189095	75
chari2015Train293T	OR4S2_chr11_55418962	GTTGTTGTGACAGCCAACAGTGG	1.063957436	hg19	chr11:55418931-55419031:+	CTTGCCTGCACAGAAACATACATTGTTGGTGTTGTTGTGACAGCCAACAGTGGTACCATTGCTCTGGGGAGTTTTGTTATCTTGCTAATCTCCTACAGCA	95	1.3064637	59	62	6.16973	0	0	0.782789910941	4366	42	0.947219	0.885897	0.897217231477	77
chari2015Train293T	OR4X1_chr11_48285809	ATCATGAACCAGCGAATGTGTGG	0.410396717	hg19	chr11:48285778-48285878:+	GCCATCTGCAAGCCCTTGCACTACATGGCCATCATGAACCAGCGAATGTGTGGTCTCCTCGTGAGGATAGCATGGGGCGGGGGCCTGCTGCATTCTGTTG	79	0.52563503	39	8	6.62356	0	0	0.589276799147	3885	73	-0.318027	0.622388	0.725833583221	0
chari2015Train293T	OR51B2_chr11_5345179	ATCAGGTTCCCTCCTGGCAATGG	0.466870174	hg19	chr11:5345131-5345231:-	TTACTTTATTCACTCCCTTTCTGTTGTGGAATCAGGTTCCCTCCTGGCAATGGCATATGATTGTTTCATTGCCATCCGCAATCCTTTGAGATATGCTTCC	11	-1.323829	44	23	5.74554	0	0	0.490032476028	3805	53	0.354889	0.535407	0.390543600906	0
chari2015Train293T	OR51B4_chr11_5322677	CTCTACTGCTACCCATATTGTGG	0.429447853	hg19	chr11:5322629-5322729:-	TTTATGTCCATTTTGCCCATAATTCTTTCACTCTACTGCTACCCATATTGTGGTTCCCGTGCCCTCTTGCACACATTTTGCCTCCATCAAGATGTCATAA	29	-0.74895385	29	12	4.09228	0	0	0.534134672917	4440	71	-0.174902	0.380112	0.41317333879	0
chari2015Train293T	OR51B5_chr11_5364416	CAGAATGCCAGACTCGAGAAAGG	2.500644496	hg19	chr11:5364385-5364485:+	GGCAATAAAACGGTCATAGGCCATGGCAAGCAGAATGCCAGACTCGAGAAAGGAAAGTGAGTGTATAAAGTAGGCCTGGGAAAAGCAGGCCGCACTTCCA	66	0.16108283	44	15	5.71431	0	0	0.582549180727	4737	70	0.405196	0.705306	0.790591027877	63
chari2015Train293T	OR51B6_chr11_5372941	TTGTGGTCAATGTCACTCCGAGG	6.023770935	hg19	chr11:5372893-5372993:-	CTAACCACAGAACACCTAGCACTGTGGGCATTGTGGTCAATGTCACTCCGAGGTCTGTAGCTGCCAACATAGCTAAGAAATAGTACATGGGCTCATGGAG	53	-0.17926099	53	73	3.35551	1	0	0.711574018799	3806	54	0.524741	0.711309	0.743260926738	76
chari2015Train293T	OR51D1_chr11_4661490	TTGGACTATCTGCCCTGACCAGG	0.815890438	hg19	chr11:4661459-4661559:+	CTGTGCTGACAGGGTGTACTGTGGCCAAGATTGGACTATCTGCCCTGACCAGGGGGTTTGTATTCTTCTTCCCACTGCCCTTCATCCTCAAGTGGTTGTC	5	-1.6380314	36	0	6.02085	1	0	0.47598274289	4007	73	-0.26984	0.45417	0.487837252549	0
chari2015Train293T	OR51E1_chr11_4673790	GCTACATACTTCATCCTAATAGG	0.324099863	hg19	chr11:4673759-4673859:+	ATGGTGGATCCCAATGGCAATGAATCCAGTGCTACATACTTCATCCTAATAGGCCTCCCTGGTTTAGAAGAGGCTCAGTTCTGGTTGGCCTTCCCATTGT	63	0.062820961	33	23	6.51073	0	0	0.325078237481	3118	58	-0.558523	0.31995	0.308475501292	0
chari2015Train293T	OR51E2_chr11_4703659	TTCCCGAGAGATTAGCTTTGAGG	0.807402044	hg19	chr11:4703611-4703711:-	GCCTAAGATCCTTGCCCTTTTCTGGTTTGATTCCCGAGAGATTAGCTTTGAGGCCTGTCTTACCCAGATGTTCTTTATTCATGCCCTCTCAGCCATTGAA	83	0.68653206	17	21	5.16204	0	0	0.498873003723	4450	64	-0.224114	0.202003	0.180729264812	0
chari2015Train293T	OR51F1_chr11_4791095	TTTCCAACCTTCTTGTTGACCGG	0.231438622	hg19	chr11:4791047-4791147:-	ATGGAAATCCTAAGCAACTCAACATCTAAATTTCCAACCTTCTTGTTGACCGGCATTCCTGGCCTAGAGTCTGCCCATGTCTGGATCTCCATTCCTTTCT	10	-1.3649211	35	33	6.67088	0	0	0.536809771546	3033	85	-0.508411	0.138688	0.118525647287	0
chari2015Train293T	OR51M1_chr11_5411042	CTGCCACCCTCTGAGGTATTCGG	0.668668122	hg19	chr11:5411011-5411111:+	CATGATGTCCTTTGACCGCCTTGTGGCCATCTGCCACCCTCTGAGGTATTCGGTCATTATCACTGGCCAGCAAGTGGTCAGAGCAGGCCTAATTGTCATC	6	-1.6189462	71	5	6.05164	0	0	0.398861641142	3617	68	-0.988614	0.071021	0.0427340431692	0
chari2015Train293T	OR51Q1_chr11_5443700	CGTTCGTAGAATCAGCTCTGAGG	2.265050666	hg19	chr11:5443669-5443769:+	ACCCACAGTCATGCAGCTTCTCTGGTTCAACGTTCGTAGAATCAGCTCTGAGGCCTGTTTTGCTCAGTTTTTCTTCCTTCATGGATTCTCCTTTATGGAG	93	1.1683465	33	17	6.45062	1	0	0.714842088271	4257	69	0.30681	0.573326	0.52745540212	0
chari2015Train293T	OR51S1_chr11_4870049	TGCTCGCCATGTCCATTGATCGG	0.650132434	hg19	chr11:4870001-4870101:-	ATGTCTTTTCTGTCATGGAGTCCTCTGTCTTGCTCGCCATGTCCATTGATCGGGCACTGGCCATCTGCCGACCTCTCCACTACCCAGCGCTCCTCACCAA	7	-1.5156138	36	23	4.38968	0	0	0.441339180038	4209	69	-0.359748	0.248046	0.198209848344	0
chari2015Train293T	OR51T1_chr11_4903272	TTCTTGTCATCATTACTAAGCGG	2.473498233	hg19	chr11:4903241-4903341:+	CCATTGCCCTCTTGGGAAACAGTATGATCTTTCTTGTCATCATTACTAAGCGGAGACTCCACAAACCCATGTATTATTTCCTCTCCATGCTGGCAGCTGT	54	-0.14668113	38	61	4.93192	0	0	0.600606513105	3187	62	0.311515	0.427969	0.416881581107	71
chari2015Train293T	OR51V1_chr11_5221319	ATTGAATCGGATGTCTGAACAGG	0.917562724	hg19	chr11:5221288-5221388:+	GCAAATAACCAGCATCAGGGCATAGTAACTATTGAATCGGATGTCTGAACAGGCTAAGCGGAGAAGATCCTGGTGCAGGCAGAAAGAGTGAGAAAGGATG	2	-1.9310878	46	11	8.54987	0	0	0.480373152933	3175	65	0.300665	0.447224	0.389584959431	0
chari2015Train293T	OR52A5_chr11_5153530	CTCATTCCAGGCAATTGAATCGG	0.189419564	hg19	chr11:5153482-5153582:-	TGCCTGTCTTTTTCAAATGTGGCTTATTCACTCATTCCAGGCAATTGAATCGGGTATCCTTCTGGCAATGGCCCTGGATCGCTATGTGGCCATCTGTATC	7	-1.5538857	32	11	3.96275	0	0	0.430200783119	3647	56	-0.323093	0.266495	0.176435710088	0
chari2015Train293T	OR52B2_chr11_6191343	CCATGACGGCCAGCATTGAGAGG	2.653748947	hg19	chr11:6191312-6191412:+	TGGGCACAGTGGTGGTAGACAGCAGGATGTCCATGACGGCCAGCATTGAGAGGAAGAAATACATGGGCACATGAAGGTTACGTTCCATGACAATAACCAC	91	1.0601526	50	26	7.81223	0	0	0.619377014125	4601	54	0.372955	0.511346	0.445450373392	80
chari2015Train293T	OR52B4_chr11_4388901	GTTTTCCATTCTAATGTCGACGG	0.540151242	hg19	chr11:4388853-4388953:-	TAATGACATTCGAATAAACATTTGGTATGGGTTTTCCATTCTAATGTCGACGGTGGTCTTAGATGTTGTACTAATTTTTATTTCCTATATGCTGATTCTC	55	-0.13335296	40	40	4.56201	0	0	0.590525791731	4351	71	0.007659	0.625257	0.571275888216	0
chari2015Train293T	OR52B6_chr11_5602850	TTCTCAAGATGCCCGCTCCAAGG	1.261176629	hg19	chr11:5602819-5602919:+	CCACATCCTCCAAGCAGTCTTCCGCCTCCTTTCTCAAGATGCCCGCTCCAAGGCCCTGAGTACCTGTGGATCCCATATCTGTGTCATCCTACTCTTCTAT	90	0.97279529	29	17	4.1927	1	0	0.514069155722	5589	60	-0.143438	0.356114	0.300719001346	54
chari2015Train293T	OR52E2_chr11_5080357	CCTCTATACTTCTTATATTGCGG	0.064315575	hg19	chr11:5080309-5080409:-	TGTTTGTGAGGGCTTTAATTTTCGTCATTCCCTCTATACTTCTTATATTGCGGTTGCCCTTCTGTGGGAATCATGTAATTCCCCACACCTACTGTGAGCA	20	-1.0	42	31	5.30678	0	0	0.56421718757	3570	67	-0.057771	0.325755	0.314772954858	0
chari2015Train293T	OR52E6_chr11_5863102	AACTGGGTGTCGTTAGCTATAGG	0.36900369	hg19	chr11:5863071-5863171:+	ATACCCAGCAGTAGGAATGAAGAAGTATGGAACTGGGTGTCGTTAGCTATAGGCATTCTTTCTGTCACAAAAAGCTGTTGTGTGTATCAGTGACAATTAT	5	-1.6636517	54	16	7.09736	0	0	0.506516920054	3598	70	0.1147	0.278361	0.197052205366	0
chari2015Train293T	OR52H1_chr11_5566443	GCTCGCGAAATCACATTCCCAGG	1.388888889	hg19	chr11:5566395-5566495:-	CCTAAAGCACTCAGTATCTTTTGGCTAGGGGCTCGCGAAATCACATTCCCAGGATGCCTTACACAAATGTTCTTCCTTCACTATAACTTTGTCCTGGATT	66	0.15493052	36	36	4.66303	0	0	0.580117744456	3875	61	0.098896	0.634776	0.705113429526	0
chari2015Train293T	OR52M1_chr11_4566807	CAACCCACTACGTCATAGCATGG	0.011805679	hg19	chr11:4566776-4566876:+	CATGGCTTTTGATCGCTACGTGGCCATCTGCAACCCACTACGTCATAGCATGGTGCTCACTTATACAGTGGTGGGTCGTTTGGGGCTTGTTTCTCTCCTC	24	-0.87907053	33	31	2.56803	0	0	0.674578944342	3793	70	0.059383	0.608304	0.572650263834	63
chari2015Train293T	OR52R1_chr11_4825196	GGATGCTAGAGTGTCGGAGTGGG	1.006531749	hg19	chr11:4825165-4825265:+	TCCCCAGTTTGATCACGACCGATGGGGTCAGGATGCTAGAGTGTCGGAGTGGGAAGCAGATAGCCACGTAGCAGTCCAGGGCCATAGCCATGAGCACCCC	23	-0.89232743	57	18	8.2404	1	0	0.644268949623	5570	62	0.328905	0.709143	0.721679750624	0
chari2015Train293T	OR52W1_chr11_6221026	ACTGGTGGTGGGTAACACACAGG	11.74863388	hg19	chr11:6220995-6221095:+	TACCTATTGTGCACACATGGCAGTGGTAGAACTGGTGGTGGGTAACACACAGGCCACCAACTTATATGGTCTGGCACTTTCACTGGCCATCTCAGGTATG	66	0.13988332	76	54	4.22567	0	0	0.708880960018	4656	56	0.72737	0.648324	0.649553521501	0
chari2015Train293T	OR56A4_chr11_6023761	CCGTGGTCTTTGTTATAGCCCGG	0.018805665	hg19	chr11:6023713-6023813:-	CTATCATCACTGACCAGTTTGTGGCTAGGGCCGTGGTCTTTGTTATAGCCCGGAATGCCTTTGTTTCTCTTCCTGTTCCCATGCTTTCTGCCAGGCTCAG	0	-2.4174823	50	42	4.81433	0	0	0.513480404618	4239	52	0.083046	0.469514	0.543498315277	0
chari2015Train293T	OR56B1_chr11_5758157	CAATTGATGGATAGCGAAGAGGG	0.0	hg19	chr11:5758109-5758209:-	GGGTAGCTTTTAAGATTAAGGAACTGGTGACAATTGATGGATAGCGAAGAGGGTGACAAATAGCCACATATCTATCAAAAGCCATGCAGAGTAGGATACC	44	-0.37684781	66	23	5.55925	0	0	0.580133432854	3587	60	0.155373	0.646192	0.705024470225	67
chari2015Train293T	OR5A1_chr11_59211349	ACGTGTTGCAGGCTTTCCATCGG	0.896860987	hg19	chr11:59211301-59211401:-	GCAGAGTCACCACCATCAGATGCGAGGCACACGTGTTGCAGGCTTTCCATCGGCCCTCTGCTGAAGGGATCTTCAGGACCGCAGACACTATGTAACCATA	21	-0.97600248	69	47	5.75574	0	0	0.521831109655	4176	78	0.280885	0.612717	0.64991201863	0
chari2015Train293T	OR5A2_chr11_59189478	GTCCACCGTGAGAAATCCCGGGG	3.553921569	hg19	chr11:59189447-59189547:+	AACATTAGCCCAAGGTCATAAAAATGAATGGTCCACCGTGAGAAATCCCGGGGTCCCTTTCCATGGCTTTCCTCATGGCATTTTTAATCTCCTTATTCCT	93	1.1652894	53	89	4.20354	1	0	0.691397980161	3855	73	0.733439	0.821908	0.812615308129	85
chari2015Train293T	OR5AP2_chr11_56409837	GATTGTCGGAAAGTCCTAAGAGG	6.216479548	hg19	chr11:56409806-56409906:+	ACAATGCAAAGAGGACTCCTTGTAGATCTGGATTGTCGGAAAGTCCTAAGAGGAGAAATTCTGTTACTTCTGTTTGATTTCTGCCTCGAACCTCTTTCAT	99	2.1145201	62	24	8.99409	0	0	0.664524916405	4221	58	0.403487	0.684848	0.62849178515	85
chari2015Train293T	OR5B21_chr11_58275330	CAATGCAGCCACCGTTTTGGGGG	0.646248946	hg19	chr11:58275299-58275399:+	ATCGTAGGAGATGGCCTTGTCCCCTGACCGCAATGCAGCCACCGTTTTGGGGGCTACAGCTGATGAGTAACCCAAGTCTACAAGGGAGAGGTTACTGAGG	77	0.46591396	38	18	7.20241	0	1	0.657195425872	3820	49	0.165364	0.6144	0.625961333961	0
chari2015Train293T	OR5C1_chr9_125551363	TGCTGATCCGCATGGATGCCCGG	0.057130905	hg19	chr9:125551332-125551432:+	TGAGCCTGCTGGGAAACATGGGCATGGCGCTGCTGATCCGCATGGATGCCCGGCTCCACACACCTATGTACTTCTTCCTGGCCAACCTCTCCCTGCTGGA	15	-1.1579181	42	6	4.08823	1	0	0.432580975249	4256	64	-0.39903	0.205741	0.190929777263	0
chari2015Train293T	OR5I1_chr11_55703286	ATTAATTGTTGTGTCAGTGCAGG	2.186878728	hg19	chr11:55703255-55703355:+	TGAGCTGCCGTATGTGGAGAGGAGCCACTCATTAATTGTTGTGTCAGTGCAGGATAGTTTAAGCAGGGGAGGGAGGTCACAGAAAAAATGATTAATAACA	14	-1.1897365	38	9	7.13729	1	0	0.517914422065	3239	80	0.232435	0.542155	0.507275088055	0
chari2015Train293T	OR5M11_chr11_56310479	GATATTAGTCGACATCTGCGGGG	6.23853211	hg19	chr11:56310448-56310548:+	ACCAGCAAAGGAAATGGTCTTCTCAGATACGATATTAGTCGACATCTGCGGGGTTGCATTTGATGTATAGCACAAATCCACAAAGGCTAAGTTAGTGAGG	99	2.1278082	37	92	6.01775	1	0	0.736681899864	2874	71	0.097454	0.772775	0.717214387715	85
chari2015Train293T	OR5P2_chr11_7818460	GGTGTGATTCCCGTCCTTCAGGG	0.0	hg19	chr11:7818429-7818529:+	TAAGCCCAATAGGATGAACCCCGTCAGAGCGGTGTGATTCCCGTCCTTCAGGGAATTCATGAGACGAAGTAGCTGCTGACTAAATGAACCCTAATGAGAA	68	0.19652399	50	13	9.19096	0	0	0.507270130317	2848	50	-0.356697	0.517928	0.399470375614	0
chari2015Train293T	OR5T1_chr11_56043280	GGGCTGGTTGTACCGATCATTGG	0.188578785	hg19	chr11:56043249-56043349:+	ATCTATCTATTCACTCTAATAGGCAATTTAGGGCTGGTTGTACCGATCATTGGGGATTTCTGGCTTCACAGCCCAATGTACTATTTTCTTGGTGTTTTAT	47	-0.3060071	64	12	4.81597	0	0	0.408107409457	4405	66	-0.37222	0.609089	0.613288067156	0
chari2015Train293T	OR5V1_chr6_29323190	GCGCCATCTTTACATATGTACGG	0.698576973	hg19	chr6:29323142-29323242:-	ACCTGGCCATTGTCTTTCTCTTTTATGGCAGCGCCATCTTTACATATGTACGGCCCATCTCAACTTACTCATTAAAGAAAGATAGGTTGGTTTCAGTGTT	40	-0.46419761	44	51	3.19257	0	0	0.612765469697	3106	67	-0.488692	0.481134	0.422723214271	0
chari2015Train293T	OR6B3_chr2_240984536	ACTAGAAAGCCTCCCCTCTACGG	0.0	hg19	chr2:240984505-240984605:+	GCTGTGTATTTGGAGATGAAGTTCCAGAAGACTAGAAAGCCTCCCCTCTACGGCGCAGCTCGTCAAGCCGAAGGCTTTTTTCAAGGCATTCTTAAATTCC	70	0.26165522	54	17	7.66927	0	0	0.626270147127	3471	81	-0.162868	0.349724	0.259164124765	0
chari2015Train293T	OR6C4_chr12_55945607	CTTGGCCGTTGTGACTCTCATGG	0.0951978	hg19	chr12:55945576-55945676:+	CACAAGCCTCTTAGAACTGATGGTCATCCTCTTGGCCGTTGTGACTCTCATGGTTACTCTGGTGCTGGTGACACTTTCTTACACATACATTATCAGGACT	30	-0.70715837	48	8	6.69534	0	0	0.532456267358	5287	43	-0.148433	0.289656	0.196857443499	0
chari2015Train293T	OR6C6_chr12_55688959	GTGGGTCATCTGTCAATCCTAGG	0.940951861	hg19	chr12:55688928-55689028:+	ATAGAAACAGGAAAATCACAATTTGCAACTGTGGGTCATCTGTCAATCCTAGGAGAATGAACTCTATTTCCATTGATTTGTTCTTCATTTCTCTTTTGTG	27	-0.80424948	51	18	6.0456	0	0	0.540271793033	3309	64	-0.021002	0.574843	0.475360506557	0
chari2015Train293T	OR6K2_chr1_158669848	ACGAGCCATCGTCATGATTCAGG	0.142820008	hg19	chr1:158669800-158669900:-	CCCAGTGCTGCGTCTGGCCTGCACAGACACACGAGCCATCGTCATGATTCAGGTAGTGGATGTCATTCATGCAGTGGAGATTATTACAGCTGTGATGCTC	20	-1.0003945	50	4	6.84941	0	0	0.536115311654	3766	51	-0.616362	0.225849	0.136736107189	0
chari2015Train293T	OR6M1_chr11_123676976	GATTCGAATATCTCTCTTCGTGG	3.340292276	hg19	chr11:123676928-123677028:-	CACCCTAATTGCCTTCCCAGCTCTCCTGGAGATTCGAATATCTCTCTTCGTGGTTCTTGTGGTAACTTACACATTAACAGCAACAGGAAACATCACCATC	81	0.61545767	20	24	4.08106	0	0	0.518981487436	2664	55	-0.354467	0.711567	0.742896226075	64
chari2015Train293T	OR6Q1_chr11_57798576	TGGGTTTGGACCACCGACTACGG	0.225479143	hg19	chr11:57798545-57798645:+	TGGTGGAGAATTTGGCCATCATTTTAGTGGTGGGTTTGGACCACCGACTACGGAGACCCATGTATTTCTTCCTGACACACTTGTCCTGCCTTGAAATCTG	35	-0.58833796	74	4	4.57785	0	0	0.549387195305	4721	65	0.072528	0.529003	0.492140210209	0
chari2015Train293T	OR6T1_chr11_123814284	GATGCTTGTCGTCATCCTCACGG	2.106587015	hg19	chr11:123814236-123814336:-	GCTGTTGCTGGTAACTGTTGTGGTTCCCAAGATGCTTGTCGTCATCCTCACGGGGGATCACACCATCTCATTTGTCAGCTGCATCATCCAGTCCTACCTC	67	0.18969539	27	35	5.99839	0	0	0.542083971762	4367	58	-0.136137	0.669947	0.606987577589	0
chari2015Train293T	OR7C1_chr19_14910827	ATGTACCTAGTCACTTTCACCGG	0.890868597	hg19	chr19:14910779-14910879:-	CAGTTCATTCTCTTTGGGCTGTTCCTCTCCATGTACCTAGTCACTTTCACCGGGAACCTGCTCATCATCCTGGCCATATGCTCAGACTCCCACCTCCACA	16	-1.1206211	49	29	4.53513	0	0	0.529511984596	3365	38	-0.362722	0.33663	0.331129321987	0
chari2015Train293T	OR7C2_chr19_15052633	CAATTTGCTCCTGACCATGACGG	0.3394979	hg19	chr19:15052602-15052702:+	ATTTTTTTTCATTGCATTTGGATGCCTGGACAATTTGCTCCTGACCATGACGGCCTATGACCGCTTCGTGGCCATCTGTTACCCCCTGCACTACACGGTC	29	-0.74536624	47	12	6.44084	0	0	0.661250708453	4082	62	0.355503	0.616372	0.624830359727	54
chari2015Train293T	OR7D2_chr19_9297260	CGAGGCCACGGAGATTTTCTGGG	0.147058824	hg19	chr19:9297212-9297312:-	CAACATGGGGGTGACCACAGTGTACATCACCGAGGCCACGGAGATTTTCTGGGAAGAGTGAGTCACCGCAGAAGTGAAGTGGACCCCAATGCCTGTCCCA	40	-0.48449223	39	6	5.76242	0	0	0.473100795027	3959	51	-0.469868	0.298986	0.189906455866	0
chari2015Train293T	OR8A1_chr11_124440457	GTCTACGCCATCGGACTCATTGG	0.636942675	hg19	chr11:124440426-124440526:+	CATCACACCTGCCTGCTGCTGGTGGCTGTGGTCTACGCCATCGGACTCATTGGCTCCACAATAGAAACTGGCCTCATGTTAAAACTGCCCTATTGTGAGC	29	-0.74166026	42	6	4.93686	0	0	0.399014755043	4157	62	-0.369655	0.439313	0.399075877698	0
chari2015Train293T	OR8D2_chr11_124189605	CATGCGGGTAGTATGGACTGTGG	0.612369871	hg19	chr11:124189574-124189674:+	CGTATGAGACCTACAGAATGACAACACTGACATGCGGGTAGTATGGACTGTGGCCCACAGAAAACCCAGTGAGTATACCACAGCCATCATTATGGAACAG	88	0.8639024	67	17	7.0957	1	0	0.715065126645	3897	74	0.77747	0.78441	0.860513287727	0
chari2015Train293T	OR8I2_chr11_55861244	CAAGCTCGCTGATATCTGTCTGG	3.578066915	hg19	chr11:55861213-55861313:+	TGGGAGTAATGCCATATGTGATAGGCTTCACAAGCTCGCTGATATCTGTCTGGGTGATAAGCAGTTTGGCGTTCTGTGATTCCAGCATCAATCATTTTTT	63	0.080110386	34	10	4.21041	0	0	0.41765649857	3570	62	-0.758117	0.327335	0.261108442018	0
chari2015Train293T	OR8J3_chr11_55904447	TTCGCATATGATAGCAGTCACGG	0.771293193	hg19	chr11:55904399-55904499:-	AGGAAGGAAAAAAGCCTTTTCCACCTGCGCTTCGCATATGATAGCAGTCACGGTTTTCTATGGGACAATGCTATTTATGTATTTGCAGCCCCAAACCAAC	10	-1.3856854	64	11	4.65736	0	0	0.581140205833	2944	54	-0.313671	0.449219	0.380769963359	0
chari2015Train293T	OR8K3_chr11_56086177	ACACAGTAATCATGTCACGAAGG	1.993006993	hg19	chr11:56086146-56086246:+	TCTATGTGGCCATCTGTAACCCTCTGCTATACACAGTAATCATGTCACGAAGGGTATGTCAGGTGCTGGTAGCAATCCCTTACCTCTATTGCACATTCAT	90	0.97664687	19	10	1.87455	0	0	0.662478206004	3085	63	0.313388	0.820082	0.832806752065	69
chari2015Train293T	OR8S1_chr12_48919464	TGTCTGCCGACCCCAACATCCGG	0.707613527	hg19	chr12:48919433-48919533:+	GCACCATCACCGAGTTCCTCCTCCTTGGGCTGTCTGCCGACCCCAACATCCGGGCTCTGCTCTTTGTGCTGTTCCTGGGGATTTACCTCCTGACCATAAT	30	-0.71403341	39	8	5.24084	0	0	0.421615798204	4104	58	0.134837	0.448247	0.465804118225	0
chari2015Train293T	OR9A4_chr7_141619592	AACGCTGCTGTCAACTATTCAGG	0.075786283	hg19	chr7:141619561-141619661:+	AAGTCATAGAGGCCCTTCGGGATGGGGTGAAACGCTGCTGTCAACTATTCAGGAATTAGCCTTGCTCTGAGGACTTTTACATGGTAAAGCACTTAGTATG	12	-1.2875415	37	3	4.28278	0	0	0.339423963807	3563	75	-0.809681	0.246923	0.161666199477	0
chari2015Train293T	OR9I1_chr11_57886245	GGTCTTGATGATGAGCAGATAGG	0.0	hg19	chr11:57886214-57886314:+	CCTGCCACCTGAAGACTTCACTTTCAAAATGGTCTTGATGATGAGCAGATAGGAAATCAGGATGACGGAGGCATTGGCCAAAATCACAAAATTGCCAAAG	67	0.18283047	52	42	6.08011	0	0	0.521639190987	5021	55	-0.225075	0.484331	0.451024407025	0
chari2015Train293T	OR9Q1_chr11_57947707	ATCAGTCTTCGGAGAAGAATCGG	0.720515738	hg19	chr11:57947676-57947776:+	TCATCTTCATGTACTTGAGAGGTAACTCAGATCAGTCTTCGGAGAAGAATCGGGTAGTGTCTGTGCTTTACACAGAGGTCATCCCCATGTTGAATCCCCT	12	-1.2650481	54	5	6.37955	0	0	0.379509914342	3245	67	-0.037623	0.460509	0.525698799566	0
chari2015Train293T	OR9Q2_chr11_57957971	AAGGAATTACACCGTAGTGACGG	0.0	hg19	chr11:57957940-57958040:+	TTGCAGGTGAACCACTGGATGGATGGCTGAAAGGAATTACACCGTAGTGACGGAGTTCTTCCTTACTGCATTTACTGAACATCTCCAGTGGAGGGTTCCT	20	-0.98853451	49	44	5.83234	0	0	0.66915561533	3230	83	0.086032	0.839068	0.869538237282	55
chari2015Train293T	OSMR_chr5_38883960	CGTTTTCCCTAAAGATAAGCTGG	0.0	hg19	chr5:38883929-38884029:+	ACAAGATTCTACTGGACAGGATATATTGTTCGTTTTCCCTAAAGATAAGCTGGTGGAAGAAGGCACCAATGTTACCATTTGTTACGTTTCTAGGAACATT	20	-1.0	6	8	4.56088	0	0	0.552926121047	2916	57	0.069359	0.502056	0.386959523466	0
chari2015Train293T	OXGR1_chr13_97639727	CTGATTCACTACTATGCCAGTGG	1.015481938	hg19	chr13:97639679-97639779:-	GATCTGCTGTATCTGACCAGCCTCCCCTTCCTGATTCACTACTATGCCAGTGGCGAAAACTGGATCTTTGGAGATTTCATGTGTAAGTTTATCCGCTTCA	68	0.20343436	67	21	5.11995	1	0	0.676678242707	2765	52	0.642288	0.665448	0.630442778753	60
chari2015Train293T	OXTR_chr3_8809655	GCGCGAGTGCTTCTGGCGTGTGG	3.638309256	hg19	chr3:8809624-8809724:+	GATGCTTAGGTGCTTCATGAAGAAGAAGAGGCGCGAGTGCTTCTGGCGTGTGGTGCGCAGCGCCAGCAGCACACACGCGTTCCCGCTCAGCGCCAGGAGC	71	0.28564724	84	9	10.14945	1	0	0.594122401581	6334	73	-0.044554	0.517007	0.516934518181	0
chari2015Train293T	P2RX2_chr12_133195470	CGTCTCGTAGTCCCAGAGGGCGG	0.0	hg19	chr12:133195422-133195522:-	GCGCCGGTTCCTCACCACGATCACCTTGGGCGTCTCGTAGTCCCAGAGGGCGGACCAGCAGCCCCGGGCCAGGCGCCGGGCGGTCGCCCCGGCGGGGTAC	77	0.47985979	64	59	4.60532	1	1	0.719709519569	6759	60	0.728802	0.692643	0.718562472326	69
chari2015Train293T	P2RX3_chr11_57106048	CACCTATGAGACCACCAAGTCGG	0.0	hg19	chr11:57106017-57106117:+	TCTCAGCATGAACTGCATATCCGACTTCTTCACCTATGAGACCACCAAGTCGGTGGTTGTGAAGAGCTGGACCATCGGGATCATCAACCGAGTAGTTCAG	44	-0.36953429	59	50	3.77718	0	0	0.682132986197	2943	57	-0.232549	0.398327	0.302369924265	0
chari2015Train293T	P2RX4_chr12_121648019	CTGCGGATGAGCACGATGCGCGG	0.86487926	hg19	chr12:121647971-121648071:-	ACGGCGCGGTTCATGAGCCCCACTTTGCGGCTGCGGATGAGCACGATGCGCGGCGTGTCGTACTCGAACAGGAAGGCCGCCAGCGCGGCGCAGCAGCCCG	84	0.72589987	70	68	6.20488	1	0	0.609558321328	5913	72	0.615046	0.562251	0.606357468895	78
chari2015Train293T	P2RX5_chr17_3599248	TCTTGTAGTCGAACAGCGACAGG	2.390438247	hg19	chr17:3599217-3599317:+	TCTTGTTCTTGGCGATGACATACTTCTCGGTCTTGTAGTCGAACAGCGACAGGCAGAGCCCCTTGCAGCCCGCCTGCCCCATGGCGCGCTCTCAGCCGGG	64	0.10989079	46	55	6.74803	1	0	0.576025721235	3204	57	0.422859	0.363066	0.258070564184	0
chari2015Train293T	P2RX6_chr22_21377298	GCACAACGCCACTCTCCACGGGG	6.424825175	hg19	chr22:21377250-21377350:-	GGGTAGGGGATTGTGGGGACACTTACGAGGGCACAACGCCACTCTCCACGGGGCACCAACTCCAGATCTCACAGGTCCTGTGGGTCCCATTGAACACCAC	96	1.4309415	41	93	6.13117	1	0	0.752500649599	5518	78	0.589011	0.793205	0.795939215681	88
chari2015Train293T	P2RX7_chr12_121598720	ACGCTCTGTTCCTCTGACCGAGG	1.146560319	hg19	chr12:121598689-121598789:+	TCCTTCTATCTGCAGTATCCCACCCGCAGGACGCTCTGTTCCTCTGACCGAGGTTGTAAAAAGGGATGGATGGACCCGCAGAGCAAAGGTACCTTCTGTT	60	0.0095434555	63	78	3.36975	1	0	0.71003515916	2237	65	0.400496	0.724632	0.803474464639	59
chari2015Train293T	P2RY10_chrX_78216446	CTGGAAGCGTAGGTACGATGTGG	1.427839672	hg19	chrX:78216415-78216515:+	TTTTCTCCTCAAGCCCTTCAGGGCCAGAGACTGGAAGCGTAGGTACGATGTGGGCATCAGTGCTGCCATCTGGATCGTTGTGGGGACTGCCTGTTTGCCA	33	-0.63686089	55	5	8.076	0	0	0.652117868311	4167	68	0.383063	0.729936	0.747898140021	0
chari2015Train293T	P2RY11_chr19_10224345	GAACCCACTGAGTTTGTCGTCGG	1.238174736	hg19	chr19:10224297-10224397:-	CACCAGTATGGGCCACAGGAAGTCCCCCTGGAACCCACTGAGTTTGTCGTCGGCAGCTGCCAAGAAGTTGGCAGGGCAGGACTTGGCACCTGTGGGCAGA	25	-0.85331137	53	73	5.75751	0	0	0.623640692768	3181	55	0.186427	0.749207	0.758597077748	0
chari2015Train293T	P2RY12_chr3_151055961	CCCTCGTTCTTACGTATGACCGG	0.260078023	hg19	chr3:151055930-151056030:+	TCACCTTTTTCCTGGGGACTTTACCTACACCCCTCGTTCTTACGTATGACCGGTACAGTTCTTTTGTAATGAGTGTATAACATACAATAACAATTAAGAA	23	-0.91572567	25	32	4.00109	0	0	0.546292507223	3724	71	-0.720694	0.200579	0.134099953751	0
chari2015Train293T	P2RY13_chr3_151046714	GTACTATCCGAGTGTCTCTGGGG	0.518731988	hg19	chr3:151046683-151046783:+	CCACTGTGTAGAGGGCTGGGAATACCAGCTGTACTATCCGAGTGTCTCTGGGGCACCGCTCAGATCTGTTGAAGCCTTGCATCACTGTGGTGTTCATTGC	59	-0.02719554	48	64	3.61219	0	0	0.710384825984	3562	62	-0.137223	0.620279	0.615014186894	0
chari2015Train293T	P2RY14_chr3_150931439	AGTCCCACCTTAAGTCAAGTCGG	0.736738703	hg19	chr3:150931391-150931491:-	TCTATACTGCTATCACAAAGAAAATCTTTAAGTCCCACCTTAAGTCAAGTCGGAATTCCACTTCGGTCAAAAAGAAATCTAGCCGCAACATATTCAGCAT	48	-0.28553928	17	64	4.28196	0	0	0.639847592851	3769	66	-0.390491	0.609539	0.716967274378	0
chari2015Train293T	P2RY1_chr3_152553584	CTGTGGCCGGCTGTCCCCAACGG	0.597686601	hg19	chr3:152553553-152553653:+	TAAGTCGAGGAGGAGAGAATGACCGAGGTGCTGTGGCCGGCTGTCCCCAACGGGACGGACGCTGCCTTCCTGGCCGGTCCGGGTTCGTCCTGGGGGAACA	47	-0.3172825	94	6	8.21289	1	0	0.499394512714	5807	64	0.482102	0.533803	0.5	69
chari2015Train293T	P2RY2_chr11_72945384	ACGCATTCCAGGTCTTGAGGCGG	1.45175064	hg19	chr11:72945336-72945436:-	ACACAGCCAGGTGGAACATATATGTGGTGGACGCATTCCAGGTCTTGAGGCGGCACAAGAAGATGTAGAGCGCCACGGCGTTCAGACACAGCCCAGGCAC	23	-0.90573734	63	44	2.89326	0	1	0.674040058557	4230	56	0.962753	0.770533	0.722955264409	51
chari2015Train293T	P2RY4_chrX_69479037	ACCCACTTCGGGCACTACGCTGG	0.604363632	hg19	chrX:69478989-69479089:-	TCAGCGTGCACCGCTACCTGGGCATCTGCCACCCACTTCGGGCACTACGCTGGGGCCGCCCTCGCCTCGCAGGCCTTCTCTGCCTGGCAGTTTGGTTGGT	34	-0.62582623	8	10	3.3584	1	0	0.444777041401	6617	45	0.032833	0.575873	0.580077510092	0
chari2015Train293T	P2RY6_chr11_72983397	ACATTGCACGCGACAGTTTCAGG	0.505453578	hg19	chr11:72983366-72983466:+	CATCTGCTGCCTCTCCAGACTTCTGCCAGAACATTGCACGCGACAGTTTCAGGCACAGAACTGACTGGCAGCAGGGGCTGCTCCACGAGTGGGAATTTGC	26	-0.82986125	39	3	4.15666	0	0	0.322852013403	4205	70	-0.438535	0.201921	0.104530709207	0
chari2015Train293T	PAFAH1B2_chr11_117038250	CGACGGGGGTTTTGTGCACTCGG	0.247698933	hg19	chr11:117038219-117038319:+	GAAGCTTGCCAACGTGCAGCTCCTGGATACCGACGGGGGTTTTGTGCACTCGGACGGTGCCATCTCCTGCCACGACATGTTTGATTTTCTGCATCTGACA	5	-1.6354714	53	1	5.95545	0	0	0.518007888335	4909	53	-0.349847	0.236783	0.194482403756	0
chari2015Train293T	PALB2_chr16_23614906	ACCGAGAAGTAAGTCCCAAATGG	2.676977989	hg19	chr16:23614875-23614975:+	AGAGACAGGTGGGAGGAGGGCAGTACACTGACCGAGAAGTAAGTCCCAAATGGCAATTGTTCCAGAAGTCAAGATTGCTGCTGCACAGTGATCTTTCACG	86	0.8015863	54	32	8.0957	0	0	0.535285561207	3448	78	0.197956	0.600834	0.508426352771	78
chari2015Train293T	PARD3_chr10_35103891	CCGGGTCCGTCCGAAGCACACGG	0.870496853	hg19	chr10:35103860-35103960:+	CATGTGGCCGTCCCCGCACGGCACGACCACCCGGGTCCGTCCGAAGCACACGGTCACTTTCATGCCGCCGCCGCCGCGGGCGGGCCCGCGCCCCTCGCCG	43	-0.40931411	74	20	6.03464	0	0	0.627095857269	5909	49	0.355791	0.553813	0.626654199757	70
chari2015Train293T	PATZ1_chr22_31741560	CGGGTGAACGACGCTTCGTGCGG	1.75894315	hg19	chr22:31741512-31741612:-	GGCTAGTGGGAGGGGGCGGCGGCCATGGAGCGGGTGAACGACGCTTCGTGCGGCCCGTCTGGCTGCTACACATACCAGGTGAGCAGACACAGCACGGAGA	69	0.22940081	62	14	5.88358	0	0	0.639000443295	5283	68	0.443128	0.672797	0.700687347845	0
chari2015Train293T	PAX3_chr2_223163264	GGGCAGAACTACCCGCGTAGCGG	0.068946761	hg19	chr2:223163216-223163316:-	GCTGTGCCCAGGATGATGCGGCCGGGCCCGGGGCAGAACTACCCGCGTAGCGGGTTCCCGCTGGAAGGTAAGGGAGGGCCTCAGCGCGCCGCCTGGATCC	86	0.81127894	55	33	5.1132	1	0	0.623368050579	6364	66	0.472045	0.836508	0.866205238325	57
chari2015Train293T	PAX5_chr9_37033985	GTCCTGCTGGTCCGAGGAGTCGG	1.860132356	hg19	chr9:37033954-37034054:+	ACATCTGGAGCCCGTATCGCGGTCCTACCTGTCCTGCTGGTCCGAGGAGTCGGATAATTTTTCTCTAAATCCATTTTGATTTTTCAGGACTTGATGGAAT	22	-0.94768953	62	13	4.73269	0	0	0.517810157728	2585	64	-0.070287	0.596746	0.659997393393	0
chari2015Train293T	PAX7_chr1_18958105	TCTCGGTACCGTGCCGGGAAGGG	2.70188221	hg19	chr1:18958057-18958157:-	GTAGTTCTGCCCCGGAGCCGGCCGCATCATTCTCGGTACCGTGCCGGGAAGGGCCGCCATTCTTGCGCACGCCGGGGACGAATCCAAAGTCGGCAAAAAT	36	-0.56693808	69	13	7.47176	1	0	0.489799311287	6177	66	0.389552	0.396638	0.324578686526	0
chari2015Train293T	PAX8_chr2_114004421	ATGCGCTGGCGGACCACTTCCGG	0.188354326	hg19	chr2:114004390-114004490:+	GGCCTTACACCCTGGTGGGCCAGGTCTACGATGCGCTGGCGGACCACTTCCGGCAGAGGTCTGCCATTCACAAAGGCCCCTCCCAGCTGGTTCAGCCCTC	12	-1.2853137	64	2	8.00799	0	0	0.368593070995	4504	76	-0.261852	0.199204	0.11943654479	0
chari2015Train293T	PBRM1_chr3_52662955	ATTGGGCACATTATAGCGTTTGG	0.138121547	hg19	chr3:52662924-52663024:+	CAATTTTAGAACTCGCTTGTAGATGGCTGAATTGGGCACATTATAGCGTTTGGCATTTTCAAACATTAAATTCAGATCACACTCCAAATGATCTAAAGTT	20	-1.0004026	66	11	7.25763	0	0	0.441505313497	3814	60	-0.126328	0.397106	0.34653202582	0
chari2015Train293T	PBX1_chr1_164761948	CGTATTTCTCCAGCTCCGTATGG	1.600648364	hg19	chr1:164761900-164762000:-	CCGAGCCCCAGGTGGTTCTGGTTACCTGCTCGTATTTCTCCAGCTCCGTATGGTAGATTTGTCTGATCTGTGAGAGTTTGGCTCTGTAATCTGAATGCTC	42	-0.42908622	38	68	6.16047	0	0	0.585158861236	3215	76	-0.434173	0.403128	0.341405496778	0
chari2015Train293T	PCSK7_chr11_117099043	ATAACCGACGGAGCCCGGGCAGG	1.873804971	hg19	chr11:117098995-117099095:-	ACTGTATTCCCATCCTGTCTCTCTTACAGAATAACCGACGGAGCCCGGGCAGGGACATCAACGTGACGGGTGTGTGGGAACGCAATGTGACTGGGCGAGG	90	0.99016808	38	6	5.52562	1	0	0.512333458082	4938	67	0.3966	0.753174	0.72560574714	0
chari2015Train293T	PDCD1LG2_chr9_5534989	CCCCATAGATGATTATGCATTGG	0.889547813	hg19	chr9:5534941-5535041:-	TCAGAGTCAGGTACTTGTAGTCCCAGGCGACCCCATAGATGATTATGCATTGGTACTGTCCTTCGTCCCTCACTTGGACTTGAGGTATGTGGAACGAGGC	19	-1.0128791	34	32	4.90754	0	0	0.529352083526	2786	77	0.152083	0.5172	0.516029249371	0
chari2015Train293T	PDE4DIP_chr1_145075813	TGCCGCCGCCGATGCGACTTTGG	0.111141984	hg19	chr1:145075765-145075865:-	TCCATGAAGGGCACAGACAGCGGGTCCTGCTGCCGCCGCCGATGCGACTTTGGCTGCTGCTGTCGCGCGTCCCGCCGGGCTCACTACACGCCTTACCGGT	34	-0.61122251	53	2	6.61423	0	0	0.421637383134	7700	33	-0.425696	0.191532	0.115649662016	0
chari2015Train293T	PDGFB_chr22_39627741	GGTGCGGTCTATGAGGCGCCGGG	1.402178753	hg19	chr22:39627710-39627810:+	ACAGGGCGGCCACACCAGGAAGTTGGCGTTGGTGCGGTCTATGAGGCGCCGGGAGATCTCGAACACCTCGGTGCGCGTCTTGCACTCGGCGATCATGGCC	63	0.072597314	67	9	7.31421	1	0	0.539816227045	4764	57	0.051682	0.66319	0.711053369594	0
chari2015Train293T	PDGFRA_chr4_55124941	GACTTCCCATCCGGCGTTCCTGG	0.401261106	hg19	chr4:55124910-55125010:+	TTGACTTTTCTAGTTTCCCAGAGCTATGGGGACTTCCCATCCGGCGTTCCTGGTCTTAGGCTGTCTTCTCACAGGTACGGAGCCCAGTCCTCTCTGAGTT	15	-1.1624805	26	0	5.43439	1	0	0.267851690025	4437	65	-1.199708	0.210246	0.167255871878	0
chari2015Train293T	PDGFRB_chr5_149515290	CAGCTCCGGTGGTGTGGGAACGG	1.026045777	hg19	chr5:149515242-149515342:-	CCAGCACCTTCGTTCTGACCTGCTCGGGTTCAGCTCCGGTGGTGTGGGAACGGATGTCCCAGGAGCCCCCACAGGAAATGGCCAAGGCCCAGGATGGCAC	16	-1.1312834	86	1	5.07526	0	0	0.523883242454	5071	60	-0.223394	0.388619	0.309171874715	0
chari2015Train293T	PER1_chr17_8053833	GCCTCTAGACTCATGCCCGTTGG	1.591895803	hg19	chr17:8053802-8053902:+	GGAGGAGCTGTGTGAGCTCCGCTGAGATGCGCCTCTAGACTCATGCCCGTTGGACTCATTGCCACTTGAACCATTGCTGTTGGCATCGGTGTCATCGGCC	89	0.91853292	33	46	7.86496	1	0	0.563636699046	3875	57	-0.092571	0.714644	0.732954651601	0
chari2015Train293T	PGR_chr11_100999576	CCTGCGTCTTTTCGTCGGAGGGG	2.176083051	hg19	chr11:100999545-100999645:+	CGCCCTCCACGTCCGACAGCGACTGCTGGTCCTGCGTCTTTTCGTCGGAGGGGTCCTGTCCCTGGCAGGGCCGAGGGAAGAGTAGCCCGTCCAGGGAGAT	47	-0.32060539	54	31	4.38558	1	0	0.649900100469	5074	58	0.069666	0.689215	0.695702689422	0
chari2015Train293T	PHOX2B_chr4_41750573	CTCTGCCTACGAGTCCTGTATGG	1.514434453	hg19	chr4:41750525-41750625:-	GTATAAAATGGAATATTCTTACCTCAATTCCTCTGCCTACGAGTCCTGTATGGCTGGGATGGACACCTCGAGCCTGGCTTCAGCCTATGCTGACTTCAGT	70	0.2468177	56	20	9.3734	0	0	0.437298710226	3627	64	-0.478628	0.171058	0.133398823931	0
chari2015Train293T	PICALM_chr11_85779715	CCCCATGATCTCGTGGGTCGTGG	0.210260723	hg19	chr11:85779684-85779784:+	TCACTCACAGTCCAGGTGCTTTTTCTTGGGCCCCATGATCTCGTGGGTCGTGGCCTTGCATACTGTCTTGGATACGGCAGAGCCGGTGACACTGTGCTGG	53	-0.16652046	36	2	8.96784	1	0	0.439066334242	4393	55	0.120823	0.450612	0.445854791772	0
chari2015Train293T	PIK3R1_chr5_67522711	ATATATTCTACGTAAGTTCCCGG	0.168833361	hg19	chr5:67522663-67522763:-	GGTGTGGGAGGCGAGATTTTTTTCCTTCCAATATATTCTACGTAAGTTCCCGGAAAGTCCCCCCTTTCCCCTGTGGTTTCATTATAGCCATTTAACCAGC	1	-2.228107	35	19	3.07411	0	0	0.497427751465	4762	68	-0.333816	0.301526	0.249388506002	0
chari2015Train293T	PIM1_chr6_37138392	GTGCAGGTCGTTGCAGGGCGCGG	0.0	hg19	chr6:37138344-37138444:-	GGTGCTCTCACCGGGCGCCAGCTTGGTGGCGTGCAGGTCGTTGCAGGGCGCGGCGCGCAGGTGGGCAAGCGAGTTGATTTTGGACAAGAGCATCCCAACC	52	-0.19543315	93	55	5.07635	1	0	0.478401986531	8653	60	0.882367	0.795629	0.804486603544	0
chari2015Train293T	PKD1L1_chr7_47969099	AATGCCAGGCGGAAGGCCGTGGG	1.162790698	hg19	chr7:47969068-47969168:+	CTGCGATGCCGTGAAGCTGGGGGTGCGAGGAATGCCAGGCGGAAGGCCGTGGGAGCTGTGGGAGAGAGGGAGAGGCTTCAGATTTCATGACAGTGGACCA	84	0.71329267	58	6	8.31122	1	0	0.585915979294	7834	65	0.215438	0.792868	0.866416782235	0
chari2015Train293T	PKD1L2_chr16_81253824	TCACGGAAGGTGCGTCCGAGTGG	0.770538244	hg19	chr16:81253793-81253893:+	CCTCCTTGCCCCTCGCACCAGCTCTGGGCATCACGGAAGGTGCGTCCGAGTGGCACAAATTCATAGCAAGCATCTCTGAAGGCCACCTGGCTGTTAGAGC	94	1.2255612	58	47	4.93701	1	0	0.674214156044	3503	70	0.165842	0.640156	0.667118293218	87
chari2015Train293T	PKD1L3_chr16_72020225	ATGCGTGACAGACACGGGCATGG	1.955577016	hg19	chr16:72020194-72020294:+	TGAAGTTGTTTCTGCCAGAGATTGCCCAGCATGCGTGACAGACACGGGCATGGTGAGCTGTGTTATCACAGGGAGAGGCTGGCTGCTGGGTTCAGATGCG	67	0.17412301	63	12	4.74748	1	0	0.620630712842	4800	52	0.329899	0.764889	0.85976452553	0
chari2015Train293T	PKD1_chr16_2159074	CGACGTCACCTACACGCCCGTGG	1.708567244	hg19	chr16:2159026-2159126:-	GGGCGACTCGCTGGTCATCCTGTCGGGCCGCGACGTCACCTACACGCCCGTGGCCGCGGGGCTGTTGGAGATCCAGGTGCGCGCCTTCAACGCCCTGGGC	95	1.36308	50	43	6.91107	1	0	0.677406576463	5225	60	0.608146	0.732989	0.71215174158	77
chari2015Train293T	PKD2L1_chr10_102089783	ACTGTAGGCGGGGTTGTCCCAGG	1.287483703	hg19	chr10:102089752-102089852:+	TCTCAGCGTCCCGTGTGGGGAAGGGGGACCACTGTAGGCGGGGTTGTCCCAGGCTCCACTCCCCAGCTTTTGCAGCTCCTGCCCCTCAGGACTTCCCACA	47	-0.30638069	49	19	7.39853	1	0	0.52439646543	4832	67	0.176379	0.560171	0.619825906058	0
chari2015Train293T	PKD2_chr4_88929141	GCGTGGAGCCGCGATAACCCCGG	1.492537313	hg19	chr4:88929110-88929210:+	TCTCCTCCGCTCTCGTCGTGCTCCCGGCAGGCGTGGAGCCGCGATAACCCCGGCTTCGAGGCCGAGGAGGAGGAGGAGGAGGTGGAAGGGGAAGAAGGCG	73	0.35322539	47	47	6.66952	0	0	0.615159320762	5636	64	0.591221	0.801053	0.795667113979	0
chari2015Train293T	PLAG1_chr8_57079728	GGCGATCACAATGTTCGCACTGG	0.0	hg19	chr8:57079697-57079797:+	GTCTCCGGACATCCTTTCGGGTGTAGAACCGGCGATCACAATGTTCGCACTGGTGCTTTTTTTCTTTAACCCCACCAGACGACTTGCCTGCATGAGATTT	36	-0.56887314	31	24	6.97225	1	0	0.599703825084	3267	62	0.169769	0.832743	0.85964940145	0
chari2015Train293T	PML_chr15_74287160	CTCGGAGATCGGGCGGGTGCAGG	0.292463442	hg19	chr15:74287112-74287212:-	TCCTGGGGCCGGGCGGGGTCCTGCTGGGGCCTCGGAGATCGGGCGGGTGCAGGCTCCATGGACCCCAGCTTAGTTTCGATTCTCGGTTTAGATCTTGGAG	12	-1.2852908	52	0	7.73667	1	0	0.315225505214	5419	66	0.376288	0.450293	0.488115156668	0
chari2015Train293T	POT1_chr7_124503593	TGAAGTGCGAGGTATGATAGGGG	2.082124754	hg19	chr7:124503562-124503662:+	GTCCTCAGTAGTGAAGTTAAAATACTTGCTTGAAGTGCGAGGTATGATAGGGGCTCCCAAAGTTCCCTCAAACGTCAAAGATGCAAAGCCAGAGCTGGTG	46	-0.33600594	67	40	4.96565	0	0	0.719044316101	2133	65	0.671832	0.556312	0.428583945958	58
chari2015Train293T	POU2AF1_chr11_111229584	ATACCAGGGCGTCCGTGTGAAGG	1.59453303	hg19	chr11:111229536-111229636:-	TCCGGAGCAAGCCCCAGCCCCGGCCCGGCCATACCAGGGCGTCCGTGTGAAGGAGCCAGTGAAGGAACTGCTGAGGAGGAAGCGAGGCCACGCCAGCAGT	49	-0.27127989	49	6	7.47386	0	0	0.590689862486	4350	59	0.283388	0.630724	0.609663541984	0
chari2015Train293T	PPARA_chr22_46594327	TAACGGGCTCTCTAGATCGCCGG	0.622314417	hg19	chr22:46594279-46594379:-	GTTTCCCATTTCTTGCAGGAACTCTTCAGATAACGGGCTCTCTAGATCGCCGGCCTCGAGTGGGGAGAGGGGGCAGAGTGGGCTTTCCGTGTCCACCATC	37	-0.53259778	31	27	6.37264	1	0	0.623834591653	4730	60	0.393352	0.627569	0.6196997208	0
chari2015Train293T	PPARD_chr6_35389605	GCTTCATGCGGATCGTACGACGG	1.371115174	hg19	chr6:35389557-35389657:-	TGCAGCTGCGCTCACACTTCTCGTACTCCAGCTTCATGCGGATCGTACGACGGAAGAAGCCCTGAAGCACCAAGAACAGGTGAGGAAAGGCCACCAGGAG	87	0.82826591	42	93	3.26175	0	0	0.699364418824	3577	48	0.496259	0.825969	0.862579902543	76
chari2015Train293T	PPARG_chr3_12447438	ATTCAGCTGGTCGATATCACTGG	1.219512195	hg19	chr3:12447390-12447490:-	TGCCAGGGCCCGGAGGTCAGCGGACTCTGGATTCAGCTGGTCGATATCACTGGAGATCTCCGCCAACAGCTTCTCCTTCTCGGCCTGTGGCATCCGCCCA	43	-0.39219376	37	16	6.22363	0	0	0.549945539687	4244	61	-0.427041	0.427771	0.425953496232	0
chari2015Train293T	PPP2R1A_chr19_52693360	GTACAGCGAGTCGTCGCCGTCGG	0.852678918	hg19	chr19:52693312-52693412:-	GCGGAGTTCGTCTATGAGCACCGCGATGGGGTACAGCGAGTCGTCGCCGTCGGCCGCCGCCATCTTGGCTCCGTCCCTTTCCTGTCAGACTGCGGCCAGC	79	0.51691002	67	51	6.65244	1	0	0.62107401341	6919	60	0.483244	0.754695	0.77623229726	0
chari2015Train293T	PRCC_chr1_156737584	CAGCAGCGATGAGAGCGAGCCGG	0.847455328	hg19	chr1:156737553-156737653:+	GGGAGGCGCCATGTCGCTGGTTGCTTACGCCAGCAGCGATGAGAGCGAGCCGGATGAGGCTGAGCCCGAGCCGGAGGAAGAGGAGGCGGTGGCTCCTACA	82	0.62670506	59	30	4.92805	1	0	0.572032998543	7039	53	0.461807	0.659769	0.622749297603	0
chari2015Train293T	PRDM16_chr1_3102707	ATAATATGTATGAGCCCAACCGG	0.0	hg19	chr1:3102676-3102776:+	TGTCTCCTTTAGGTGACGGTGACGTTGTAAATAATATGTATGAGCCCAACCGGGACCTGCTGGCCAGCCACAGCGCGGAGGACGAGGCCGAGGACAGTGC	29	-0.73131855	51	28	4.22062	1	0	0.425261289324	3199	55	-0.452001	0.313592	0.211680226177	0
chari2015Train293T	PRF1_chr10_72360540	CGCAGCCACAAGTTCGTGCCTGG	1.643489254	hg19	chr10:72360492-72360592:-	TGCCACACAGCCGCACGCTCAGAGTGCAAGCGCAGCCACAAGTTCGTGCCTGGTGCATGGCTGGCCGGGGAGGGTGTGGACGTGACCAGCCTCCGCCGCT	17	-1.0863239	35	2	7.40532	1	0	0.479340705867	4362	78	-0.438827	0.255748	0.233692512431	0
chari2015Train293T	PRKAR1A_chr17_66511557	GCGTGCCTCCTCACTGGCGGCGG	0.0	hg19	chr17:66511509-66511609:-	CTGGACGTAGAGCTCACATTCTCGAAGGCTGCGTGCCTCCTCACTGGCGGCGGTACTGCCAGACTCCATGGTTCTCTGCGAGAAAAAAACACACACATGC	75	0.40870221	67	75	6.64049	1	1	0.590287245418	5235	52	0.720165	0.884903	0.867155352191	0
chari2015Train293T	PRLHR_chr10_120354468	AGTTCGTCACGTTGTGCAGCCGG	0.0	hg19	chr10:120354437-120354537:+	CGTCGGACAAGGCCAGGTTGCCGATGAGGAAGTTCGTCACGTTGTGCAGCCGGCGCACCCGCGCGATCACCAGCACCAGCAGGCAGTTGCCCACCAGCCC	10	-1.3884185	22	8	6.48756	1	0	0.505409029549	5585	49	0.129229	0.429111	0.355229738292	0
chari2015Train293T	PROKR1_chr2_68873135	GGCCATCCCAATGACAATCTTGG	0.842514582	hg19	chr2:68873087-68873187:-	AATGCCGCAGACCAGCATGATGCCCACCAGGGCCATCCCAATGACAATCTTGGCAGCAAAGAACGTCCTGGAATTGGTCACATCCTCATCTTCATCCAAA	11	-1.3065822	44	2	5.26789	0	0	0.49750113973	4383	51	-0.142696	0.561015	0.579620715685	0
chari2015Train293T	PROKR2_chr20_5294764	CAACTTCTTATAGCGGGTGAGGG	0.349412792	hg19	chr20:5294733-5294833:+	GTTGGCAATGAGCAGATTGGTGAGGTTGCGCAACTTCTTATAGCGGGTGAGGGCAGCGATAAAGACAAAGTTACCGATGCCGCAGACCAGCATGATGCCT	43	-0.39714837	59	14	4.63842	1	0	0.625168005454	4341	60	0.432967	0.631493	0.61970156616	0
chari2015Train293T	PSIP1_chr9_15469306	CAATGGATTCTCGACTTCAAAGG	0.0	hg19	chr9:15469258-15469358:-	TTTTTCACATATTTTAATTTGTAGAAACATCAATGGATTCTCGACTTCAAAGGATACATGCTGAGATTAAAAATTCACTCAAAATTGATAATCTTGTAAG	55	-0.12273826	44	3	7.17411	0	0	0.5532993596	3658	66	-0.110875	0.445038	0.358871953593	0
chari2015Train293T	PTAFR_chr1_28477472	CAATCGGGAAGAGAGTGTATCGG	0.259403372	hg19	chr1:28477441-28477541:+	TGACCCCGAGCACAAAGATGATGCTGTAAACAATCGGGAAGAGAGTGTATCGGAACTCAGAGTCCATGTGGGAGGAGTCATGTGGCTCCATTGCTGTGGG	52	-0.19404465	60	22	5.38211	0	0	0.654433593124	4245	63	0.051443	0.567165	0.493121699019	0
chari2015Train293T	PTCH1_chr9_98279035	TGCACTCCGCCGAAAGCCTCCGG	0.459798493	hg19	chr9:98278987-98279087:-	AGAAACAGGCTTGTAATTGTGAGTCCGCGCTGCACTCCGCCGAAAGCCTCCGGCGGCCCAGCGCGCCGGGGTTTTTACACTTTCCGTTCCTTTTGTAAAG	30	-0.71640516	65	9	6.71958	1	0	0.456574648652	6609	72	0.076803	0.397929	0.326274289348	0
chari2015Train293T	PTGDR2_chr11_60620911	GTGGCCCACGGCCAAGAAGTAGG	0.548446069	hg19	chr11:60620880-60620980:+	TTTGCAGAAGGTGGTGCCCAGCTCCCACGAGTGGCCCACGGCCAAGAAGTAGGTGAAGAAGGGCAGGGAAGCAGAGGCCAACAGGTCGGACAGCGCCAGG	78	0.51135993	64	16	4.40603	0	0	0.573498064632	5730	46	0.299876	0.649692	0.513071682175	0
chari2015Train293T	PTGDR_chr14_52734542	GTGTTCTGGCAGCGGTAGAACGG	1.384730539	hg19	chr14:52734494-52734594:-	ACCGCCGAGTTGCCTTTTTCCACAGAGGTGGTGTTCTGGCAGCGGTAGAACGGCGACTTCATGGCGTGCGGGAGCAGAGGGCTGGAGTGAAGGCTGCGGA	48	-0.28072347	52	9	7.19024	0	0	0.563734765806	4966	77	-0.075083	0.588686	0.67027706747	63
chari2015Train293T	PTGER1_chr19_14585023	GCGGGCGAAGCGCCCGACGGCGG	0.158403295	hg19	chr19:14584992-14585092:+	GCGCCCAGCGTCATGGAGAAGATGGGCAGCGCGGGCGAAGCGCCCGACGGCGGCACGGCCGACGTGTTGGGGACCCAGGGCGCCGCGCATGTGGTCGCCT	96	1.4351415	89	15	4.46614	1	1	0.551808739619	9029	51	1.263606	0.880649	0.861187789108	0
chari2015Train293T	PTGER2_chr14_52781352	CACCCCGGCCGAGAACATGACGG	0.641857289	hg19	chr14:52781304-52781404:-	CAGCAGCGCCAGTGCTATGAGGTTCCCCAGCACCCCGGCCGAGAACATGACGGAGCTGATGGCTGGGCTTTCGCCTGGGGGAAGCCACTGTCGCGTCTCG	86	0.79807735	42	31	6.30252	0	0	0.718942336617	4123	60	0.241904	0.640938	0.613388288314	71
chari2015Train293T	PTGER3_chr1_71513164	GGCGCCCGAGCGTTCCGCCGAGG	0.493584945	hg19	chr1:71513116-71513216:-	CCGCCTCAACCACTCCTACACAGGCATGTGGGCGCCCGAGCGTTCCGCCGAGGCGCGGGGCAACCTCACGCGCCCTCCAGGGTCTGGCGAGGATTGCGGA	97	1.5334465	62	16	5.94251	1	0	0.550718689427	8097	77	0.93706	0.84647	0.790288237143	0
chari2015Train293T	PTGER4_chr5_40681100	GGACGAATTGACCCCGGGAGTGG	0.676669609	hg19	chr5:40681052-40681152:-	GCTGTTCAGCCGGTCGGGGCTCAAGGAGGCGGACGAATTGACCCCGGGAGTGGACATGATAGTGGCTGGCGGTGCGCAGCCTTGGAGTGCAAGGCTGGGT	73	0.330278	57	13	5.2737	1	0	0.561501064782	4935	49	0.291179	0.845361	0.904420097512	0
chari2015Train293T	PTGFR_chr1_78958817	GACTCCAATACACCGCTCAATGG	2.795698925	hg19	chr1:78958769-78958869:-	AATTTTCGTAGAATGAAATATTGGTTTTGTGACTCCAATACACCGCTCAATGGCCATCACACTGCCTAGAAGAAGTGGGCACAGACCAGAAAACACCATG	95	1.3591125	34	25	3.85832	0	0	0.585134717497	4263	73	-0.098145	0.629824	0.523767983456	0
chari2015Train293T	PTGIR_chr19_47127447	GCAGGAACCTCACCTACGTGCGG	3.300516462	hg19	chr19:47127399-47127499:-	TCCAGCCCAGACCTGGGATGGCGGATTCGTGCAGGAACCTCACCTACGTGCGGGGCTCGGTGGGGCCGGCCACCAGCACCCTGATGTTCGTGGCCGGTGT	90	0.99938785	50	60	4.06615	0	0	0.659426383111	4956	61	0.311201	0.844147	0.853313564721	0
chari2015Train293T	PTH1R_chr3_46925053	GGGACCGCCCGGATCGCACCCGG	1.026104088	hg19	chr3:46925022-46925122:+	CGAGGGACGCGGCCCTAGGCGGTGGCGATGGGGACCGCCCGGATCGCACCCGGCCTGGCGCTCCTGCTCTGCTGCCCCGTGCTCAGCTCCGCGTACGCGC	40	-0.46755144	44	13	9.17127	1	0	0.494296625828	7243	67	0.210301	0.591368	0.572120076202	0
chari2015Train293T	PTH2R_chr2_209271779	TGGGGGCGTCGCTCCACGTCTGG	0.276090558	hg19	chr2:209271748-209271848:+	TTCCTACAGCCGTTCCGGGCATGGCCGGGCTGGGGGCGTCGCTCCACGTCTGGGGTTGGCTAATGCTCGGCAGCTGCCTCCTGGCCAGAGCCCAGGTAAG	31	-0.69000891	69	0	7.29757	1	0	0.209056625607	6225	63	-0.316688	0.365077	0.278488042486	0
chari2015Train293T	PTK7_chr6_43096807	CAGTACACATGTACCGGGCCCGG	0.429281518	hg19	chr6:43096759-43096859:-	GTGTCCTGGACAGGGGCCCCATCGAGCAGCCAGTACACATGTACCGGGCCCGGAGCCTCAACCTCACAGCGAAGCAGCGCCCGGCGCCCCTGCAGTGCAT	3	-1.8300899	53	7	4.91366	1	0	0.538156348984	4893	64	0.028999	0.404558	0.28533798969	0
chari2015Train293T	QRFPR_chr4_122301713	AGCAGTTCATCGCTCTGTACCGG	0.500517777	hg19	chr4:122301665-122301765:-	GGCTGCTGCGGGACCACAACCTGACGCGGGAGCAGTTCATCGCTCTGTACCGGCTGCGACCGCTCGTCTACACCCCAGAGCTGCCGGGACGCGCCAAGCT	1	-2.180555	65	19	5.72068	0	0	0.503522508895	4946	57	-0.00098	0.311484	0.222689804428	0
chari2015Train293T	RABEP1_chr17_5253750	GTCGCTCTTGCTCCAAGAGATGG	0.320718409	hg19	chr17:5253702-5253802:-	GCCACGTATGTTTTAACTGGTTGTGTTGTTGTCGCTCTTGCTCCAAGAGATGGCAAACTGTTTAGGAACCCCCCCACCACAAATCAAAAACACTGAATTT	47	-0.31895863	54	3	3.60573	0	0	0.551397586201	3521	71	0.668257	0.840432	0.897580379479	0
chari2015Train293T	RAC1_chr7_6438306	ACGGTAAGGATATAACCTCCCGG	0.202880909	hg19	chr7:6438275-6438375:+	TTCTCATGCATTACTAGGTTGGAGAAACGTACGGTAAGGATATAACCTCCCGGGGCAAAGACAAGCCGATTGCCGTATGTAAAACTTTCAGTCCACTTCA	34	-0.60711537	51	3	4.91655	1	0	0.568788139954	3973	67	0.064469	0.66185	0.700636750217	0
chari2015Train293T	RAF1_chr3_12660084	CAGCGCCGGGCATCAGATGATGG	1.465201465	hg19	chr3:12660036-12660136:-	TCTCCTACAATAGTTCAGCAGTTTGGCTATCAGCGCCGGGCATCAGATGATGGCAAACTCACAGATCCTTCTAAGACAAGCAACACTATCCGTGTTTTCT	45	-0.36011687	65	1	4.44944	0	0	0.583725729372	3632	60	0.485901	0.570041	0.59457302559	51
chari2015Train293T	RAMP1_chr2_238785902	CTAACTACGGTGCCCTCCTCCGG	0.387241414	hg19	chr2:238785871-238785971:+	ACCTCTTCATGACCACTGCCTGCCAGGAGGCTAACTACGGTGCCCTCCTCCGGGAGCTCTGCCTCACCCAGTTCCAGGTAGACATGGAGGCCGTCGGGGA	22	-0.92225416	52	13	5.05686	1	0	0.389860967701	5634	53	-0.361861	0.372049	0.354484541652	0
chari2015Train293T	RAMP2_chr17_40913286	TCGCTCCGGGTGGAGCGCGCCGG	0.116144019	hg19	chr17:40913255-40913355:+	CGCTCCTCGCCTCCTTGCTGCACGATGGCCTCGCTCCGGGTGGAGCGCGCCGGCGGCCCGCGTCTCCCTAGGACCCGAGTCGGGCGGCCGGCAGCGCTCC	62	0.052069931	67	4	5.97405	1	0	0.413440307654	9006	73	0.464794	0.651656	0.645612233427	0
chari2015Train293T	RAMP3_chr7_45216961	GCGAAAGCCTTCCCACACAGGGG	2.190100745	hg19	chr7:45216913-45217013:-	TTCCAGACGTCCACCTTGCCCATCATGTCTGCGAAAGCCTTCCCACACAGGGGCAGCCTCTCCAACATGCCTGTCTCGTTGCAGCCGCCTGCTCTGGGAC	88	0.89573753	71	85	3.51925	0	0	0.752065633414	4875	56	0.909229	0.9020728	0.926042379852	79
chari2015Train293T	RANBP17_chr5_170308860	CAACAGGTAAAGGACTGACTCGG	1.47497254	hg19	chr5:170308812-170308912:-	TAAGCCACTTACTGATGTCCATCCTCTGCTCAACAGGTAAAGGACTGACTCGGCTGACAAGTTTTGAAAGACATGTTGCTGCAAGGAGCTGAGCATAGGA	20	-1.0063075	58	20	5.21936	0	0	0.674556651273	3854	69	0.455899	0.607029	0.557574314704	0
chari2015Train293T	RARA_chr17_38510556	TGTACCGCGTGCAGATCCGCAGG	0.437418464	hg19	chr17:38510508-38510608:-	CCGAGAAGGTCATGGTGTCCTGCTCGGGCGTGTACCGCGTGCAGATCCGCAGGATCTGGGTGCAGAGGATGCTTGGGTTCAGGGACTGAACCCGAACCCA	58	-0.062379359	42	18	5.89163	1	0	0.584378564833	3699	60	0.30236	0.706047	0.739999595365	0
chari2015Train293T	RARB_chr3_25470344	CCCAAACCGAATGGCAGCATCGG	2.016057092	hg19	chr3:25470313-25470413:+	AAGCTCTCAAAGCATGCTTCAGTGGATTGACCCAAACCGAATGGCAGCATCGGCACACTGCTCAATGTAGGTTTATTTTTTTCCCTTCTTCTACCAAGAA	7	-1.5187254	66	20	6.50459	0	0	0.490303761221	3989	52	0.286987	0.569917	0.554433720109	0
chari2015Train293T	RARG_chr12_53621299	CAATAAGGAGCGACTCTTTGCGG	1.27474002	hg19	chr12:53621251-53621351:-	GGACTCTCACACCGCAGCTGCCATGGCCACCAATAAGGAGCGACTCTTTGCGGCTGGTGCCCTGGGGCCTGGATCTGGCTACCCAGGGGCAGGTTTCCCC	71	0.27903109	47	15	3.82825	0	0	0.523735996721	4717	63	-0.132779	0.380218	0.350707480206	0
chari2015Train293T	RB1_chr13_48936965	GTTCGAGGTGAACCATTAATGGG	1.030927835	hg19	chr13:48936917-48937017:-	CGTGCACTCCTGTTCTGACCTCGCCTGGGTGTTCGAGGTGAACCATTAATGGGTATAACAGCTGTTTCTGTAAAAGTGGTAAATTAGATAAGAACAATTG	46	-0.33682595	60	70	5.13791	0	0	0.515281228774	3686	56	-0.088521	0.326445	0.203888381924	0
chari2015Train293T	RBM15_chr1_110882087	TCCGCTGTGTGAAACGAGCGCGG	3.050580594	hg19	chr1:110882056-110882156:+	GCGGCGGAGTCCAAGATGGCGGCGTGCGGTTCCGCTGTGTGAAACGAGCGCGGGGCGGCGGGTTACTCAGCTCCGCGGAGACGACCTCCGACGACCCGCA	92	1.0854888	44	45	5.47273	1	0	0.587069349854	5803	68	0.496042	0.611619	0.570638612211	52
chari2015Train293T	RECQL4_chr8_145742475	AGTCCGGCACCGAGCCCTGGCGG	3.17590052	hg19	chr8:145742444-145742544:+	CTTTCAGATTGGCCTTGAGCCGCTGCCCGTAGTCCGGCACCGAGCCCTGGCGGCTCCGCCCTGGCGTAGACTGTGGACTCTTGGTCGCAGCCCGATTCAG	90	1.0	63	43	6.95723	1	1	0.656475115812	7000	69	0.616485	0.744582	0.739516071781	86
chari2015Train293T	RELT_chr11_73103458	CTACCACTGCACGGCGCACAAGG	1.038310061	hg19	chr11:73103427-73103527:+	CCTGGTGTGCAACCTCCTCAAGCGGAAGGGCTACCACTGCACGGCGCACAAGGAGGTCGGGCCCGGCCCTGGAGGTGGAGGCAGTGGTGAGGCCCAGCTG	69	0.23030123	50	7	8.89161	1	0	0.578508954101	5127	67	-0.300434	0.326698	0.246696596067	59
chari2015Train293T	REL_chr2_61145355	TGTCGTGTAAACAAGAATTGTGG	0.601805416	hg19	chr2:61145324-61145424:+	GGTGCTCCAAATACTGCAGAATTAAGGATTTGTCGTGTAAACAAGAATTGTGGAAGTGTCAGAGGAGGAGATGAAATATTTCTACTTTGTGACAAAGTTC	81	0.61607009	32	39	5.74963	0	0	0.616958596615	4387	76	0.099866	0.495676	0.480172883715	0
chari2015Train293T	RET_chr10_43595982	TGCTGTACGTCCATGCCCTGCGG	1.856187291	hg19	chr10:43595951-43596051:+	TGTATGTGGACCAGGCAGCCGGCACGCCCTTGCTGTACGTCCATGCCCTGCGGGACGCCCCTGAGGAGGTGCCCAGCTTCCGCCTGGGCCAGCATCTCTA	84	0.72018648	57	43	7.30865	1	0	0.582492495091	5203	67	0.31975	0.442393	0.30923447944	0
chari2015Train293T	RGR_chr10_86008679	CGCTGGCCCTACGGCTCGGACGG	0.972811649	hg19	chr10:86008648-86008748:+	AGGTCACTGGTGCCCAGTGTCTCCCACAGGCGCTGGCCCTACGGCTCGGACGGCTGCCAGGCTCACGGCTTCCAGGGCTTTGTGACAGCGTTGGCCAGCA	41	-0.45627412	66	20	5.95316	1	0	0.509507956608	6556	60	0.293911	0.503109	0.444775980853	0
chari2015Train293T	RHOH_chr4_40245503	CTGGTTGACGGCAGTTCGGACGG	1.283333333	hg19	chr4:40245455-40245555:-	GAAGAGCCTCCTTCTGTTTCGTCTCCTGGCCTGGTTGACGGCAGTTCGGACGGCGCACTCAAACACCTGCTGTACTCCCCGATTGCTAAGGGCTGAGCAC	54	-0.14364904	61	18	4.45889	0	0	0.542307904841	4239	64	0.367015	0.561592	0.477943166947	0
chari2015Train293T	RHO_chr3_129247606	CGTGCCCTTCTCCAATGCGACGG	0.79939094	hg19	chr3:129247575-129247675:+	CATGAATGGCACAGAAGGCCCTAACTTCTACGTGCCCTTCTCCAATGCGACGGGTGTGGTACGCAGCCCCTTCGAGTACCCACAGTACTACCTGGCTGAG	51	-0.20927739	46	46	6.4341	0	0	0.583373768458	3730	61	0.577547	0.813257	0.769615485157	0
chari2015Train293T	RMI2_chr16_11439335	GCGGCTGCGGACTCGTTCTCAGG	0.546669687	hg19	chr16:11439304-11439404:+	GGCGGAAGGGTGCGGCGAGGCGGAATGGCGGCGGCTGCGGACTCGTTCTCAGGCGGCCCCGCGGGGGTGCGGCTTCCGAGGTCGCCGCCACTCAAGGTGC	38	-0.53113896	62	6	6.02116	0	0	0.409526269669	6598	73	-0.167863	0.393758	0.278979504524	0
chari2015Train293T	RNF213_chr17_78247058	CTCCGAGGCCGACGCCATTGTGG	0.519396202	hg19	chr17:78247010-78247110:-	CTTCAGCTCCTGCCCACACTCCATTTCACCCTCCGAGGCCGACGCCATTGTGGAGTTATTGTTCTCAGAATCTGTAACGGCAGATGAAGGAAGGGTCAGA	83	0.65684734	58	3	6.67161	0	0	0.509367044887	2725	61	-0.444863	0.265075	0.188784070194	0
chari2015Train293T	RNF43_chr17_56437540	TCCGATGCTGATGTAACCAGGGG	1.575608758	hg19	chr17:56437509-56437609:+	CTGTGATGTTGAACATGCAGAGGGGGCAAGTCCGATGCTGATGTAACCAGGGGTCCACACAGTTACGATGGAACTCATGGAGGCAGGAAATGACCCGTAG	69	0.22252143	78	65	7.18978	0	0	0.709045890076	3995	65	1.099477	0.811852	0.814736265563	85
chari2015Train293T	ROR1_chr1_64603121	AAGACTCCATATAGACGGTGCGG	1.966955153	hg19	chr1:64603073-64603173:-	TCTGATTTTCTATTTCCCCTTGCATGTGCAAAGACTCCATATAGACGGTGCGGTTGCCAATAAATCTTGCACATGCAATCCCTCTGTATGGCTGACAGAA	69	0.22381845	86	39	4.78343	1	0	0.71460306159	3227	81	0.200191	0.791233	0.847177076151	0
chari2015Train293T	ROR2_chr9_94538058	AGGGGTCCTAAAGGGTCGTTCGG	0.339366516	hg19	chr9:94538027-94538127:+	AGAGTTGGAATCGGGCCGTCCTGCCCATCAAGGGGTCCTAAAGGGTCGTTCGGATCCAGAACCTCCACTTCACCTGGGAAAAAGAAACCAGGATAGGTAT	29	-0.74781172	77	23	6.36755	0	0	0.545349738775	4392	62	-0.330779	0.3734	0.259978459281	0
chari2015Train293T	RORA_chr15_61521300	CGCTCTTGCGGGCGGATTCCTGG	0.332471371	hg19	chr15:61521269-61521369:+	AGCTCTGTCTGCGCACCGGGGCAGGCGGCTCGCTCTTGCGGGCGGATTCCTGGTTCAGCGGGGTCTCCCTGGAGCCGGCGGCCGCGTCCGCGCCGCTGCT	23	-0.90775831	22	1	4.6038	0	0	0.178593284195	6658	66	-1.046401	0.137515	0.0971758219716	0
chari2015Train293T	RORB_chr9_77245215	TTATCGCCACAAATTTTGCATGG	0.310559006	hg19	chr9:77245167-77245267:-	GTGATGACTCCGTAGTGGATCCCAGAGGACTTATCGCCACAAATTTTGCATGGTATCACTTCAATTTGTGCTGAAAGGAGAAAACAGACATTTTGAGCAT	60	-0.0086585048	3	53	7.78445	0	0	0.6210329407	3416	79	-0.185064	0.630682	0.645298554661	0
chari2015Train293T	RORC_chr1_151789251	CGTTACAGCGCTGGCTCCGGCGG	0.856989823	hg19	chr1:151789220-151789320:+	AGTTCTGCTGACGGGTGCAGGAGTAGGCCGCGTTACAGCGCTGGCTCCGGCGGAAGAAGCCCTGGGGAAAGCAGGTGGAGGGCAAGACTGCTTATCCTGG	86	0.7936353	78	25	6.01318	1	1	0.61451315284	5593	49	0.638163	0.684938	0.682331266079	0
chari2015Train293T	ROS1_chr6_117725524	GCCACAATATGACATTACGATGG	0.548245614	hg19	chr6:117725476-117725576:-	CAACTGCTCCCTTTGCTTCTTCCATTGGAAGCCACAATATGACATTACGATGGAAATCTGCAAACTTCTCTGGAGTAAAATACATCATTCAGTGGAAATA	89	0.92130203	19	64	2.67598	0	0	0.662444219518	3025	64	0.202418	0.839241	0.797622248479	63
chari2015Train293T	RPN1_chr3_128369537	ACGTCCTCATTGATCAGCGGCGG	0.217812197	hg19	chr3:128369506-128369606:+	AGGTGGCTGCTTAGGTCCACTGTGCGCTTCACGTCCTCATTGATCAGCGGCGGTGCCTCGGAGGAGGCGCTGCCCGGCGCCGGGGCCCAAGTCCCAAGCA	61	0.011045471	67	76	5.94425	1	1	0.62380277922	5281	68	0.917668	0.877954	0.809684512094	68
chari2015Train293T	RRH_chr4_110756554	GGCAAGCATTGGATTACTCACGG	0.930990341	hg19	chr4:110756523-110756623:+	TTATGCTGGATTGAATATTTTTTTTGGAATGGCAAGCATTGGATTACTCACGGTCGTGGCTGTGGACCGATACCTGACCATCTGCCTTCCTGACGTAGGT	58	-0.03954878	20	21	5.42991	0	0	0.567398086852	2965	61	-0.046529	0.754716	0.803820707859	0
chari2015Train293T	RUNX1T1_chr8_93026815	AAGAGTTCGCACCCTCGTTCTGG	0.614868642	hg19	chr8:93026767-93026867:-	TGGCAATGACATTTCACCCGAGATAGGAGAAAGAGTTCGCACCCTCGTTCTGGGACTAGTGGTAAGCAAATGGAAACCAACCCAGTTTTCTTGGTGTAAG	3	-1.8426575	36	4	7.13603	0	0	0.313760129917	2684	48	-0.705199	0.509066	0.5	0
chari2015Train293T	RUNX1_chr21_36259379	GGCTCGTGCTGGCATCTACGGGG	3.276595745	hg19	chr21:36259348-36259448:+	TCAGCGCGGTGGAAGGCGGCGTGAAGCGGCGGCTCGTGCTGGCATCTACGGGGATACGCATCACAACAAGCCGATTGAGTTAGGACCCTGCAAACAGCTC	93	1.1548046	39	65	3.81528	0	0	0.658358677236	4292	69	-0.080266	0.667197	0.685445078009	78
chari2015Train293T	RXFP1_chr4_159520538	CGATGGAACAGCTCGTAAATTGG	0.422416221	hg19	chr4:159520490-159520590:-	TACTTACATTGCAGTCACATTTGAAGAAACCGATGGAACAGCTCGTAAATTGGTTTCATCACAGTCAAGCTCCAGACCTTGGCAAAGACATTGCACTGGC	25	-0.83999202	29	13	4.55807	0	0	0.295616213791	2775	75	-0.07522	0.33754	0.26922192439	0
chari2015Train293T	RXFP2_chr13_32351540	AATTTCACAGCGCTTGTTTACGG	0.072992701	hg19	chr13:32351509-32351609:+	CAGAATTCTAGATGACAATCCAATAACCAGAATTTCACAGCGCTTGTTTACGGGATTAAATTCCTTGTTTTTCCTGTAAGTATTCATCAACCTTTCAATA	17	-1.0931972	34	5	5.94608	0	0	0.327171446019	3481	61	-0.817042	0.211305	0.128780273786	0
chari2015Train293T	RXFP3_chr5_33936856	GGTGGCTATCGTGGCTGCATCGG	0.944132888	hg19	chr5:33936808-33936908:-	TAGCTTGTCCCCGCCTGCTGCCTTATTCATGGTGGCTATCGTGGCTGCATCGGCCATCTGCATGCGCAGGTACCTCTAGGTCATGTTCTGGGGGACAAGA	14	-1.2107092	62	13	8.0414	0	0	0.525807001334	5530	61	0.051558	0.609885	0.549159589944	0
chari2015Train293T	RXFP4_chr1_155911901	CGCTGAGCGTTGCTCGCTACTGG	0.0	hg19	chr1:155911870-155911970:+	ACGTCTATGCCAGCATCTTCCTCATCACAGCGCTGAGCGTTGCTCGCTACTGGGTGGTGGCCATGGCTGCGGGGCCAGGCACCCACCTCTCACTCTTCTG	0	-2.2663452	41	1	7.992	1	0	0.286103215758	4065	62	-0.481829	0.155505	0.0819159967294	0
chari2015Train293T	RXRA_chr9_137300793	CTATGGAGTGTACAGCTGCGAGG	1.547987616	hg19	chr9:137300762-137300862:+	CCCTGCTCTGCCCTGTCCCGCAGGCAAGCACTATGGAGTGTACAGCTGCGAGGGGTGCAAGGGCTTCTTCAAGCGGACGGTGCGCAAGGACCTGACCTAC	99	1.8683162	50	79	4.74632	1	0	0.693500748447	4934	53	0.100791	0.591469	0.615508198415	79
chari2015Train293T	RXRB_chr6_33168020	ACGGGATGGGCGACAGCGGGCGG	0.178944229	hg19	chr6:33167972-33168072:-	CGGAGCCGGAGCCAGGGGAGGCTGGACGGGACGGGATGGGCGACAGCGGGCGGGGTGAGTGCCCCAGCAGAAGGGCAGGCGAGCCAGTGACCGCTTTATC	77	0.45609177	97	2	4.92963	1	1	0.322639589382	8698	60	0.876422	0.797417	0.771637195617	52
chari2015Train293T	RXRG_chr1_165414090	CACTTCATGAAGTTTCCCGCAGG	0.955414013	hg19	chr1:165414042-165414142:-	TGACGAGTAAACATGTATGGAAATTATTCTCACTTCATGAAGTTTCCCGCAGGCTATGGAGGTAAGTATCTCCCTTGGGCTTCACTGCGTGGACCTGTAT	32	-0.6661907	32	51	6.83063	1	0	0.602357526575	2765	68	0.530183	0.702291	0.68998313085	0
chari2015Train293T	RYR1_chr19_38931405	GTGCAGCGCTACCGTGCTCAAGG	1.538435423	hg19	chr19:38931374-38931474:+	GGTTCCGCAGGACGATGAGGTGGTCCTGCAGTGCAGCGCTACCGTGCTCAAGGAGCAGCTCAAGCTCTGCCTGGCCGCCGAGGGCTTCGGCAACCGCCTG	65	0.12967082	50	2	4.65463	0	0	0.594606551138	5763	51	-0.202797	0.582754	0.573773877156	0
chari2015Train293T	RYR2_chr1_237205826	GTCTTCGCCCTCGCCCCCATCGG	0.474568194	hg19	chr1:237205778-237205878:-	GGCGCTTACAGTTCGCAGGAACTGGATCTCGTCTTCGCCCTCGCCCCCATCGGCCATGGTTCCGCGCCTCCTCGCCGGGGCCGGCTCCCGAGCCCCGCGG	31	-0.68718677	64	27	7.59748	1	0	0.493146146259	7640	67	-0.124659	0.434529	0.276382137297	0
chari2015Train293T	RYR3_chr15_33765640	GTGCATCGCCACCATTCATAAGG	0.400442471	hg19	chr15:33765609-33765709:+	CTCCTGGCAGGAGGATGAAGTGGTACTCCAGTGCATCGCCACCATTCATAAGGAGCAGAGGAAGTTCTGCCTGGCAGCCGAGGGACTTGGGAATCGCCTG	74	0.37507015	40	25	6.27472	0	0	0.544265666745	2916	56	-0.244651	0.466607	0.375718119972	0
chari2015Train293T	S1PR1_chr1_101704599	TCAACTATGATATCATCGTCCGG	1.441812564	hg19	chr1:101704568-101704668:+	AGGCCCACCGCAGCTCGGTCTCTGACTACGTCAACTATGATATCATCGTCCGGCATTACAACTACACGGGAAAGCTGAATATCAGCGCGGACAAGGAGAA	37	-0.55377473	49	37	4.41859	0	0	0.55532498681	3165	56	-0.108311	0.362284	0.29860657292	0
chari2015Train293T	S1PR2_chr19_10335434	CCACCACAATGGCGCAACAGAGG	1.730103806	hg19	chr19:10335403-10335503:+	GGGCCACCGCAATGAGCACCAGAAGGTTTTCCACCACAATGGCGCAACAGAGGATGACGATGAAGGCCGAGGCCACCTGGCGGGAGGTCGTCTCCTGCGT	97	1.6232357	59	41	4.14926	0	0	0.669592902655	3826	50	0.524525	0.722107	0.701328371517	77
chari2015Train293T	S1PR4_chr19_3178999	CGACCGCATGTGGCTGGTGATGG	0.219868079	hg19	chr19:3178951-3179051:-	GTTCACCAGGCAATAGTAGACCCAGCGTCGCGACCGCATGTGGCTGGTGATGGCCGCCAGCACCAGCAAGTTCTCCAGCACCACCAGGCAGCTGGCGGCC	27	-0.80702528	53	15	4.37429	0	0	0.481713495541	5078	61	0.154933	0.62093	0.548370838019	0
chari2015Train293T	S1PR5_chr19_10625644	ATGACCTCGCTCACCGGCGCCGG	0.407228302	hg19	chr19:10625613-10625713:+	AGCTTGCCGGTGTAGTTGTAATGCAGGACGATGACCTCGCTCACCGGCGCCGGCCGCAGCAGCCCCGACTCCATGGGCCGCGCGCCCCAAGGCTGTTGGA	11	-1.3252195	46	22	7.34153	1	0	0.539786069845	8011	58	0.39386	0.691065	0.650916274183	0
chari2015Train293T	SCN10A_chr3_38835447	CAACTTCCGTCGCTTTACTCCGG	0.120385233	hg19	chr3:38835399-38835499:-	GGAATTCCCCATTGGATCCCTCGAAACTAACAACTTCCGTCGCTTTACTCCGGAGTCACTGGTGGAGATAGAGAAGCAAATTGCTGCCAAGCAGGGAACA	10	-1.3437637	47	20	5.56352	0	0	0.593833668857	2518	92	-0.118125	0.479706	0.5	0
chari2015Train293T	SCN11A_chr3_38991645	GGAATGTCGCCATAGAGCTTGGG	0.318344608	hg19	chr3:38991614-38991714:+	TCTTCCAGAGGCTTTCCTATGAGCTCACGAGGAATGTCGCCATAGAGCTTGGGCAACTTCCTGGAGGCCTTTAGGTCAAGCTGAGGCCGAGGCTGGGGTA	38	-0.52622239	45	56	6.29222	0	0	0.498931960065	3871	60	0.251977	0.812635	0.825793600412	0
chari2015Train293T	SCN1B_chr19_35521741	CAGTGCCGCGCCGACCACTAAGG	0.179137385	hg19	chr19:35521693-35521793:-	CCGGCCGCGCGCGCCCCCCGCGCACTCACCCAGTGCCGCGCCGACCACTAAGGCCAGCAGCCTCCCCATGGCTGCGCGGCGCGTGCTGCGCCCCCCTCCC	87	0.85909427	67	4	5.1201	0	0	0.579966005892	6691	64	0.186373	0.45105	0.366529412069	0
chari2015Train293T	SCN2A_chr2_166221704	TCAGGCTGTTCTCCCTCGGCGGG	1.075072886	hg19	chr2:166221656-166221756:-	TCAGGTTCAAGGGATTCCTCAGGTTCAACCTCAGGCTGTTCTCCCTCGGCGGGAGCTCCAATATCAACCGTGCTGCCTTCAGATGAACTAGTTGCATTTA	28	-0.75532099	49	18	4.6293	1	0	0.501956739631	5351	55	0.077981	0.47323	0.395835889852	0
chari2015Train293T	SCN2B_chr11_118038940	CAAGACCGCGTGGAGTTCTCAGG	0.265220012	hg19	chr11:118038892-118038992:-	AAGATCATTAACCTGAAGCTGGAGCGGTTTCAAGACCGCGTGGAGTTCTCAGGGAACCCCAGCAAGTACGATGTGTCGGTGATGCTGAGAAACGTGCAGC	57	-0.065326402	45	2	5.44145	0	0	0.42482802219	4204	65	-0.604971	0.28082	0.20567715874	0
chari2015Train293T	SCN3A_chr2_165997298	ACGCAACAGTAACGTTAGTCAGG	0.534653465	hg19	chr2:165997250-165997350:-	ACTGTTTGTGCCGCACAGACATGGAGAGCGACGCAACAGTAACGTTAGTCAGGCCAGTATGTCATCCAGGATGGTGCCAGGGCTTCCAGCAAATGGGAAG	45	-0.35175696	51	5	4.85816	0	0	0.573821782786	3861	67	-0.311564	0.333402	0.22415753702	0
chari2015Train293T	SCN3B_chr11_123516296	AGGAAATCTTTACCGCCCTCGGG	0.562689367	hg19	chr11:123516265-123516365:+	GAAAGGCCAGAGTCAGCAGTCTAACATACAAGGAAATCTTTACCGCCCTCGGGCCTGTAGAACCATTCCACCACCGTGGTGGCCTCCACCTCCTCTCTCT	34	-0.60456048	50	30	3.97555	1	0	0.610340131503	4405	80	-0.133668	0.491048	0.416598806052	0
chari2015Train293T	SCN4A_chr17_62050136	AGTGCTTGCGCCCCTTCACCCGG	0.494978332	hg19	chr17:62050088-62050188:-	CTCTGTGCACCCTGGTGCCTCTGGGCCCTGAGTGCTTGCGCCCCTTCACCCGGGAGTCACTGGCAGCCATAGAACAGCGGGCGGTGGAGGAGGAGGCCCG	40	-0.46169416	39	17	4.3387	0	0	0.413422321827	3786	67	-0.233218	0.455121	0.432130777345	0
chari2015Train293T	SCN4B_chr11_118015871	ATTGACAGCGTAGATGTCGGTGG	1.579520697	hg19	chr11:118015840-118015940:+	GAAGGTGCAGGGCAGCAGGATCTCCGTGCCATTGACAGCGTAGATGTCGGTGGCCTTTCCCACAGACACCTCCAGCGACAGGGTTACGGGGAGCAGGAAG	94	1.2821933	48	42	5.52226	1	1	0.701183184241	3489	47	0.414227	0.797049	0.814736693264	57
chari2015Train293T	SCN8A_chr12_52056710	TGACTGCCATCGGCCTTTGGTGG	0.936755755	hg19	chr12:52056662-52056762:-	TTGGGCTTGCTGTCCTCATCGTCCTCCCGATGACTGCCATCGGCCTTTGGTGGTTTCTTGAGCTTGCTCTCAGCAATGCGCCTCTCAATGTTTGCCAGTG	52	-0.18950372	50	20	4.85501	0	1	0.501464287649	4793	61	0.063127	0.54188	0.5	0
chari2015Train293T	SCN9A_chr2_167168076	AAACAGCTGCCCTTCATCTATGG	0.840500391	hg19	chr2:167168028-167168128:-	CCAAAGCCAAGCAGTGACTTGGAAGCTGGCAAACAGCTGCCCTTCATCTATGGGGACATTCCTCCCGGCATGGTGTCAGAGCCCCTGGAGGACTTGGACC	61	0.01266012	35	3	8.43911	0	0	0.3167703264	3865	66	-0.241706	0.537847	0.51176773076	0
chari2015Train293T	SCNN1A_chr12_6472674	GGCCCGTCGAGCCCGTAGCGTGG	1.540216771	hg19	chr12:6472626-6472726:-	GCGCCTGAGGGTCCCGCCCCCGCCTCACGGGGCCCGTCGAGCCCGTAGCGTGGCCTCCAGCTTGCGGGACAACAACCCCCAGGTGGACTGGAAGGACTGG	84	0.70101971	40	29	4.38122	1	0	0.63358819893	5639	63	0.421822	0.779571	0.804733269979	51
chari2015Train293T	SCNN1B_chr16_23364263	GGGGGTTCCGTTCATCAATAAGG	0.145273425	hg19	chr16:23364215-23364315:-	CTCCAAAGAGATCAAGGACCATGGGGTGGTGGGGGTTCCGTTCATCAATAAGGACCAGGGGTGTGTGGTTCCAGATGGAGAAGTTCAGGTTCCTGGTGGC	32	-0.66409243	54	11	3.58516	0	0	0.400823050828	5580	65	-0.388925	0.515955	0.5	0
chari2015Train293T	SCNN1D_chr1_1216629	CACCGCTCCCTCGTTACCTGTGG	0.974135035	hg19	chr1:1216598-1216698:+	TCTCCAGGGCAGTGCTGTCACAGAAGACAACACCGCTCCCTCGTTACCTGTGGCCCGGCCACCTCAGCGGCCCAAGGAGGTGAGCTCACAGCCATGCTCG	51	-0.22494605	32	7	8.56	0	0	0.609539085891	5424	66	0.231716	0.551051	0.529322326188	0
chari2015Train293T	SCNN1G_chr16_23197638	GGCGCCTGAGGGCCCGTCACGGG	0.195071869	hg19	chr16:23197590-23197690:-	CAGTACCACCGCATCAGCTCTTTAATGGTCGGCGCCTGAGGGCCCGTCACGGGCAGATTCTTCTTGATTTTGGCTTTGATCTTCTCTCCGGGTGCCATGG	55	-0.11978411	78	2	4.61674	1	0	0.437260650874	3848	52	-0.143363	0.425385	0.3641175333	0
chari2015Train293T	SCTR_chr2_120236406	TGGAATGCCCGAGATTCCTCCGG	0.0	hg19	chr2:120236358-120236458:-	CCTCTTCTGTGCCGGGCCGGATGGTGGAGGTGGAATGCCCGAGATTCCTCCGGATGCTCACCAGCAGAAATGGTAACCACTCGGCCCATGGGGCCTGGCG	33	-0.63441975	49	34	6.7991	0	0	0.566301268442	3819	64	0.010452	0.522664	0.449647602874	0
chari2015Train293T	SDC4_chr20_43976998	CAGCGCGAACAGACGGGCGGGGG	1.343900758	hg19	chr20:43976967-43977067:+	CTCGGCGACTCCGCCTACGAAGAACAGCAGCAGCGCGAACAGACGGGCGGGGGCCATGGCACCGCGGACTGGAGAAGGCGCGCAGGCTGCGGCGAGTGGC	86	0.78251401	76	9	7.47717	1	1	0.59516777045	7990	61	1.204677	0.853978	0.847427442777	0
chari2015Train293T	SDHAF2_chr11_61205524	CGTTAATCAGGCGGTCATAGAGG	0.0	hg19	chr11:61205476-61205576:-	AGTAGTAAATATCCCAGTCATTACTAGGCTCGTTAATCAGGCGGTCATAGAGGTTCAGCTGCTTTTCTGTCATGTGCTGCAGATGTTCTTTAGCAAAAAG	63	0.084544874	32	37	4.52452	0	0	0.550571261407	3878	55	-0.030247	0.471285	0.457784728405	0
chari2015Train293T	SDHB_chr1_17380485	CGGTGGTCGCCCTCTCCTTGAGG	1.547469678	hg19	chr1:17380437-17380537:-	TGGGGCTGACGTCAGGAGCCAAGATGGCGGCGGTGGTCGCCCTCTCCTTGAGGCGCCGGTTGCCGGCCACAACCCTTGGCGGAGCCTGCCTGCAGGTGAG	33	-0.6461499	43	21	6.93467	0	0	0.605712564432	5641	73	0.188608	0.456247	0.465164424963	0
chari2015Train293T	SETBP1_chr18_42281353	GGGCGAGTCAGACTTCCTGCCGG	1.524944456	hg19	chr18:42281322-42281422:+	GGAAACCTTAAGCAGCTCCCGGCAAAGAGGGGGCGAGTCAGACTTCCTGCCGGTCTCCTCAGCCAAGCCCCCAGCTGCTCCTGGCTGTGCAGGAGAACCT	56	-0.094599062	33	74	6.30636	1	0	0.589466753768	5420	71	0.419133	0.801475	0.857815386264	0
chari2015Train293T	SF3B1_chr2_198288609	CATAATAACCTGTAGAATCGAGG	1.656360633	hg19	chr2:198288578-198288678:+	TGCTGTCACTTCCACCATAAATTTCCTGGTCATAATAACCTGTAGAATCGAGGCCCACTCCTTGAGCTTCATCAAGAGCTGCCTTCTTGCCTTGAATTTC	83	0.69322804	16	16	6.0999	0	0	0.698654073354	3131	51	0.372206	0.548592	0.494815820237	0
chari2015Train293T	SFPQ_chr1_35658545	GCGGCGGAGAACGGAAGTCGTGG	2.482269504	hg19	chr1:35658514-35658614:+	GGCCGCGATTCTGATTGAGGCCCATGCCGGGCGGCGGAGAACGGAAGTCGTGGAGGCCGCCGCGGCCGCCGCCTCCTCCACGCCTGTGGAAGCCACCACC	87	0.8251504	75	9	6.60661	0	0	0.556634574931	7357	65	0.700249	0.9212712	0.920820731123	0
chari2015Train293T	SLC6A11_chr3_10885902	CGTCAGAGATGGCCAGGACCCGG	0.0	hg19	chr3:10885854-10885954:-	CCCAGCGAAGGTTCCCGATGTGCTCGATCCCGTCAGAGATGGCCAGGACCCGGTGCCTGCAGAAGGGAGGGTGGAGAGTCACTGGGGCTGGGGCTGGCCC	24	-0.86473109	45	25	4.20821	1	0	0.510740317182	5469	66	0.332462	0.5	0.471389301832	0
chari2015Train293T	SLC6A12_chr12_313771	TTGGGCCAATACACCAGCCAAGG	0.609849062	hg19	chr12:313723-313823:-	GGCATCCCGGTGTTCTTCCTGGAGGTGGCGTTGGGCCAATACACCAGCCAAGGGAGTGTCACAGCCTGGAGGAAGATCTGCCCCCTCTTCCAGGGTATGT	66	0.15564171	49	8	5.46449	1	0	0.552333363397	4703	77	0.560081	0.758989	0.715731690737	0
chari2015Train293T	SLC6A13_chr12_346430	CGGGTCTTGAAGATCTCTGATGG	0.12195122	hg19	chr12:346382-346482:-	GCCAGGTTCAACCCTTCTCTCCCCAGGCGGCGGGTCTTGAAGATCTCTGATGGGATCCAGCACCTGGGGGCCCTGCGCTGGGAGCTGGCTCTGTGCCTCC	10	-1.3791175	42	7	7.68831	0	0	0.478995301516	5457	58	0.179823	0.69262	0.728025467668	0
chari2015Train293T	SLC6A14_chrX_115569014	ATTTTTTGGACCAGTTACCACGG	0.475624257	hg19	chrX:115568966-115569066:-	CGTATCCAATCATAGATAGAAGATAATCCGATTTTTTGGACCAGTTACCACGGTCCTGATTCTCATCATTTTCACCAACATGGAAATTCTCTGATGAAGC	45	-0.36178446	34	30	4.02911	0	0	0.615883956097	3902	58	-0.037704	0.600248	0.608155395986	0
chari2015Train293T	SLC6A15_chr12_85264297	AGGCGTGACAATCCCTTCAATGG	0.243821345	hg19	chr12:85264266-85264366:+	TTCTTTCCTCACTTTGAAAGTGTCCACAATAGGCGTGACAATCCCTTCAATGGTTCCAAACATACTGCCAAGGCCTAGATTGACCAGCATGAGGAAAAAC	33	-0.64359225	67	12	5.65214	0	0	0.557138550127	4126	55	0.045	0.60865	0.70731950113	0
chari2015Train293T	SLC6A16_chr19_49814467	GGTCCAAGATGTTGCAGACCGGG	1.733361866	hg19	chr19:49814436-49814536:+	AACCCGGGCTGCTGAAACTTGGGCCTCTGAGGTCCAAGATGTTGCAGACCGGGTCAATGAACCCTTGTCTTCCCACGTTTGACTTCCTGGGACACTGTCA	37	-0.54482025	32	5	5.02317	1	0	0.521610885827	4099	55	-0.081955	0.465922	0.380865144454	0
chari2015Train293T	SLC6A17_chr1_110716613	CTGTATTATAATGTGATCATCGG	0.665323927	hg19	chr1:110716582-110716682:+	GCTTGTCCCCAGGTCTGTCTCTTTGTGGGGCTGTATTATAATGTGATCATCGGGTGGAGCATCTTCTATTTCTTCAAGTCCTTCCAGTACCCGCTGCCCT	10	-1.3741254	55	9	7.51569	0	0	0.528703945193	3916	57	-0.018546	0.364803	0.345858994216	0
chari2015Train293T	SLC6A18_chr5_1232380	CGAGCTCGACGTGGAAAATGGGG	0.616522811	hg19	chr5:1232332-1232432:-	CGCTGCCCTTCCGCAGCCGCTGGCCGATGGCGAGCTCGACGTGGAAAATGGGGATCCCCTCGAAGACCAGCGCGATGACGTAGGGGATGAGGAAGGCCCC	90	1.010444	62	21	7.20511	0	0	0.63537050315	4612	36	0.271632	0.646204	0.745302732377	0
chari2015Train293T	SLC6A19_chr5_1201857	CTTGTTGTCCCACTTCGGCCGGG	0.974756311	hg19	chr5:1201809-1201909:-	GAAGCCCAGGCAGGTGAGCATGTACTGCGCCTTGTTGTCCCACTTCGGCCGGGAGCTGGCCTCCTCCTGCTCGATGGTCTCCAGCTCAGCCAGGGACGGG	43	-0.39722393	39	44	8.17508	1	0	0.483012953496	5726	63	0.195476	0.621302	0.622734674517	0
chari2015Train293T	SLC6A1_chr3_11059017	TCCACGTGTCCCGGTCGGGGAGG	0.585622956	hg19	chr3:11058969-11059069:-	CACAGGACATGAGGAAGTCGAAGCGGCCCTTCCACGTGTCCCGGTCGGGGAGGTCTGCCGCCTTCTTCTGCACCTTGACCACCAAGGTTTTGGGCTTGTC	94	1.2285156	50	17	5.83286	1	1	0.587299511396	5525	60	0.400744	0.817669	0.879276238615	0
chari2015Train293T	SLC6A20_chr3_45837874	TGTAGCGAGTTGGCCCACAGCGG	1.270168211	hg19	chr3:45837843-45837943:+	ACGGCGTACGAGATGCAGGCGAACACGAACTGTAGCGAGTTGGCCCACAGCGGCCGCGCTTTCTCCATGGCCCCGGCCTCGGCGCGCTCGGCTCCGGCTC	90	0.97598884	74	51	6.81836	1	0	0.797599494113	4192	53	0.753249	0.570981	0.401388047674	89
chari2015Train293T	SLC6A2_chr16_55690612	TCTGGCGCGGATGAACCCGCAGG	8.520179372	hg19	chr16:55690581-55690681:+	AAAGTTCCTCTCGCCAGCCGCATCCATGCTTCTGGCGCGGATGAACCCGCAGGTGCAGCCCGAGAACAACGGGGCGGACACGGGTCCAGAGCAGCCCCTT	61	0.022289441	66	55	7.26381	1	0	0.577930892582	5332	49	0.816732	0.779961	0.81096446286	0
chari2015Train293T	SLC6A3_chr5_1443271	CACGGAAGACATGAGTCCCACGG	0.077609624	hg19	chr5:1443240-1443340:+	CACGGCATTGGGCTCCTTAGCCGGGGCCACCACGGAAGACATGAGTCCCACGGAGCATTTGCTCTTACTCATGGGCACACTGGGAGTTGAGGAATTCTGT	61	0.028856399	55	33	7.79701	1	0	0.634918585896	3532	62	0.326264	0.618979	0.624163507645	80
chari2015Train293T	SLC6A4_chr17_28545897	GAGCGGGATTCCCCCAAAAATGG	0.0	hg19	chr17:28545866-28545966:+	GTACTGTCCCAGTGCGAGCTCCATGTAAAAGAGCGGGATTCCCCCAAAAATGGCCATGATGGTGTAGGGGAGGAGGAATGCCCCTGAGGCAGATGAAAGA	71	0.27440662	50	11	4.12935	0	0	0.344181335337	3710	60	0.292404	0.69422	0.719662792241	0
chari2015Train293T	SLC6A5_chr11_20622907	CTTGCAAACTCAGTAGCCCGCGG	2.867148172	hg19	chr11:20622876-20622976:+	CCTGCGAGGCTGAGCGGCCAGGAGTGGGGTCTTGCAAACTCAGTAGCCCGCGGGCGCAGGCGGCCTCTGCAGCTCTGCGGGACTTGAGAGAGGCGCAAGG	94	1.2557355	48	66	7.1238	1	0	0.676832302228	5794	80	1.038583	0.832324	0.87348896366	67
chari2015Train293T	SLC6A6_chr3_14526447	AACTCTCGCACCGTCATGAACGG	0.068657741	hg19	chr3:14526416-14526516:+	GCTGTGGAGCGCGAGGGAGCCACACCTTACAACTCTCGCACCGTCATGAACGGCGCTCTCGTGAAACCGACCCACATCATTGTGGAGACCATGATGTGAG	79	0.53267966	47	29	6.8933	0	0	0.621593816999	4537	50	-0.068002	0.456465	0.469430644762	53
chari2015Train293T	SLC6A7_chr5_149574447	CCCTATCGAGCGTACACCAATGG	1.804511278	hg19	chr5:149574416-149574516:+	TGTGTAGGCCTGGGGAATGTCTGGCGCTTCCCCTATCGAGCGTACACCAATGGAGGAGGTATGGGCCTGAGGTCCTGTCGGAGGGTGTCTGGGGTGATGG	68	0.19061611	61	9	3.63752	0	0	0.558108868141	2558	61	0.141898	0.474634	0.432927366101	62
chari2015Train293T	SLC6A9_chr1_44482748	CATGAGCCGCGGCCATCCTGGGG	0.392692505	hg19	chr1:44482717-44482817:+	CCTGTTCTGGGGAAGAGGGGGCCACAGGTCCATGAGCCGCGGCCATCCTGGGGCGAGCGATCGCAGCCCGCGTGTCTCCGCCGCTCATTCACACCTCTGC	79	0.51460599	67	12	7.01153	0	0	0.551508429212	6176	57	0.876333	0.857829	0.92980847016	0
chari2015Train293T	SMAD4_chr18_48575081	ATGTGATCTATGCCCGTCTCTGG	0.180810029	hg19	chr18:48575050-48575150:+	TCTAGGTGGCTGGTCGGAAAGGATTTCCTCATGTGATCTATGCCCGTCTCTGGAGGTGGCCTGATCTTCACAAAAATGAACTAAAACATGTTAAATATTG	1	-2.2365441	51	2	4.39203	1	0	0.463020705533	3755	71	-0.852792	0.25639	0.217246874285	0
chari2015Train293T	SMARCA4_chr19_11097007	GGTTAAATGGGGTTGGGCCCCGG	0.182891346	hg19	chr19:11096959-11097059:-	TCTGAGCTCTGAGCTGGTGCAGCTGGTTCTGGTTAAATGGGGTTGGGCCCCGGTTCTGCTGCCCCAAGGCCTGGGGGTCAGCACCATCCAGCGGGGCACC	26	-0.81481592	49	41	7.09862	1	0	0.431265132846	6867	61	0.199568	0.664972	0.634800283695	0
chari2015Train293T	SMARCB1_chr22_24133949	AACTACCTCCGTATGTTCCGAGG	1.845187247	hg19	chr22:24133918-24134018:+	TGAGCCTTCTTGCTTTACTCATAGGTGGGAAACTACCTCCGTATGTTCCGAGGTTCTCTGTACAAGAGATACCCCTCACTCTGGAGGCGACTAGCCACTG	82	0.63441845	28	74	8.80753	1	0	0.651081517648	3850	63	0.107999	0.575812	0.570589350793	69
chari2015Train293T	SMO_chr7_128829096	ACGCGACCGGGCCTGGGCCTCGG	0.0	hg19	chr7:128829065-128829165:+	ACCCGGGCCGGGGGGCGGCCTCGAGCGGGAACGCGACCGGGCCTGGGCCTCGGAGCGCGGGCGGGAGCGCGAGGAGGAGCGCGGCGGTGACTGGCCCTCC	26	-0.81571835	72	8	7.46162	1	0	0.40290712661	9930	62	0.26723	0.561685	0.450787302218	0
chari2015Train293T	SNX29_chr16_12223488	TCACTGCGAAACCTGCTCGACGG	0.591531756	hg19	chr16:12223457-12223557:+	TCTGAACAGATGGGTCCCTCTCTTCCCAGATCACTGCGAAACCTGCTCGACGGTGAGATGGAGCACTCAGCCGCGCTCCGGCAAGAGGTGGACACCTTGA	96	1.4603691	43	78	6.10344	1	0	0.686205008152	4850	58	0.479864	0.767553	0.74495104299	75
chari2015Train293T	SOCS1_chr16_11349149	CGGCGTGCGAACGGAATGTGCGG	0.396600567	hg19	chr16:11349118-11349218:+	GCGCGCTGGCGCGCGTGATGCGCCGGTAATCGGCGTGCGAACGGAATGTGCGGAAGTGCGTGTCGCCGGGGGCCGGGGCCGGGACCGCGGGGCACGGCCG	58	-0.042264809	79	22	7.03008	0	0	0.618220796101	6712	63	0.019015	0.459336	0.415510090608	0
chari2015Train293T	SOX2_chr3_181430188	CCGCAGCAAACTTCGGGGGGCGG	0.227790433	hg19	chr3:181430157-181430257:+	ATGATGGAGACGGAGCTGAAGCCGCCGGGCCCGCAGCAAACTTCGGGGGGCGGCGGCGGCAACTCCACCGCGGCGGCGGCCGGCGGCAACCAGAAAAACA	72	0.30486402	75	4	4.21423	1	1	0.343885483484	11393	69	1.155893	0.753524	0.769144160944	0
chari2015Train293T	SRGAP3_chr3_9094816	TCGACTGTGTTGGAAGGCATCGG	1.134780012	hg19	chr3:9094785-9094885:+	AGAGGCAGCCGACTTGACGGACTCTGTCGATCGACTGTGTTGGAAGGCATCGGAGACATCAAAGTCCTCCACAGTCAGCATGTCCTGTAATGTCTGCATG	14	-1.2018678	75	63	5.88225	0	0	0.557909816593	3956	57	0.236473	0.588492	0.583183066198	0
chari2015Train293T	SRSF2_chr17_74733150	GCACCTCGCCCGACACGCTGAGG	1.403782843	hg19	chr17:74733102-74733202:-	CCTCCCTCAAGGTGGACAACCTGACCTACCGCACCTCGCCCGACACGCTGAGGCGCGTCTTCGAGAAGTACGGGCGCGTCGGCGACGTGTACATCCCGCG	98	1.7359669	34	53	5.33766	1	0	0.648025915692	5000	65	0.777083	0.888179	0.911995551619	0
chari2015Train293T	SS18L1_chr20_60738542	GTCGCACTACAGCTCGGCGCAGG	0.964956831	hg19	chr20:60738511-60738611:+	AGTCTCCATGATGCAGCAGCAGGCGGCCACGTCGCACTACAGCTCGGCGCAGGGCGGCAGCCAGCACTACCAGGGCCAGTCGTCCATCGCCATGATGGGG	51	-0.2132256	42	10	8.44777	1	0	0.466655527341	7488	67	0.547447	0.860678	0.900375762954	0
chari2015Train293T	SS18_chr18_23615842	CAACCGTCGTATCCTGAACAAGG	1.503221188	hg19	chr18:23615794-23615894:-	GATGTAGGTCATAATGATTACGGTTATCAGCAACCGTCGTATCCTGAACAAGGCTACGATAGGCCTTATGAGGATTCCTCACAACATTACTACGAAGGAG	22	-0.94663541	36	8	4.50986	0	0	0.628286376477	2932	51	0.239832	0.606951	0.666341830201	56
chari2015Train293T	SSTR1_chr14_38678715	TTCTGGGACGCATTTCGCCCTGG	0.480054863	hg19	chr14:38678667-38678767:-	GCGCTGCCCTGGCCCTCGCTCAAGGTCCCGTTCTGGGACGCATTTCGCCCTGGCTCCTCCATGCCGTCCGCAGCGCCGGCCCCGGGGCCCCTGCTGCCGC	38	-0.51483796	16	17	5.39954	1	0	0.476387129239	6581	78	0.550131	0.648262	0.643507813255	0
chari2015Train293T	SSTR2_chr17_71165465	ATGGCGGATGAGCCACTCAATGG	0.168491997	hg19	chr17:71165434-71165534:+	CTAGCCTAAGACTGAAAAGCAGCCATGGACATGGCGGATGAGCCACTCAATGGAAGCCACACATGGCTATCCATTCCATTTGACCTCAATGGCTCTGTGG	70	0.25553851	83	27	4.64592	0	0	0.553340304556	4609	76	0.226954	0.766784	0.790227245336	73
chari2015Train293T	SSTR3_chr22_37603818	GGACATGCTTCATCCATCATCGG	0.905730129	hg19	chr22:37603770-37603870:-	CTGACTGCTGACCACCCTCCCCTCAGCCATGGACATGCTTCATCCATCATCGGTGTCCACGACCTCAGAACCTGAGAATGCCTCCTCGGCCTGGCCCCCA	28	-0.75732969	61	52	3.96555	0	0	0.622194079889	3612	57	-0.004479	0.578825	0.522597297905	0
chari2015Train293T	SSTR4_chr20_23016186	AGCCAATGCCAGTAGCGCTCCGG	1.064953353	hg19	chr20:23016155-23016255:+	GGAAGGGCTGGGGACGGCCTGGCCCTCTGCAGCCAATGCCAGTAGCGCTCCGGCGGAGGCGGAGGAGGCGGTGGCGGGGCCCGGGGACGCGCGGGCGGCG	18	-1.0454875	41	17	6.0294	1	0	0.552515468243	5192	62	-0.033103	0.466477	0.400002969799	0
chari2015Train293T	SSTR5_chr16_1129161	CGCAGAACGCCGCGTCCTTCTGG	0.154450093	hg19	chr16:1129130-1129230:+	TGTACATGCTGGGGCTGCCTTTCCTGGCCACGCAGAACGCCGCGTCCTTCTGGCCCTTCGGCCCCGTCCTGTGCCGCCTGGTCATGACGCTGGACGGCGT	7	-1.5104068	21	3	6.96936	0	0	0.233765495137	6650	66	-0.920686	0.151727	0.0832984837658	0
chari2015Train293T	STAT3_chr17_40498631	CATTCGACTCTTGCAGGAAGCGG	0.85447263	hg19	chr17:40498600-40498700:+	TGATTCTTCGTAGATTGTGCTGATAGAGAACATTCGACTCTTGCAGGAAGCGGCTATACTGCTGGTCAATCTCTCCCAGGAGATTATGAAACACCAAAGT	31	-0.69336298	58	31	7.37079	0	0	0.563884559497	3371	50	0.65704	0.674747	0.691184902914	0
chari2015Train293T	STIL_chr1_47775963	GGCCGTGCAAAAGGATATATAGG	0.436280138	hg19	chr1:47775932-47776032:+	AATATACTTCTATACCTGGTATTCATCTGGGGCCGTGCAAAAGGATATATAGGCTCCATGATGTCTGGTGAATGATTTCTTTAATTCCAAATCCTCAGTA	25	-0.85580449	35	18	4.87071	0	0	0.48954997413	4083	61	0.117494	0.487208	0.440404784583	0
chari2015Train293T	STK11_chr19_1207016	TCTACCAGCCGCGCCGCAAGCGG	0.823045267	hg19	chr19:1206985-1207085:+	TCATCCACCGCATCGACTCCACCGAGGTCATCTACCAGCCGCGCCGCAAGCGGGCCAAGCTCATCGGCAAGTACCTGATGGGGGACCTGCTGGGGGAAGG	96	1.4421795	43	20	8.49991	1	0	0.537188515372	5916	53	0.353047	0.475654	0.452178231654	60
chari2015Train293T	SUFU_chr10_104264000	TAGATGGCGTGCAGTCCCGGGGG	1.924557352	hg19	chr10:104263952-104264052:-	TGGTCAGGGTAAAGGCGGCGGCACTCTCCGTAGATGGCGTGCAGTCCCGGGGGAAAGAGCGAAGCGAAGGCCGGGGGGGCAGTCGGGCCAGGGGCCGGGG	92	1.0975562	83	65	5.13378	1	1	0.750574388107	5269	60	0.795804	0.898637	0.915315790506	86
chari2015Train293T	SUZ12_chr17_30315376	CGTTGCAGTTCACTCTTCGTTGG	0.538047656	hg19	chr17:30315345-30315445:+	CTCCATTCGAAACATTTTCTCAGGGACCTACGTTGCAGTTCACTCTTCGTTGGACAGGAGAGACCAATGATAAATCTACGGCTCCTATTGCCAAACCTCT	43	-0.39788359	26	27	6.92933	0	0	0.524215583306	2626	64	-0.013279	0.485264	0.463484456161	0
chari2015Train293T	SYK_chr9_93606362	CACACCACTACACCATCGAGCGG	1.807532147	hg19	chr9:93606331-93606431:+	TCGCCCTGTCCGTGGCCCACGGGAGGAAGGCACACCACTACACCATCGAGCGGGAGCTGAATGGCACCTACGCCATCGCCGGTGGCAGGACCCATGCCAG	82	0.65077109	32	61	3.76571	0	0	0.69794456243	4312	52	0.664852	0.785291	0.853616719965	77
chari2015Train293T	TAAR5_chr6_132910674	GGCATGCTGATTATCGTGCTAGG	0.245692315	hg19	chr6:132910626-132910726:-	CAGTTGGTCATCTACCTGGCCTGTGCAGCAGGCATGCTGATTATCGTGCTAGGGAATGTATTTGTGGCATTTGCTGTGTCCTACTTCAAAGCGCTTCACA	22	-0.92912211	43	5	7.617	1	0	0.573741680448	4339	63	-0.667894	0.405771	0.427124715152	0
chari2015Train293T	TAAR6_chr6_132891497	CTGTGCTACGCGAACGTGAATGG	0.977198697	hg19	chr6:132891466-132891566:+	AGCAATTCATCCCTGCTGGTGGCTGTGCAGCTGTGCTACGCGAACGTGAATGGGTCCTGTGTGAAAATCCCCTTCTCGCCGGGATCCCGGGTGATTCTGT	29	-0.75107431	48	2	4.80656	0	0	0.467168339599	3972	68	-0.503404	0.264436	0.322337108963	0
chari2015Train293T	TAAR8_chr6_132873918	GTCCCGGGTAATTCTGTACACGG	1.242236025	hg19	chr6:132873887-132873987:+	ATCTTGTATTGAAACTCCCTATTCTCCTGGGTCCCGGGTAATTCTGTACACGGCGTTTAGCTTTGGGTCTTTGCTGGCTGTATTTGGAAATCTCTTAGTA	29	-0.74995649	54	40	4.49355	0	0	0.634471580037	4013	65	-0.056944	0.450749	0.462939630778	0
chari2015Train293T	TAAR9_chr6_132859917	CAGCTTTTCGATCTTTTACACGG	0.0	hg19	chr6:132859886-132859986:+	TGTTCTTTCCTGGTTCTTTTCTGTCACATACAGCTTTTCGATCTTTTACACGGGAGCCAACGAAGAAGGAATTGAGGAATTAGTAGTTGCTCTAACCTGT	7	-1.5398934	36	64	5.9349	0	0	0.556352865159	2168	56	-0.31594	0.262659	0.164912590508	0
chari2015Train293T	TACR1_chr2_75347709	TAAATCTTGTTCGGATGCTCTGG	0.129150299	hg19	chr2:75347678-75347778:+	TGGGGAGTCATCTCTACTCACACTTTCTCATAAATCTTGTTCGGATGCTCTGGCCATTCGATCATGCACACGACTCTGCTGGGCATGGTCTCTGTGGTTG	6	-1.572993	17	2	5.2274	0	0	0.508334105467	4302	67	-0.429641	0.509482	0.559460879407	0
chari2015Train293T	TACR2_chr10_71175918	GACGATGGCATTACCCGTCACGG	2.447791852	hg19	chr10:71175887-71175987:+	CATCCTCCGATGGGCCAGGATGATCCAGATGACGATGGCATTACCCGTCACGGCCACCAGCACCAGGGCCAGGTAGGCTGTGGCCCACAGTGCCAGTTGC	36	-0.56347313	74	8	4.17515	1	0	0.67647584384	4980	51	0.175991	0.705628	0.703736543686	0
chari2015Train293T	TACR3_chr4_104640749	TAGCGAGGCGGTCAGGTTCACGG	0.689452838	hg19	chr4:104640718-104640818:+	CTCAACTGCCCCCGTGGCCGCCCCGGCAGCTAGCGAGGCGGTCAGGTTCACGGCGTCTGCACCCACGCCTCCACCCCCGTCTATCCAGGTTTCTGCTGCT	39	-0.49694875	70	6	5.32345	0	0	0.495824838212	5424	52	-0.159574	0.221409	0.143590495131	0
chari2015Train293T	TAL1_chr1_47691449	CGACGCCGTTCAGCAGGACCAGG	0.277171174	hg19	chr1:47691418-47691518:+	CCGCTGCGGCCGCGCGGCTCGTCTCCTTGGCGACGCCGTTCAGCAGGACCAGGTGCGGGGGGGCCATGCTGGCCTCGGCCGCGTCCCGTCCCTCTAGCTG	39	-0.49011151	42	12	5.18379	1	0	0.51374951371	5893	54	0.350743	0.472686	0.400342153674	0
chari2015Train293T	TAL2_chr9_108424894	CAAAAATGAAACGCTTCGCCTGG	0.145952703	hg19	chr9:108424863-108424963:+	CCCCACTCACCCTCCAGACAAAAAGCTGAGCAAAAATGAAACGCTTCGCCTGGCAATGAGGTATATCAACTTCTTGGTCAAGGTCTTGGGGGAGCAAAGC	32	-0.67071194	21	5	4.45825	1	0	0.490480985716	2996	78	-0.082773	0.594136	0.577959827791	0
chari2015Train293T	TAS1R3_chr1_1267079	AACAAGTCGGATCTGCTGCCCGG	0.700753251	hg19	chr1:1267048-1267148:+	GCCATGAAAATGGCCGTGGAGGAGATCAACAACAAGTCGGATCTGCTGCCCGGGCTGCGCCTGGGCTACGACCTCTTTGATACGTGCTCGGAGCCTGTGG	29	-0.74901341	30	15	7.08636	1	0	0.453213749797	4919	52	-0.429166	0.383556	0.34123530336	0
chari2015Train293T	TAS2R13_chr12_11061744	CGATAAACTCCTCATTATCTTGG	0.198019802	hg19	chr12:11061696-11061796:-	CTGGGTCAGTAAAAGAGAGCTGTCCTCAGTCGATAAACTCCTCATTATCTTGGCAATCTCCAGAATTGGGCTGATCTGGGAAATATTAGTAAGTTGGTTT	0	-2.3105703	9	3	5.37781	0	0	0.436396253043	3773	50	-0.434322	0.393235	0.354999042046	0
chari2015Train293T	TAS2R14_chr12_11091669	GAAAGATCTCTTCGGTTGATCGG	0.243973846	hg19	chr12:11091621-11091721:-	TGGTGAACTGTATTGACTGGGTCAAGGGAAGAAAGATCTCTTCGGTTGATCGGATCCTCACTGCTTTGGCAATCTCTCGAATTAGCCTGGTTTGGTTAAT	8	-1.4746085	48	13	6.31528	0	0	0.498636755186	4273	68	-0.953503	0.298389	0.252267443418	0
chari2015Train293T	TAS2R16_chr7_122635018	GTGAAGCGCGCTTTCATGCTTGG	3.03320007	hg19	chr7:122634987-122635087:+	ATAAATAAGACGGCAAGGGACCTCAGGGCAGTGAAGCGCGCTTTCATGCTTGGATTGCAGTGACCAGTGCTATGATGTTGTATCTGCTTGGTCAGTGATG	34	-0.60899816	44	7	6.31218	0	0	0.454945774823	4125	70	-0.397511	0.46299	0.453615947826	0
chari2015Train293T	TAS2R31_chr12_11183387	GATGCGACTGTAACCACGCTAGG	0.235048315	hg19	chr12:11183339-11183439:-	ATCAAATTGAGGAGTGCAGTGTACCTTTCAGATGCGACTGTAACCACGCTAGGAAACTTAGTGCCCTTCACTCTGACCCTGCTATGTTTTTTGCTGTTAA	72	0.32728426	41	42	4.63967	1	0	0.622818844072	4040	60	0.012	0.782156	0.792865470665	0
chari2015Train293T	TAS2R38_chr7_141672666	TCGCGCCACAGAATCAGTAGGGG	1.173512154	hg19	chr7:141672635-141672735:+	ATCCCAACACAAACCATCACCCCTATTTTGTCGCGCCACAGAATCAGTAGGGGCACAGAGATGAAGGCAGCACAGGATGATATCACAAAGAAGCAGAAAA	87	0.8218349	62	41	7.03677	0	0	0.725864851189	4227	83	0.993071	0.749562	0.771775060017	64
chari2015Train293T	TAS2R3_chr7_141464836	AGACATTTGTAGTGATGCTCCGG	1.092384519	hg19	chr7:141464805-141464905:+	TTCTCATTCTGGGGAACAGTAAGCTGAAGCAGACATTTGTAGTGATGCTCCGGTGTGAGTCTGGTCATCTGAAGCCTGGATCCAAGGGACCCATTTTCTC	2	-1.9977903	38	11	4.44509	0	0	0.579012096092	4674	75	-0.110412	0.497852	0.424223086792	0
chari2015Train293T	TAS2R40_chr7_142919330	ACATAATGCGGTCACCAGTGGGG	1.506024096	hg19	chr7:142919282-142919382:-	GTAGCAAGAGCCTGGAAAAGCTCAGCATCAACATAATGCGGTCACCAGTGGGGAGTGTTTTGCCCCTGGCCCACTCAGCCCCATAGATGGCCGTGATGAA	89	0.96097948	71	37	3.89096	1	0	0.73330506958	3841	63	0.006979	0.629753	0.69853134955	0
chari2015Train293T	TAS2R41_chr7_143175826	AGAACACGCTTCGAAGCTTGAGG	3.812199037	hg19	chr7:143175778-143175878:-	AGAAGCCCCTTGCCAACAACAGGAGCTGCGAGAACACGCTTCGAAGCTTGAGGTTGCTGAAGATGAGGATGAAGGGATGGACAGATATGCACAGGTAGAC	87	0.83035149	51	34	5.61947	0	0	0.591885695508	4403	50	-0.060587	0.593122	0.628680784919	0
chari2015Train293T	TAS2R4_chr7_141478946	CCCCAGACGGAAGCTCATGTAGG	0.72666294	hg19	chr7:141478915-141479015:+	ATGCAGAAAAATGCCACTGGTTTCTGGAATCCCCAGACGGAAGCTCATGTAGGTGCTATGAAGCTGATGGTCTATTTCCTCATCCTCTACATTCCATATT	36	-0.57360796	25	24	4.96705	0	0	0.660310739261	3868	63	-0.10854	0.496756	0.412419643961	0
chari2015Train293T	TAS2R5_chr7_141490479	GATCACGACCTTCGATCGCCCGG	0.378722672	hg19	chr7:141490448-141490548:+	CACCTTCCTCAGTGTCTTCTATTGCAAGAAGATCACGACCTTCGATCGCCCGGCCTACTTGTGGCTGAAGCAGAGGGCCTATAACCTGAGTCTCTGGTGC	43	-0.41141611	38	19	6.65212	1	0	0.493179420289	3509	68	-0.019046	0.474379	0.356063320512	0
chari2015Train293T	TAS2R60_chr7_143140620	CTATTGCTACCAGGCGTAAAAGG	0.714858852	hg19	chr7:143140572-143140672:-	CCAGAGCAGCAGTGATGAAGCCATTGCCTGCTATTGCTACCAGGCGTAAAAGGAGTAAAATGGTAACCAAGATGATGGCCTTCTTGTCAGTCACCGAAGA	70	0.24540712	58	33	7.27263	0	0	0.342194293681	3344	52	-0.347659	0.227102	0.15872329952	0
chari2015Train293T	TBXA2R_chr19_3600608	GTGGCCCAACGGCAGTTCCCTGG	0.507356672	hg19	chr19:3600560-3600660:-	GTGACTGATCCCTCAGGGCTCCGGAGCCATGTGGCCCAACGGCAGTTCCCTGGGGCCCTGTTTCCGGCCCACAAACATTACCCTGGAGGAGAGACGGCTG	76	0.4248236	31	2	6.90246	1	0	0.374340657871	6457	63	-0.294198	0.568238	0.48618274737	0
chari2015Train293T	TCF12_chr15_57212118	GCGGCCATGCGTTGTTGCTGGGG	0.837489993	hg19	chr15:57212070-57212170:-	AGGTCGCTCAGCTCCTTGTCGGTCCCTATAGCGGCCATGCGTTGTTGCTGGGGATTCATCTTCGGCCACTTCTAGCAGGTCCTAGGGCAGAGGAAACGGG	58	-0.040504809	44	7	7.39603	0	0	0.575206784382	3354	60	0.260642	0.755925	0.717278167741	0
chari2015Train293T	TCF3_chr19_1627389	CGGGGCGCCTATGCCTCCTTCGG	0.0	hg19	chr19:1627341-1627441:-	CCTTCTCCCCTTGCAGGCAAGAGCGGTGAGCGGGGCGCCTATGCCTCCTTCGGGAGAGACGCAGGCGTGGGCGGCCTGACTCAGGTGAGGGGCTCGGGCC	2	-1.9454268	79	1	7.2265	0	0	0.363247994755	5159	62	-0.021405	0.336562	0.198797636286	0
chari2015Train293T	TCL1A_chr14_96180347	CCACAGGCGGTCCGGGTGGTCGG	0.661238027	hg19	chr14:96180316-96180416:+	CTCGTCCAAATACACGAACTTCTCCCAGGCCCACAGGCGGTCCGGGTGGTCGGTGACTGCCTCCCCGAGTGTCGGGCACTCGGCCATGGCGTCCTCGGGC	36	-0.55801283	63	6	5.45714	1	0	0.504464208281	6169	75	-0.507409	0.30584	0.26277328664	0
chari2015Train293T	TEK_chr9_27185517	TAGCCATATTCACCATCCACCGG	0.816232264	hg19	chr9:27185486-27185586:+	AAGACTTTAACCATACGGATCATTTCTCAGTAGCCATATTCACCATCCACCGGATCCTCCCCCCTGACTCAGGAGTTTGGGTCTGCAGTGTGAACACAGT	34	-0.61558379	65	28	3.18773	0	0	0.678095017781	4955	60	0.334633	0.609937	0.586966368113	0
chari2015Train293T	TERT_chr5_1295044	GCTGCGCAGCCACTACCGCGAGG	1.214281286	hg19	chr5:1294996-1295096:-	CGCTCCCCGCTGCCGAGCCGTGCGCTCCCTGCTGCGCAGCCACTACCGCGAGGTGCTGCCGCTGGCCACGTTCGTGCGGCGCCTGGGGCCCCAGGGCTGG	99	2.8748186	49	94	8.82529	1	0	0.772680854375	7166	73	0.787551	0.9273006	0.94858233604	87
chari2015Train293T	TET1_chr10_70332455	GGTCGTAGCCAAATCCAAAAAGG	0.627819556	hg19	chr10:70332424-70332524:+	TCTTAGCAGGCGACTCTCCCAACCCCCACTGGTCGTAGCCAAATCCAAAAAGGTTCCACTTTCTAAGGGTTTAGAAAAGCAACATGATTGTGATTATAAG	95	1.3039566	33	56	8.65629	0	0	0.452593760684	3238	62	0.270562	0.653099	0.612192951584	84
chari2015Train293T	TFE3_chrX_48900726	CTCATGCGGCCGAACCAGCTCGG	1.340275769	hg19	chrX:48900678-48900778:-	GCAGGGCTCGCCCGGGGCCGGGCGTCATGTCTCATGCGGCCGAACCAGCTCGGGATGGCGTAGAGGCCAGCGCGGAGGGCCCTCGAGCCGTGTTCGTGCT	51	-0.21987189	54	2	6.70543	1	0	0.516657990728	5018	56	-0.234891	0.365005	0.298191571854	0
chari2015Train293T	TFEB_chr6_41652435	GCGGTAGCAGTGAGTCGTCCAGG	0.552791598	hg19	chr6:41652404-41652504:+	ACATGGTGGACAGAAGTGGATCAGAGGCCAGCGGTAGCAGTGAGTCGTCCAGGAGCATGAGGTCCAGATCCTTCTTGGACAGGCTGGGGAATGGGGAGCC	12	-1.2666598	55	8	3.93215	1	0	0.564779444078	5018	47	-0.363463	0.655408	0.660702968087	0
chari2015Train293T	TFG_chr3_100463687	CGGCCTGTTGCTGGTACTGTTGG	0.965625814	hg19	chr3:100463639-100463739:-	GTGGAGCCTGCGGCTGCTGTGCACCATAGCCGGCCTGTTGCTGGTACTGTTGGTACATCTGACCTGAAAACACACACACACACACACAAGGAAAAAAGGC	8	-1.4796915	51	2	5.50692	0	0	0.593122707103	4246	45	-0.286912	0.349039	0.290020577046	0
chari2015Train293T	TFRC_chr3_195802176	AGCCTGGCTCGGCAAGTAGATGG	0.683467978	hg19	chr3:195802128-195802228:-	GGTGGAGAACCATTGTCATATACCCGGTTCAGCCTGGCTCGGCAAGTAGATGGCGATAACAGTCATGTGGAGATGAAACTTGCTGTAGATGAAGAAGAAA	29	-0.73761085	50	21	5.83599	0	0	0.487169653451	3718	69	0.068881	0.540117	0.481591608151	0
chari2015Train293T	TGFBR1_chr9_101891274	CATACAAACGGCCTATCTCGAGG	0.243013366	hg19	chr9:101891226-101891326:-	GTCACAGACCCAGTTTTTGAAGAGGGTGCACATACAAACGGCCTATCTCGAGGAATTAAGTCAATTTCAGCTATACACATGCTGTTGTGTATAACTTTGT	92	1.0885422	31	33	6.33355	0	0	0.693516853469	3314	55	0.367478	0.74366	0.828266039748	72
chari2015Train293T	TGFBR2_chr3_30648447	CCCACCGCACGTTCAGAAGTCGG	0.203735144	hg19	chr3:30648416-30648516:+	CGTCCTGTGGACGCGTATCGCCAGCACGATCCCACCGCACGTTCAGAAGTCGGGTGAGTGGTCCCCAGCCCGGGCTCGGCGGGGCGCCGGGGGTCTTCCT	9	-1.4394419	38	10	6.02739	0	0	0.57132538798	4563	70	0.210207	0.37054	0.32733270385	0
chari2015Train293T	THRAP3_chr1_36748259	ACGAGAGAGAGATCGGCTTCGGG	0.997280145	hg19	chr1:36748211-36748311:-	ACCCCCTTACCTCAGCCTGCGCTTCCTTGAACGAGAGAGAGATCGGCTTCGGGACCGAGACTTCGAAAATGAACGAGAACGAGATCTTGATGCAGATCTT	37	-0.54089114	58	1	6.14126	1	0	0.440930688502	5285	54	-0.19411	0.274353	0.220250904472	0
chari2015Train293T	THRA_chr17_38240863	TGGTTCTAGATGACTCGAAGCGG	0.445009536	hg19	chr17:38240832-38240932:+	GCGTTAGACCTTGTGCCTCTCTGTTCACAGTGGTTCTAGATGACTCGAAGCGGGTGGCCAAGCGTAAGCTGATTGAGCAGAACCGGGAGCGGCGGCGGAA	40	-0.46376129	54	35	4.88214	0	0	0.721277574805	3386	58	0.348769	0.660705	0.598954397964	59
chari2015Train293T	THRB_chr3_24185031	GTTGGTCGCCACATGGGCTTCGG	0.458715596	hg19	chr3:24185000-24185100:+	CCGTTTTTGCTTCCAGTGGCTGCCTTGGGCGTTGGTCGCCACATGGGCTTCGGTGACAGTTTTGATGAGCTCCCATTCCTCGTCTGTGGGCTCTGGCTTG	51	-0.22598431	61	28	9.70113	1	0	0.407019652818	4414	60	0.077029	0.61064	0.571178478858	0
chari2015Train293T	TIE1_chr1_43770664	CGGGCGGGGTGCGCACGATACGG	1.22632355	hg19	chr1:43770616-43770716:-	AACCGTTGCGCGCCAGGCGCAGGGGTGGCCCGGGCGGGGTGCGCACGATACGGTCGTCCTTCTCCAGCAGCAGGGGCGGGCCCCAGGCGTCCGAGCCCCT	55	-0.11507203	83	2	6.20246	0	0	0.474978638348	6163	63	0.156494	0.591581	0.54357564694	0
chari2015Train293T	TLX1_chr10_102891335	CACGCAGAGCCCATTAGCTTCGG	1.901639344	hg19	chr10:102891304-102891404:+	CACCTGGGTCCGCACCACCTCCACCCGGGTCACGCAGAGCCCATTAGCTTCGGCATCGACCAGATCCTCAACAGCCCGGACCAGGGTGGCTGCATGGGAC	22	-0.93198336	45	17	8.68549	0	0	0.48756944149	4899	56	0.25172	0.603046	0.552131638816	0
chari2015Train293T	TLX3_chr5_170736480	CCCCGACGGCGCCAGCTACCTGG	0.0	hg19	chr5:170736449-170736549:+	GGACCAGGACAGCGCACCCGCCCCGCGGGGCCCCGACGGCGCCAGCTACCTGGGAGGGCCCCCCGGGGGCCGTCCGGGCGCCACATACCCGTCTCTGCCC	67	0.18875213	25	0	7.80441	1	0	0.329187329123	9534	64	-0.672179	0.121557	0.0530316536591	0
chari2015Train293T	TNFAIP3_chr6_138192631	TTTTCAGCGCCACAAGCTTCCGG	0.167566561	hg19	chr6:138192583-138192683:-	GAAACACAACAGAACAAGTCTTACCGTTCGTTTTCAGCGCCACAAGCTTCCGGACTTCTCGACACCAGTTGAGTTTCTTCTGGCTTTCCAGGGTGGCCTG	22	-0.94694198	39	26	7.4889	0	0	0.372822816029	4217	76	-0.309736	0.282713	0.207712891073	0
chari2015Train293T	TNFRSF10A_chr8_23082431	TCGTGGTTCAATCCTCCCCGCGG	2.150181938	hg19	chr8:23082400-23082500:+	GGAGGTAGGGAGCGCTCCTCGGCCCCCGCCTCGTGGTTCAATCCTCCCCGCGGAAGAGCCCCACACTTTGCTGGGTGTGGCCGCGGCTGCCTCTGTCCCA	70	0.2536456	52	95	4.66164	1	0	0.759022974925	4989	68	0.850068	0.804566	0.780605518947	92
chari2015Train293T	TNFRSF10B_chr8_22926380	ACAACGGGGACAGAACGCCCCGG	3.16595494	hg19	chr8:22926332-22926432:-	GACTATAAGAGCGTTCCCTACCGCCATGGAACAACGGGGACAGAACGCCCCGGCCGCTTCGGGGGCCCGGAAAAGGCACGGCCCAGGACCCAGGGAGGCG	90	0.99942336	57	28	5.21871	1	0	0.656725741985	6838	57	1.005331	0.899986	0.900120905562	0
chari2015Train293T	TNFRSF10D_chr8_23021399	ACCGCCTCGAGCGCTCGAGCAGG	0.464135021	hg19	chr8:23021351-23021451:-	CTCATGGGACTTTGGGGACAAAGCGTCCCGACCGCCTCGAGCGCTCGAGCAGGGCGCTATCCAGGAGCCAGGACAGCGTCGGGAACCAGACCATGGCTCC	34	-0.61508981	29	5	5.36555	1	0	0.444022750444	6211	60	0.244807	0.665544	0.630846622562	0
chari2015Train293T	TNFRSF11A_chr18_60021724	CCGCAACACCGAGTGCGCGCCGG	0.544348383	hg19	chr18:60021693-60021793:+	CCACTGGAGCCAGGACTGCGAGTGCTGCCGCCGCAACACCGAGTGCGCGCCGGGCCTGGGCGCCCAGCACCCGTGTACGGGTTGGATGTGTGCGTCTGTC	77	0.46596595	40	16	8.57094	1	0	0.436757080999	8019	60	0.531733	0.79407	0.836671596844	0
chari2015Train293T	TNFRSF11B_chr8_119945249	GCATTCGCACACGCGGTTGTGGG	0.577921442	hg19	chr8:119945218-119945318:+	GAACTCTATCTCAAGGTAGCGCCCTTCCTTGCATTCGCACACGCGGTTGTGGGTGCGATTGCACTCCTGCTTGACGTACTGCAGCTCCTTGCACACGGGG	34	-0.60964748	43	17	8.16722	0	0	0.415597130175	4859	44	-0.343081	0.520708	0.520729701286	0
chari2015Train293T	TNFRSF12A_chr16_3071250	CGCGGACCTGGACAAGTGCATGG	0.475446138	hg19	chr16:3071219-3071319:+	CGCCCCCTGCTCCCGCGGCAGCTCCTGGAGCGCGGACCTGGACAAGTGCATGGACTGCGCGTCTTGCAGGGCGCGACCGCACAGCGACTTCTGCCTGGGC	42	-0.42303679	52	11	4.2139	0	0	0.554159651516	5389	52	-0.169494	0.419694	0.305653518144	0
chari2015Train293T	TNFRSF13B_chr17_16852262	AGAACTTGCCTTGCTCCTTGCGG	2.672939164	hg19	chr17:16852231-16852331:+	AGCTGATGCAGTCCCTCAGGAGATGGTCATAGAACTTGCCTTGCTCCTTGCGGCAGCTGAGTGACCCTGGGAGAGAGAAATTCATGATACTGCTGGGTGA	66	0.14888227	43	59	7.0254	0	0	0.645040060986	4355	69	-0.154702	0.44744	0.336734065836	0
chari2015Train293T	TNFRSF17_chr16_12061495	ACCGTGTACTCGAGGCCTCTCGG	0.881392621	hg19	chr16:12061447-12061547:-	TTGATGCAGTCTTCACAGGTGCATTCTTCCACCGTGTACTCGAGGCCTCTCGGAAGAATAATTTCATCACCAGTCCTGCTCTTTTCCAGGTCAATGTTAG	29	-0.73527824	43	11	4.24061	1	0	0.564428352159	3482	67	-0.585299	0.337824	0.293265794233	0
chari2015Train293T	TNFRSF18_chr1_1141903	GTTTCGGGCCCTGTGCGGCCTGG	1.391001956	hg19	chr1:1141855-1141955:-	GAGCATGGCACAGCACGGGGCGATGGGCGCGTTTCGGGCCCTGTGCGGCCTGGCGCTGCTGTGCGCGCTCAGCCTGGGTCAGCGCCCCACCGGGGGTCCC	67	0.17931126	45	9	9.61214	1	0	0.403793767075	8671	65	0.14591	0.655771	0.660097842993	0
chari2015Train293T	TNFRSF19_chr13_24233205	CCTCGTGAAGATCGCGTCCACGG	2.891933029	hg19	chr13:24233174-24233274:+	TCCTGTGGTTTCAGGTGCCAGCAAGGTCAACCTCGTGAAGATCGCGTCCACGGCCTCCAGCCCACGGGACACGGCGCTGGCTGCCGTTATCTGCAGCGCT	60	0.0068893613	57	21	5.76214	1	0	0.562260313962	5300	58	0.058722	0.303109	0.235892668656	50
chari2015Train293T	TNFRSF1A_chr12_6443364	ATATACCCCTCAGGGGTTATTGG	0.0	hg19	chr12:6443316-6443416:-	CCCCAGGTGCTCCTGGAGCTGTTGGTGGGAATATACCCCTCAGGGGTTATTGGACTGGTCCCTCACCTAGGGGACAGGGAGAAGAGAGATAGTGTGTGTC	20	-0.99999467	27	8	5.84379	0	0	0.223252156987	5614	67	-0.96718	0.179032	0.156762829719	0
chari2015Train293T	TNFRSF1B_chr1_12248855	GGCATTTACACCCTACGCCCCGG	1.149425287	hg19	chr1:12248824-12248924:+	GATGGCAGTCTTCCCTTCTTCCTTCCAGGTGGCATTTACACCCTACGCCCCGGAGCCCGGGAGCACATGCCGGCTCAGAGAATACTATGACCAGACAGCT	50	-0.24556536	33	32	4.69819	1	0	0.631248802474	5565	72	0.437597	0.867791	0.915021520258	0
chari2015Train293T	TNFRSF21_chr6_47254032	AGTGCATTCTCGGTCAGTCAAGG	0.156801254	hg19	chr6:47254001-47254101:+	AGCGTTAGACTGGAACATGCCAGGTGGGCAAGTGCATTCTCGGTCAGTCAAGGCAGCACAAGGTAATTTCTCAATCATTGGCCATGGGCATGGCTGACTA	26	-0.82300636	46	22	6.99014	0	0	0.624665851363	5393	68	0.353934	0.644657	0.590220935547	0
chari2015Train293T	TNFRSF25_chr1_6524721	CTTACAGCCACAGCGGGTGTCGG	0.440871369	hg19	chr1:6524690-6524790:+	GCTGACCTGGCACTCCACAAACCAGCCTGGCTTACAGCCACAGCGGGTGTCGGCCACTGCTGAACAGTTCTCCAGCGCCACCTGGGAGGCTGGTGGGGGT	21	-0.97481981	45	19	5.63677	1	0	0.600275537036	5076	77	0.46404	0.562952	0.570421161336	0
chari2015Train293T	TNFRSF4_chr1_1149385	ACACCTACCCCAGCAACGACCGG	2.426447723	hg19	chr1:1149337-1149437:-	GCACCGTGACGGGGCTCCACTGTGTCGGGGACACCTACCCCAGCAACGACCGGTGCTGCCACGAGTGCAGGCCAGGTGAGGCCTCAGGAGGGGTCGCCAC	64	0.11089697	40	57	6.48186	0	0	0.556774216817	4774	52	0.183051	0.661247	0.703770337865	0
chari2015Train293T	TNFRSF6B_chr20_62328517	GCAATCACGCCGGCACCAGGTGG	1.19760479	hg19	chr20:62328469-62328569:-	GCCCCTCCCCTCGCCCAGCTCTCACCCGGGGCAATCACGCCGGCACCAGGTGGACACGATGCGTGCTCCAAGCAGAAACCAGCGTGCGCGAAGAAGCCGG	94	1.2701397	47	60	7.18318	1	1	0.66158102532	5238	66	0.638475	0.9057006	0.933304150696	90
chari2015Train293T	TNFRSF8_chr1_12123691	GGAAGGCTCGTAGCGCCCCCAGG	0.249193785	hg19	chr1:12123643-12123743:-	CCCCAGGCGCCCGTCACCCGCTTACCTGTGGGAAGGCTCGTAGCGCCCCCAGGAACAGCAGTCCCAGCGCGGCGAGGAGGACGCGCATCCCCGGGGCCGG	95	1.3111457	58	29	5.41347	1	0	0.594777763866	5147	55	0.206085	0.750786	0.706387970881	0
chari2015Train293T	TOP1_chr20_39729897	AAGTAACCTTGTTATCATGCCGG	0.472334683	hg19	chr20:39729849-39729949:-	CTTGGATGTTCTCTGTCCAGGAAACCAGCCAAGTAACCTTGTTATCATGCCGGACTTCTTTCCACTTATGTCCTGGAGGAGGAGAAGGAACCTTGGCATC	3	-1.8123197	20	18	3.54876	0	0	0.607220862618	2760	62	-0.123708	0.611236	0.655951898394	0
chari2015Train293T	TP53_chr17_7579881	TCGACGCTAGGATCTGACTGCGG	1.118462367	hg19	chr17:7579850-7579950:+	TCTGAAAATGTTTCCTGACTCAGAGGGGGCTCGACGCTAGGATCTGACTGCGGCTCCTCCATGGCAGTGACCCGGAAGGCAGTCTGGCTGCTGCAAGAGG	90	0.96469086	55	64	3.59267	0	0	0.760754324202	5018	63	0.682592	0.674359	0.656803250183	0
chari2015Train293T	TPM4_chr19_16187441	CGAGGCGGAAGACCGCGCGCAGG	1.865008881	hg19	chr19:16187410-16187510:+	CAAGATCCAGGCCCTGCAGCAGCAGGCGGACGAGGCGGAAGACCGCGCGCAGGGCCTGCAGCGGGAGCTGGACGGCGAGCGCGAGCGGCGCGAGAAAGTG	90	0.96966521	35	8	5.03636	1	0	0.614699879113	9035	56	0.818634	0.863004	0.878895532086	0
chari2015Train293T	TPR_chr1_186344048	GATCAGCAATCCGAGATCGATGG	0.723362659	hg19	chr1:186344000-186344100:-	GTCCAGAACAAACTTGAAAAGTTCCTTGCTGATCAGCAATCCGAGATCGATGGCCTGAAGGGGCGGCATGAGAAATTTAAGGTGGAGAGCGGTAAGTGAG	97	1.6061601	35	34	4.75116	0	0	0.605356526849	3649	59	0.425239	0.779762	0.737994042632	69
chari2015Train293T	TRAF7_chr16_2220640	GCGGACAGAGATGGCGGAGTCGG	1.40609307	hg19	chr16:2220592-2220692:-	CAGAGACATGCTGGACTCTGAGTGCAGGGAGCGGACAGAGATGGCGGAGTCGGAGCGGCGGGGAGTGCTGATGGGGGGCTGTGTGGAGGGAGAGGCGCCT	34	-0.61198498	74	12	6.13449	1	0	0.514633560253	8265	59	0.068195	0.685457	0.702380861111	0
chari2015Train293T	TRIM24_chr7_138145624	AACGGCGACGAGCCGCTGACCGG	0.618142482	hg19	chr7:138145576-138145676:-	GGCCGCGGCCGGTTCTCACCTTGGGTGGCGAACGGCGACGAGCCGCTGACCGGCGAGCCGGGGGCAGGGACGGGTGGCGGGGTCTCGGCCGAGCCCAGCA	59	-0.020478514	53	22	5.85711	1	0	0.530720191451	7992	60	-0.143017	0.290899	0.185115734993	0
chari2015Train293T	TRIM27_chr6_28891312	TGGCCGCAGTCGAGCATCATGGG	0.77163329	hg19	chr6:28891281-28891381:+	CAGCGGGCGAGGCACGCGCAACAGATGTTATGGCCGCAGTCGAGCATCATGGGCTCTGCGAAGTACTGCAGGCACACGGGGCAGGTGGTCTCCTGCTGCA	49	-0.2648806	76	10	5.69718	0	0	0.542112867229	4017	54	-0.257442	0.383336	0.337812420537	0
chari2015Train293T	TRIM33_chr1_115053492	GCGGCCACCCCCCCGTCGTCGGG	0.07355723	hg19	chr1:115053461-115053561:+	GAAGCAGCCTGGGCCGAGCCCGAGGAGGCCGCGGCCACCCCCCCGTCGTCGGGCCCGGCCGCGCCGCCCTCAGCGCCGGCCCTGCCGCCTTCCTCCTCCT	58	-0.056482077	54	4	6.83688	1	0	0.319299121827	11125	53	-0.166974	0.480266	0.454513824318	0
chari2015Train293T	TRPC1_chr3_142443407	GGCGGCCCTGTACCCGAGCACGG	0.336909023	hg19	chr3:142443376-142443476:+	TGGCCTGCCCCCTTCATGGGCCGCGATGATGGCGGCCCTGTACCCGAGCACGGACCTCTCGGGCGCCTCCTCCTCCTCCCTGCCTTCCTCTCCATCCTCT	57	-0.077968941	63	12	4.20724	1	0	0.621167712118	6072	54	-0.153796	0.587522	0.512225008596	0
chari2015Train293T	TRPC3_chr4_122854095	GCCGCGGTCATTGAACATGAAGG	1.730702665	hg19	chr4:122854064-122854164:+	GAAGCGCTCCTCCTCGGCGGTGAGGCTGGTGCCGCGGTCATTGAACATGAAGGCCGGGCCCCTGACAGCCTGGCGCCGGCCCTTCTCCCGCATCACTGTC	72	0.31676181	48	32	4.36439	0	0	0.59723194966	4086	58	0.584608	0.781034	0.752356390517	51
chari2015Train293T	TRPC4_chr13_38320136	CTATGAGACTATTGTCATCTCGG	0.68591026	hg19	chr13:38320105-38320205:+	GTCTTGCAAGATCATTTCCACTTTGTTCTTCTATGAGACTATTGTCATCTCGGTAATTAAGAATGATTTCCAGTTCTCTGGAACTTCTCGTCTGATCCAG	3	-1.8391582	23	5	4.89853	0	0	0.562818115098	3455	49	-0.512159	0.288516	0.251287010843	0
chari2015Train293T	TRPC5_chrX_111195330	ATTGCTCTATGCCATACGCAAGG	0.763594292	hg19	chrX:111195282-111195382:-	GCTGAACCACAGCGTGTATGTGGGTGATGCATTGCTCTATGCCATACGCAAGGAAGTGGTGGGCGCTGTGGAGCTTCTGCTCAGCTACAGGCGGCCCAGC	89	0.91988344	40	70	4.75321	0	0	0.660480029192	3760	64	0.114365	0.721247	0.821845280307	66
chari2015Train293T	TRPC6_chr11_101375480	CACGGAGAACTGTCTGCCGCCGG	1.175545543	hg19	chr11:101375449-101375549:+	GTCCTCGATTAGCTAACCTTCTCCCCTTCTCACGGAGAACTGTCTGCCGCCGGTGAGCCAGTCTGTTGTCAGATCCCCGGCTGCAATAAAACAGAAAGAT	15	-1.1493313	56	13	6.02852	1	0	0.524026579556	4436	67	0.321224	0.603377	0.606506879245	0
chari2015Train293T	TRPM1_chr15_31453133	CTTGAGCGAGCCCCGCTTGAAGG	4.427164334	hg19	chr15:31453102-31453202:+	ACTCACCTTCTGCGACCCTGATGTGGAGCTCTTGAGCGAGCCCCGCTTGAAGGAGCTCATCTCTCTCAGTGAGCCTGTGAGCCACCCTGCTGACTCCCTC	90	1.0000462	45	7	4.59273	0	0	0.452150214731	4283	60	-0.144525	0.404589	0.300155466641	0
chari2015Train293T	TRPM2_chr21_45773675	GCTGTTGCTGCGCCGGAGATTGG	0.845873906	hg19	chr21:45773627-45773727:-	GCACTGTAGCCTCCAGCTCTTGAAGAGGCTGCTGTTGCTGCGCCGGAGATTGGAGACCATCCCCAGGTCAGTGACCCTTCTGGGCAGCCCCTCAAAGCCC	30	-0.72159423	61	10	4.38432	0	0	0.395019100023	4148	51	-0.214533	0.495208	0.467893387879	0
chari2015Train293T	TRPM3_chr9_73457971	CGAGGAAAGATATGCACCATAGG	0.25016315	hg19	chr9:73457923-73458023:-	GATGCCTTGAAGGATCATGCCTCTAAGTCTCGAGGAAAGATATGCACCATAGGTATTGCCCCCTGGGGAATTGTGGAAAACCAGGAGGACCTCATTGGAA	49	-0.25592356	67	11	5.77107	0	0	0.588207257171	3364	59	0.017267	0.644292	0.666492051815	0
chari2015Train293T	TRPM4_chr19_49669405	GGCATCGGTGGGCTTCTCCGTGG	5.170278638	hg19	chr19:49669357-49669457:-	GCCGGCCCCCGTGAAGTCCAGCTCTCCGTAGGCATCGGTGGGCTTCTCCGTGGTGTGTGCATCGCTGTCCCACACGGTCACCACGGCTGCCCCGAAGGCA	93	1.1792277	56	44	5.99865	1	0	0.682786283517	4737	57	0.125733	0.789546	0.800347652595	69
chari2015Train293T	TRPM5_chr11_2443527	TGTACGGGTGCCGAGCGGAGTGG	1.470550093	hg19	chr11:2443479-2443579:-	AGCCCTGAGCTGCAGACCTGCCTTGCAGTTTGTACGGGTGCCGAGCGGAGTGGCCCCGTCTGTGCTCTTTGACCTGCTGCTTGCTGAGTGGCACCTGCCG	98	1.7008923	61	7	5.87088	1	0	0.666361124695	4976	68	0.667782	0.767384	0.819629273609	0
chari2015Train293T	TRPM6_chr9_77457236	TGTTACTGTGGCCGACTGATTGG	1.713964597	hg19	chr9:77457188-77457288:-	TTGAGTTTTTTTTTGGTCTTGAATTTAAGGTGTTACTGTGGCCGACTGATTGGAGACCATGCTGGGATAGATTATTCCTGGACCATCTCAGCTGCCAAGG	38	-0.51810865	46	28	4.4588	0	0	0.531488913742	5050	69	-0.783447	0.243076	0.226945022934	0
chari2015Train293T	TRPM7_chr15_50940922	TGACTCCATAAGCATCCGTTGGG	1.961745954	hg19	chr15:50940891-50940991:+	TGTAGGAATGAGAACCCCCTTGAAAATTTATGACTCCATAAGCATCCGTTGGGCTCTGTTCTGTATGCTTTTCCACAGACCATTCTTCTATTGCCTGATT	51	-0.22410721	44	54	4.61546	0	0	0.517381739154	3070	66	-0.300132	0.446568	0.373822094056	0
chari2015Train293T	TRPV1_chr17_3495464	TGACTCGGAGGAGGCTTTCCCGG	0.776887594	hg19	chr17:3495416-3495516:-	CAAGAGCCGCACCCGGCTCTTTGGGAAGGGTGACTCGGAGGAGGCTTTCCCGGTGGATTGCCCTCACGAGGAAGGTGAGCTGGACTCCTGCCCGACCATC	43	-0.39362902	48	3	5.75042	0	0	0.359861448398	5479	42	-0.636884	0.204771	0.147586713733	0
chari2015Train293T	TRPV2_chr17_16321123	TTATCTGAGGGGCGAATTTCCGG	0.22756827	hg19	chr17:16321075-16321175:-	CTGTTCCCTTTCGGTAGTTGAGGTTGACTCTTATCTGAGGGGCGAATTTCCGGTCCTCGCCCTGGAACTGTGACTCCATGGGAGGCAGCCCGCTCCCAAA	30	-0.72019046	47	12	5.30754	0	0	0.250036038375	4195	69	-0.837737	0.196443	0.16536555584	0
chari2015Train293T	TRPV3_chr17_3438964	GTCCCCCTGCCGCCGCTCGATGG	0.472944184	hg19	chr17:3438933-3439033:+	GGCGCCGGCGGCGATGAGCAGGGCTGCGATGTCCCCCTGCCGCCGCTCGATGGCGATGTTCAGCGCCGTCTGCCCTGCGGAGCGGGCGGGGACGCGCGGG	89	0.94806245	37	8	6.83824	1	0	0.480503353943	6971	65	-0.082393	0.606476	0.591879467446	0
chari2015Train293T	TRPV4_chr12_110252336	GTGGACTCCAGCAGATCGATGGG	0.431732326	hg19	chr12:110252305-110252405:+	GGCCCAGGCACCACCGAGGACTCATATAGGGTGGACTCCAGCAGATCGATGGGGTTGGGCACCCCCTTGCGGAAGGCGCCCTGGAACTTCATGCGCAGAT	20	-0.99826944	53	18	4.16968	0	0	0.544089335523	3889	56	-0.068888	0.569781	0.51397377047	0
chari2015Train293T	TRPV5_chr7_142622679	TACCGCCCCCTTAAGTTTCGTGG	0.80032834	hg19	chr7:142622631-142622731:-	TACATGATCTGCTTTACCACGTGCTGCGTCTACCGCCCCCTTAAGTTTCGTGGTGGCAACCGCACTCATTCTCGAGACATCACCATCCTCCAGCAAAAAC	37	-0.54282662	36	7	7.2061	0	0	0.437050370153	3354	52	-0.508683	0.268066	0.237189451495	0
chari2015Train293T	TRPV6_chr7_142573367	GCCCGTACCGCTTCCACTTGAGG	1.97486535	hg19	chr7:142573336-142573436:+	ATATGGCACCCAGCATGCAGAAGTACGGCCGCCCGTACCGCTTCCACTTGAGGCTCACCAGCTCCTTCACCGGCGTCTGGTCCAGGATCTGGCGAGCCTG	54	-0.13644071	32	4	4.49022	0	0	0.533780564469	4909	71	0.174275	0.383849	0.314758787351	0
chari2015Train293T	TSC1_chr9_135797337	CGAGATAGACTTCCGCCACGTGG	1.265508685	hg19	chr9:135797306-135797406:+	AGAGTGCGTACACACTGGCATGGAGATGGACGAGATAGACTTCCGCCACGTGGCCTAGAAAAGGAACCCGTTGAGAAGAGCCTCTTAGTTGGAGACAGAT	91	1.0346981	31	60	6.83436	1	0	0.696360743526	4052	64	0.334484	0.656345	0.709691376928	91
chari2015Train293T	TSC2_chr16_2100417	GTGGCCTCAACAATCGCATCCGG	0.0	hg19	chr16:2100386-2100486:+	TCATCTCTCTCCAGGAACTGAGCATGGAATGTGGCCTCAACAATCGCATCCGGATGATAGGGCAGATTTGTGAAGTCGCAAAAACCAAGAAATTTGAAGA	39	-0.50490474	56	13	6.29153	1	0	0.540186998288	3584	67	-0.099468	0.4103	0.27206028311	0
chari2015Train293T	TSHR_chr14_81422166	TGCGTACTGGGCGGTAAGCTGGG	1.698337907	hg19	chr14:81422118-81422218:-	CCCTGATCTCTCCCGGGTACTCACAGAGTCTGCGTACTGGGCGGTAAGCTGGGGATGCGTTGAATATCCTTGCAGGTGACTCTGAAGTCCTCCTCCTGAT	29	-0.75354491	50	1	5.65061	0	0	0.436728738472	4648	62	-0.340357	0.33257	0.214187780957	0
chari2015Train293T	TTL_chr2_113239929	GTTCTCATCGCGTACCACGAAGG	3.028190291	hg19	chr2:113239881-113239981:-	CAGCCGGGAGACCTCGGCGTAGACGCTGCTGTTCTCATCGCGTACCACGAAGGTGTACATGGCGAAGCGCCGCGCGCCCGGGCCGCCGGGCAGCCGCCGC	85	0.76043947	61	53	3.62824	1	0	0.698565659445	4609	62	0.473546	0.78238	0.819715272308	81
chari2015Train293T	USP6_chr17_5040458	CTTCTCCGGAACCTGATTGACGG	0.363431835	hg19	chr17:5040427-5040527:+	CTATGCGGGCAGTGTGCCTCGTTAGGCTGCCTTCTCCGGAACCTGATTGACGGGGTAAGGAGGCATAGGGAGACCCTGGCTCAGGGACCCTCCTTGCCCT	67	0.17282571	38	12	8.37761	0	0	0.518448151796	3591	61	0.106295	0.440227	0.394183929775	54
chari2015Train293T	UTS2R_chr17_80332663	GGGCGCTGCACGGTGTCCAGCGG	0.729442971	hg19	chr17:80332615-80332715:-	CCCAGCGCCAGCAGCTTGCGGTAGCCCTTGGGGCGCTGCACGGTGTCCAGCGGCCGCAGCACCGCAGCGTAGCGCTCGCTGCTCATGACGGTCAGCGTGA	89	0.92994455	76	62	7.11506	1	0	0.627885016088	6520	58	0.97233	0.813955	0.856637741321	0
chari2015Train293T	VDR_chr12_48258852	CACACAGCGTTTGAGCCGGCAGG	0.211789622	hg19	chr12:48258821-48258921:+	ACACTCACACTCCTTCATCATGCCGATGTCCACACAGCGTTTGAGCCGGCAGGCCTGGCAGTGGCGTCGGTTGTCCTTGGTGATGCGGCAGTCCCCGTTG	48	-0.27834547	42	8	6.41825	1	0	0.538747328826	5563	57	0.091301	0.409994	0.322225282128	0
chari2015Train293T	VHL_chr3_10183729	GAACTCGCGCGAGCCCTCCCAGG	3.144661683	hg19	chr3:10183698-10183798:+	CGGGCGGCCGCGGCCCGTGCTGCGCTCGGTGAACTCGCGCGAGCCCTCCCAGGTCATCTTCTGCAATCGCAGTCCGCGCGTCGTGCTGCCCGTATGGCTC	79	0.53512876	48	5	7.99312	1	0	0.522597073376	4832	63	-0.1803	0.699093	0.699500203932	0
chari2015Train293T	VIPR1_chr3_42567380	TGCAGCTGCGGCTTACATTGCGG	1.839545623	hg19	chr3:42567332-42567432:-	CAGGCTCCAGGTGCGTCCAGCCTTCGTCGGTGCAGCTGCGGCTTACATTGCGGCCTGGGTGGAGGGCAGGGGCAAGGACAAAGGCTGAGGCCGGGAGCAT	64	0.093250078	46	28	5.5932	0	0	0.668036846317	5028	59	0.250754	0.382662	0.361682068037	0
chari2015Train293T	VIPR2_chr7_158902550	ACGGTCTCTCCCACATTGGCAGG	0.277777778	hg19	chr7:158902519-158902619:+	TTGCTGAAGACTTTTGGGCAGGGCACCGTGACGGTCTCTCCCACATTGGCAGGCCGCCAGCACGTGATGTTGTCCCAGACGCCACTGCAGGCTGGAAGGA	11	-1.3145983	40	7	5.80756	0	0	0.449832477177	4861	77	0.155165	0.637311	0.750282104529	0
chari2015Train293T	VN1R5_chr1_247419912	TAATCTTCTGCTGTACACTGCGG	1.563633965	hg19	chr1:247419881-247419981:+	TCTCATGGGTCCTCAACATGTTCATTGGTGTAATCTTCTGCTGTACACTGCGGCTACCCCCAGTGAAACGGGGCCAGTCTTCTGTTTGTCATACAGCACT	69	0.22426616	57	15	5.27706	0	0	0.767438193048	3051	65	0.672376	0.748699	0.796507139458	0
chari2015Train293T	VTI1A_chr10_114207139	CTGCTCGTAACCTTCGAAGTCGG	1.03784129	hg19	chr10:114207091-114207191:-	GGTGATCTCTGCAGTGAGCACCGCGAAGTCCTGCTCGTAACCTTCGAAGTCGGACGACATGGCGGCTCCGGAACGAGTAGCCCAGGCCAAAGCCTAGGTC	12	-1.2975229	66	27	6.25787	0	0	0.672691464955	4113	61	0.324037	0.294876	0.193340068535	0
chari2015Train293T	WAS_chrX_48545229	ATCACGAGTTCACGATACCGTGG	1.783036161	hg19	chrX:48545198-48545298:+	CTGGCGACAGTGGACATCCAGAACCCTGACATCACGAGTTCACGATACCGTGGGCTCCCAGCACCTGGACCTAGCCCAGCTGATAAGAAACGCTCAGGGA	94	1.2502657	27	34	3.19615	0	0	0.637176781194	3533	59	0.501222	0.836448	0.874168020797	60
chari2015Train293T	WHSC1L1_chr8_38173509	GCGCGACTCCTTTTCTTTAGAGG	0.19357961	hg19	chr8:38173478-38173578:+	GCTGAACTAGTCATTTCTACATCAGTTGAGGCGCGACTCCTTTTCTTTAGAGGTTTACAGGAATCTGAAATCTCGCTGGCACCTTAATACAACACACTGA	36	-0.57109721	52	41	8.92699	0	0	0.382735967386	3798	69	-0.165242	0.393739	0.429218566953	0
chari2015Train293T	WHSC1_chr4_1902487	TCGCGGTTCACCTCGCAGCTCGG	2.479816742	hg19	chr4:1902439-1902539:-	AGCTGGGCTTTGCTGAGGAACACAGAACACTCGCGGTTCACCTCGCAGCTCGGAGTCTTCCCGTTGGCACTGCCGAGGATTTCTGGTGCCTGCTTCATCT	30	-0.72362441	52	29	3.61884	1	0	0.624416605322	4765	67	0.009756	0.305597	0.198371899997	0
chari2015Train293T	WIF1_chr12_65514839	CCTATGGATCGATGCTCACCAGG	0.662251656	hg19	chr12:65514791-65514891:-	GGCCGGGCCGCCGCAGGAGGAGAGCCTGTACCTATGGATCGATGCTCACCAGGCAAGAGTACTCATAGGTAAGGCCCCCGCCTCCAGCGCCTTCCCCTGC	56	-0.11081202	39	2	6.9138	1	0	0.585192613445	3554	69	0.116569	0.354099	0.308913968616	0
chari2015Train293T	WT1_chr11_32456836	CGGAGCGTGTGCTGAGACGCCGG	0.184635145	hg19	chr11:32456805-32456905:+	TCTGGCTGCTGTAGGCACCCAGGCCCGGAGCGGAGCGTGTGCTGAGACGCCGGCTCCGGGACACACGTGGAAGCCGGGTCCTGCAGCAAGAGGAAGTCCA	20	-0.99095035	68	6	5.63514	1	0	0.59162949016	5669	52	0.671326	0.530527	0.464788890108	0
chari2015Train293T	WWTR1_chr3_149375018	TGTCTAGGTCCTGCGTGACGTGG	1.286067601	hg19	chr3:149374987-149375087:+	TGACAGAGTTGAAGAGGGCTTCGAGGTCTGTGTCTAGGTCCTGCGTGACGTGGATCACTTGCTGCCCAGGCGGCGGGAGCGGAGGGGGCGCCGAGGCCGG	51	-0.21333744	43	32	7.76613	1	0	0.647290596753	4616	53	0.3875	0.577586	0.60940738221	56
chari2015Train293T	XCR1_chr3_46063049	GACCATCCACCGCTACCTGTCGG	0.803998262	hg19	chr3:46063001-46063101:-	CTACAGCAGCATCTTCTTCCTGACCATCATGACCATCCACCGCTACCTGTCGGTAGTGAGCCCCCTCTCCACCCTGCGCGTCCCCACCCTCCGCTGCCGG	43	-0.39820679	37	66	6.59902	0	0	0.624573825401	5782	56	-0.035181	0.687652	0.705556278953	0
chari2015Train293T	XPA_chr9_100459520	GGCGGCTTTAGAGCAACCCGCGG	0.767946578	hg19	chr9:100459472-100459572:-	GGCGGCGGCCGACGGGGCTTTGCCGGAGGCGGCGGCTTTAGAGCAACCCGCGGAGCTGCCTGCCTCGGTGCGGGCGAGTATCGAGCGGAAGCGGCAGCGG	90	1.0132927	48	59	4.87977	1	0	0.708043616961	6287	49	0.994429	0.9007113	0.886167857872	82
chari2015Train293T	XPO1_chr2_61722705	ATTCGACTTGCGTACTCAAATGG	0.0	hg19	chr2:61722657-61722757:-	AATTTGCAGATGCTTCCTTTAAATACCAATATTCGACTTGCGTACTCAAATGGAAAAGATGATGAACAGAACTTCATTCAAAATCTCAGTTTGTTTCTCT	31	-0.68010003	45	9	4.65932	0	0	0.428133814372	3508	61	-0.08323	0.278141	0.233603999423	54
chari2015Train293T	ZBTB16_chr11_113934463	TCTTGAGGTACCGAGCCTTGCGG	1.297648013	hg19	chr11:113934415-113934515:-	CCTCGCTGGAATGCTTCGAGATGAAGATGTTCTTGAGGTACCGAGCCTTGCGGTCCTCTTCTTCCTCGGCCCCGCCATCGGCCATGGTGGCCTCCGTGTC	92	1.0981625	52	62	6.10788	1	0	0.697428283852	3761	59	0.074572	0.413923	0.404442804872	0
chari2015Train293T	ZMYM2_chr13_20660031	AAGTAGACGTATACCAGACAGGG	1.734104046	hg19	chr13:20659983-20660083:-	GCATATTTTCCAAGGTGTTTCGGTCCAGTGAAGTAGACGTATACCAGACAGGGCTATCTGTAGAACTAGAGCATTCTGGTTGCAAATAAAAAACATCCAT	18	-1.0715296	52	13	5.69537	0	0	0.684605976634	2917	52	0.456642	0.745118	0.696930498155	76
chari2015Train293T	ZNF331_chr19_54074874	AGAAAAGTCTATGGCTACGTCGG	0.0	hg19	chr19:54074826-54074926:-	AGCAGAGTTCAGACAGGCCCACTCCTCCTGAGAAAAGTCTATGGCTACGTCGGCGAACGTCACCAAACCCTGAAACAGAAACCCACACGTGCATGATGAA	20	-1.0006781	48	46	5.67797	0	0	0.659301764388	3618	50	0.356326	0.6825	0.627911389424	0
chari2015Train293T	ZNF384_chr12_6788148	GTCCGTTACCCAGAATATCACGG	1.327250104	hg19	chr12:6788100-6788200:-	GTCAGACCAGCTGACCCCACACAGCCAAGCGTCCGTTACCCAGAATATCACGGTGGTCCCTGTGCCGTCTACAGGACTGATGACTGCTGGTGAGCAACTC	52	-0.18473458	29	18	5.26998	0	0	0.663944678438	3337	63	-0.077707	0.532866	0.513434812358	63
chari2015Train293T	ZNF521_chr18_22930880	ATCTCGGTTTCGCTTGCTTGCGG	0.254175744	hg19	chr18:22930849-22930949:+	GAGCAGGGGGTTCCTCCTTACCTTTGAGGGATCTCGGTTTCGCTTGCTTGCGGCGAGACATCCTAAAAGCAAACAGCTGAAGTTGTTTCAATTCAGCCCT	44	-0.37236971	45	12	6.26454	0	0	0.505325459176	3368	77	0.229669	0.396595	0.349295312185	0
chari2015TrainK562	ABCC8_chr11_17483303	AGCGTACCCCCAGGTCTTGCAGG	0.157977883	hg19	chr11:17483272-17483372:+	TGGACAGCAGATTCACGAAGGGCTGCAGGAAGCGTACCCCCAGGTCTTGCAGGTCCTCGGGAGGCTTCACCTCCCTCGGTGTCTTGAAGAAGATGTATCT	32	-0.66937742	18	6	6.78231	0	0	0.398917202887	5331	57	-0.652906	0.431294	0.382054075509	0
chari2015TrainK562	ABCC9_chr12_22068672	CCAATTGCCTTCAGATCAATAGG	0.098993565	hg19	chr12:22068641-22068741:+	GTTACTGCTCTCATTGCTATTGGCAATTTTCCAATTGCCTTCAGATCAATAGGCTTTTTGTGAGCAGATATAATAAGTGTGTTCATCCACCAGTATGTTG	16	-1.1395002	32	26	4.4536	0	0	0.289018051374	3441	57	-0.257357	0.312013	0.282585898026	0
chari2015TrainK562	ABI1_chr10_27066055	ACAGGGCGCTCCATATTCGCAGG	0.060332896	hg19	chr10:27066024-27066124:+	GTGTAATCGATAGGTTTCCGAATATACCTTACAGGGCGCTCCATATTCGCAGGTGCTATTATTTTGTGAGTTCTTGATGTATTCTTATTTGTTGTCAAAA	71	0.27962546	43	41	6.07177	0	0	0.592513498426	2810	61	0.411915	0.747636	0.744317628543	0
chari2015TrainK562	ABL1_chr9_133710887	CTCGTCCTCCAGCTGTTATCTGG	0.0	hg19	chr9:133710856-133710956:+	GGTGGGCTGCAAATCCAAGAAGGGGCTGTCCTCGTCCTCCAGCTGTTATCTGGAAGGTAAGCCCGGGCCGCACGGGTTGGGCTGAGTAGCCGCGCGCCCT	10	-1.3541709	33	5	9.43383	0	0	0.335057327068	3822	68	-0.861312	0.116586	0.078390236414	0
chari2015TrainK562	ABL2_chr1_179086468	TCTCAATTAAATCTGACGTCTGG	0.115651503	hg19	chr1:179086420-179086520:-	CAGCACCAGAGAGTCTTGCCTACAATACCTTCTCAATTAAATCTGACGTCTGGGGTAAGGTTGAAAGGGACTTTTTTCTGTGTCATTTTATTTTTTTTTT	27	-0.79761997	21	14	6.77209	1	0	0.418353680873	2480	57	-0.243833	0.213971	0.0930894183103	0
chari2015TrainK562	ACKR2_chr3_42906210	TCCGCCTGCGAGGCACGTAACGG	0.111411746	hg19	chr3:42906162-42906262:-	TGGCCAGATTCAGCAGATAGATCTCAACCATCCGCCTGCGAGGCACGTAACGGAGCAAGACCATGAGAAGAAGGAGGTTCCCGCTGAGGCCCAACACAAA	34	-0.61414051	58	64	4.77196	0	0	0.661649218841	3990	57	0.090909	0.530308	0.476394530365	0
chari2015TrainK562	ACKR3_chr2_237489282	CATGATTGCCAACTCCGTGGTGG	0.327868852	hg19	chr2:237489251-237489351:+	CTTCATTTACATTTTCATCTTCGTCATCGGCATGATTGCCAACTCCGTGGTGGTCTGGGTGAATATCCAGGCCAAGACCACAGGCTATGACACGCACTGC	84	0.72830593	61	46	8.42135	1	1	0.680666679395	4756	40	0.630763	0.885975	0.919559253932	70
chari2015TrainK562	ACSL3_chr2_223783789	TTTCTTTGGTCCCACGCCTGCGG	0.183486239	hg19	chr2:223783758-223783858:+	GATGAATGTTGGTGTATTTCTAGGATATAGTTTCTTTGGTCCCACGCCTGCGGCACATCATCACTGTTGATGGAAAGCCACCGACCTGGTCCGAGTTCCC	81	0.59262848	72	8	5.46857	1	0	0.64253418843	3596	73	0.395805	0.397326	0.313207043682	0
chari2015TrainK562	ACSL6_chr5_131326586	CCCACTACTATGATGATGCCCGG	0.041060152	hg19	chr5:131326538-131326638:-	CTGTGATTGGGTCTGGCCCTCAGCTACTTACCCACTACTATGATGATGCCCGGACCATGTACCAGGTGTTCCGCCGTGGGCTTAGCATCTCAGGTGAGAA	27	-0.79246899	27	33	6.00605	1	0	0.554866876147	3822	69	-0.426909	0.306391	0.316397443715	0
chari2015TrainK562	ACVR1B_chr12_52369155	GCGCACCTGCATCCCCAAAGTGG	0.336494341	hg19	chr12:52369124-52369224:+	TTTCAATCTGGATGGGATGGAGCACCATGTGCGCACCTGCATCCCCAAAGTGGAGCTGGTCCCTGCCGGGAAGCCCTTCTACTGCCTGAGCTCGGAGGAC	85	0.76333877	67	29	7.958	0	0	0.612952715563	4893	68	0.136815	0.743569	0.820664289669	78
chari2015TrainK562	ACVR1C_chr2_158412719	TGTAGGAGCACTGTCGACCCTGG	0.285877644	hg19	chr2:158412688-158412788:+	GTTCCTCCACATTTGGTCTCTTTTTCTTCCTGTAGGAGCACTGTCGACCCTGGCATGCCCATACTGTCAGCATCGCAGCTATGGACAGGAGGCAAACAGG	44	-0.37649988	52	14	7.38124	1	0	0.633116492851	3631	72	0.509022	0.616526	0.68009082519	0
chari2015TrainK562	ACVR1_chr2_158636893	CAAGCCGTGGAGTGCTGCCAAGG	0.0	hg19	chr2:158636845-158636945:-	ATGACCTGTAAGACCCCGCCGTCCCCTGGCCAAGCCGTGGAGTGCTGCCAAGGGGACTGGTGTAACAGGAACATCACGGCCCAGCTGCCCACTAAAGGTT	44	-0.38488843	49	1	5.72291	1	0	0.514472331864	4057	65	0.321893	0.70482	0.618307036014	0
chari2015TrainK562	ACVR2A_chr2_148653939	CGGTTCAACACCAGTTTGATTGG	0.118539592	hg19	chr2:148653891-148653991:-	ATGCCGCCGTTTATCTTTGTCACCATAACACGGTTCAACACCAGTTTGATTGGTTCTGTCTTTTTCCCAATTAGCATTAAAGAAAAGACACTCCTGAGTT	11	-1.3347617	26	12	4.7701	0	0	0.446188570996	3587	66	-0.928702	0.271861	0.311596619649	0
chari2015TrainK562	ACVR2B_chr3_38519728	GCGATGCCGGTACATCCAAAAGG	0.662251656	hg19	chr3:38519680-38519780:-	ATGGATGTCCACATGACCGTAGGGGGGCTTGCGATGCCGGTACATCCAAAAGGCCAGCAGGACGATGAGGGAAAGGCCCCCGATGGGCAGCAGTGAGTAG	89	0.91262634	49	69	4.55044	0	0	0.64161703779	4986	67	0.203943	0.749935	0.750702038241	84
chari2015TrainK562	ACVRL1_chr12_52307061	AGTGGTTGACGAACTCGGTGGGG	0.119426752	hg19	chr12:52307013-52307113:-	TGTGGTTGCAGAGGTGGCTGTCGCAGCAGTAGTGGTTGACGAACTCGGTGGGGCGCCCCCTGCAGAGCTCCCTGTGCAAGTTCCCGCAGCCCCGATGTTC	90	1.0	46	45	6.38247	1	0	0.720899535531	3887	58	0.536481	0.745181	0.736495499428	0
chari2015TrainK562	ADCYAP1R1_chr7_31102886	TGGTGTCGTGCACGTTTCCCTGG	0.059787158	hg19	chr7:31102855-31102955:+	CCAGTGGTGCTGGCCAAGAAGTGTCATGGCTGGTGTCGTGCACGTTTCCCTGGCTGCTCTCCTCCTGCTGCCTATGGTAAGGGCCCAGGAACATCTCTCT	40	-0.4736397	50	7	4.13134	0	0	0.515822949225	4701	56	-0.264355	0.327649	0.215226113858	0
chari2015TrainK562	ADORA1_chr1_203098271	TTGCTGTGGACCGCTACCTCCGG	0.093589144	hg19	chr1:203098240-203098340:+	CCCAGAGCTCCATCCTGGCCCTGCTGGCAATTGCTGTGGACCGCTACCTCCGGGTCAAGATCCCTCTCCGGTGAGTCCACAGCGCCGAAGGTACTCGCAG	26	-0.81612563	65	1	5.22467	0	0	0.48105333498	4182	41	0.096111	0.394425	0.25285823866	0
chari2015TrainK562	ADORA2A_chr22_24829384	GGGCTCCTCGGTGTACATCACGG	0.147691788	hg19	chr22:24829353-24829453:+	CTGCCTGTCGTCTGTGGCCATGCCCATCATGGGCTCCTCGGTGTACATCACGGTGGAGCTGGCCATTGCTGTGCTGGCCATCCTGGGCAATGTGCTGGTG	46	-0.33022206	64	26	6.60975	0	0	0.639010240192	4322	37	0.131077	0.664851	0.715944511703	69
chari2015TrainK562	ADORA2B_chr17_15848574	GACACAGGACGCGCTGTACGTGG	0.10032606	hg19	chr17:15848543-15848643:+	GGGCCCAGCTGGCCCGGCCATGCTGCTGGAGACACAGGACGCGCTGTACGTGGCGCTGGAGCTGGTCATCGCCGCGCTTTCGGTGGCGGGCAACGTGCTG	92	1.1230601	40	25	7.01809	0	0	0.645720643299	5494	38	-0.098489	0.622749	0.658822686645	0
chari2015TrainK562	ADORA3_chr1_112045892	CATTGGACTCTGCGCCATAGTGG	0.227229691	hg19	chr1:112045844-112045944:-	CAATGTTACCTACATCACCATGGAAATTTTCATTGGACTCTGCGCCATAGTGGGCAACGTGCTGGTCATCTGCGTGGTCAAGCTGAACCCCAGCCTGCAG	56	-0.10304784	40	7	6.56945	0	0	0.525292081438	3915	51	-0.15929	0.48903	0.400903099259	51
chari2015TrainK562	ADRA1A_chr8_26722416	GAAATGTTCACCGGTGCCGGCGG	0.208793908	hg19	chr8:26722385-26722485:+	CCCAAGATCACCCCGAGCAGAATGGCCTTGGAAATGTTCACCGGTGCCGGCGGTTGGGTGCAGTTGGAGCTGTCGGAAGCATTTCCCGAGAGAAACACCA	93	1.1796878	67	58	4.13441	1	1	0.636589958604	5718	64	0.77115	0.9038173	0.867817498608	59
chari2015TrainK562	ADRA1B_chr5_159343913	ATGAATCCCGACCTGGACACCGG	0.482276344	hg19	chr5:159343882-159343982:+	TCCCCCTGGCTATGGAGGGCGGACTCTAAGATGAATCCCGACCTGGACACCGGCCACAACACATCAGCACCTGCCCACTGGGGAGAGTTGAAAAATGCCA	41	-0.4498399	65	38	6.61639	1	0	0.626960612024	5014	61	0.418814	0.612024	0.669590844503	0
chari2015TrainK562	ADRA1D_chr20_4229574	AACTGACGCTCAGGAGATCGCGG	0.139508929	hg19	chr20:4229543-4229643:+	CTGCGCTGCTGTCCGGGCGGGGTCCCTCGAAACTGACGCTCAGGAGATCGCGGAAAGTCATCTCAACGCGCGGCCGTCGGTGGCCGGGCCGGGGCACAGA	78	0.4909198	51	28	4.67783	0	0	0.653838239078	5357	70	0.248649	0.638942	0.732352240408	64
chari2015TrainK562	ADRA2A_chr10_112837973	GTTCACGAGCCGCGCGCTCAAGG	0.042432815	hg19	chr10:112837942-112838042:+	GTTCGGCAACGTGCTCGTCATCATCGCCGTGTTCACGAGCCGCGCGCTCAAGGCGCCCCAAAACCTCTTCCTGGTGTCTCTGGCCTCGGCCGACATCCTG	72	0.31257839	38	1	7.67372	1	0	0.535115791623	5209	61	-0.071445	0.471418	0.533870453696	0
chari2015TrainK562	ADRA2B_chr2_96781529	GTACTCCAGCGCGCGGCTCACGG	0.554623075	hg19	chr2:96781498-96781598:+	CTTGATGCGGCGCGGGGTGCGCTTGGAGTTGTACTCCAGCGCGCGGCTCACGGCCCAGTAGCGGTCCAGGCTGATGGCGCACAGGTGCACGATGGACGAG	76	0.4380334	35	3	8.4371	1	0	0.547606688943	5904	56	0.034146	0.558773	0.64431757772	0
chari2015TrainK562	ADRA2C_chr4_3768454	GCCGAGTACTGGCCGCGCGGCGG	0.0	hg19	chr4:3768406-3768506:-	ACCACGGCAGCCAGCCCTGCCACCGCGCCCGCCGAGTACTGGCCGCGCGGCGGCCCCCAGGAAGCCCCCGAGGCATTGGCAACCCCGCCGCTGCCCCTCT	95	1.3377676	64	47	3.48506	1	1	0.52747243958	9098	67	1.135814	0.9290932	0.930793261789	65
chari2015TrainK562	ADRB1_chr10_115803924	CGAGCCCGGTAACCTGTCGTCGG	0.0	hg19	chr10:115803893-115803993:+	GGGCGCGGGGGTGCTCGTCCTGGGCGCCTCCGAGCCCGGTAACCTGTCGTCGGCCGCACCGCTCCCCGACGGCGCGGCCACCGCGGCGCGGCTGCTGGTG	57	-0.068153837	52	14	6.11599	0	0	0.642995816156	7467	59	0.286613	0.660696	0.573142052392	0
chari2015TrainK562	ADRB2_chr5_148206433	ACCCAATGGAAGCCATGCGCCGG	0.17211704	hg19	chr5:148206402-148206502:+	ACCCGGGAACGGCAGCGCCTTCTTGCTGGCACCCAATGGAAGCCATGCGCCGGACCACGACGTCACGCAGGAAAGGGACGAGGTGTGGGTGGTGGGCATG	15	-1.1784481	35	6	3.96855	1	0	0.543018682016	3870	64	0.65869	0.788058	0.740499751234	0
chari2015TrainK562	ADRB3_chr8_37823784	GAGTCTCGGAGTCCAGGCGATGG	0.151646447	hg19	chr8:37823753-37823853:+	CGAAGTCACGAACACGTTGGTCATGGTCTGGAGTCTCGGAGTCCAGGCGATGGCCACGATGACCAGCAGGTTGCCTCCCACGGTGGCCAGCACCGCCAGC	65	0.12688358	56	7	4.6323	1	0	0.546451931993	4320	62	0.936737	0.9225054	0.934567279124	0
chari2015TrainK562	AFF1_chr4_87968234	AAAGGTGACCGAAGAGCTGACGG	0.229779412	hg19	chr4:87968203-87968303:+	CAGGAGGGGTTCGGCTCTAGTCATCACAAGAAAGGTGACCGAAGAGCTGACGGAGACCACTGTGCTTCGGTGACAGATTCGGCTCCAGAGAGGGAGCTTT	77	0.48150572	46	19	6.47872	0	0	0.57836645567	4832	51	0.41103	0.79427	0.825480841369	0
chari2015TrainK562	AFF3_chr2_100623259	AGAAACCGACCGCGTATGTGAGG	0.187734668	hg19	chr2:100623211-100623311:-	CCCTAGCTTCAAAACCCAGCCTGGTCCAGCAGAAACCGACCGCGTATGTGAGGCCAATGGACGGCCAAGATCAGGCCCCTGATGAGTCTCCTAAGCTGAA	95	1.3315489	28	20	6.25752	0	0	0.6281152701	4221	69	-0.155239	0.529446	0.5	0
chari2015TrainK562	AFF4_chr5_132269971	TCCGTCCATGGGCCGCACATAGG	0.035279591	hg19	chr5:132269940-132270040:+	AGAGGACAGCTTTGGTTCCATGGACTCCTGTCCGTCCATGGGCCGCACATAGGCAGTGGGTTTCTGTAACATTGAATTGGACTTTGACATCAATGAGGGT	68	0.1998402	68	28	4.17567	0	0	0.509900135938	3766	60	0.042778	0.391536	0.270789428856	0
chari2015TrainK562	AGTR1_chr3_148459082	ACACAGCTATGGAATACCGCTGG	0.219047619	hg19	chr3:148459051-148459151:+	TTTTACTGACTTTGCCACTATGGGCTGTCTACACAGCTATGGAATACCGCTGGCCCTTTGGCAATTACCTATGTAAGATTGCTTCAGCCAGCGTCAGTTT	69	0.22952762	15	56	3.74909	1	0	0.646089760994	4076	76	0.531906	0.790402	0.722256372067	0
chari2015TrainK562	AGTR2_chrX_115303577	AAGCCCGAAGTGAAGACCGCTGG	0.050390527	hg19	chrX:115303529-115303629:-	GGTAGACTCATTGTTGCCAGAGATGTTCACAAGCCCGAAGTGAAGACCGCTGGTAATGTTTTTGCTAGTAGTGGCAAGGGTGGAGTTGCCCTTCATATTG	79	0.54599925	43	12	4.87477	1	0	0.647457210944	2699	66	0.138636	0.727624	0.696563548893	0
chari2015TrainK562	AKAP9_chr7_91630467	GTACTATATCAGTTTCGAACTGG	0.157728707	hg19	chr7:91630419-91630519:-	ACTTTCTTTGTGTTTCTTGTTCCATTCGTTGTACTATATCAGTTTCGAACTGGCTGTCTTTATGATTTCTCTTCTGAAGTTCTTCGACTGTCCCCATTAA	8	-1.4647452	20	21	7.2248	0	0	0.392267373923	3455	69	-0.078022	0.67456	0.716030153017	0
chari2015TrainK562	AKT1_chr14_105258956	GAGCGACGTGGCTATTGTGAAGG	0.068870523	hg19	chr14:105258908-105259008:-	CGTGAGCGTCGCGGGAGCCTCGGGCACCATGAGCGACGTGGCTATTGTGAAGGAGGGTTGGCTGCACAAACGAGGTTAGTACCCGCTGCCAGGGCTGGGC	41	-0.44819515	65	14	3.53454	0	0	0.645326156841	4764	74	0.273229	0.766306	0.774579146361	0
chari2015TrainK562	AKT2_chr19_40748543	TCGCCAACAGCCTCAAGCAGCGG	0.164598633	hg19	chr19:40748495-40748595:-	GGGAGGAGTGGATGCGGGCCATCCAGATGGTCGCCAACAGCCTCAAGCAGCGGGCCCCAGGCGAGGACCCCATGGACTACAAGTGTGGCTCCCCCAGTGA	64	0.098918394	66	40	3.41369	0	0	0.586679335315	5273	66	1.04914	0.840428	0.869827178445	59
chari2015TrainK562	ALDH2_chr12_112219774	CTCTCCAGTGGACGGATTGACGG	0.089171975	hg19	chr12:112219726-112219826:-	CTTGTCCCCTTCAGCTACCTGACAGATGACCTCTCCAGTGGACGGATTGACGGTGGGGAATGTTTTCCTGCTGACGGCATCGTGCCATTCATTGTTTATG	77	0.45755433	46	14	4.72457	0	0	0.427603471817	4811	54	-0.361464	0.285485	0.203869481366	0
chari2015TrainK562	ALK_chr2_30143323	GCGTAGACACGGAAGAGCGAGGG	0.144780657	hg19	chr2:30143292-30143392:+	GAGGAGGATGGTGGCAGCAGTAGGTCCCGGGCGTAGACACGGAAGAGCGAGGGCACCACGAAGTCAACTGCCAGACTCTTCCTCTGCAGGCGCGAGTAGC	81	0.61277273	52	84	5.51523	1	0	0.641807185149	4856	60	1.037913	0.9260308	0.908002144826	71
chari2015TrainK562	AMER1_chrX_63412627	TTAGCAGTATCCGCCGTCACCGG	0.520833333	hg19	chrX:63412579-63412679:-	CCAAGCCAAAGAAAGGCCTAAAAGGCTTTTTTAGCAGTATCCGCCGTCACCGGAAGAGCAAGGTCACTGGGGCTGAGCAAAGTGAGCCAGGGGCCAAGGG	36	-0.57575505	67	59	5.77843	1	0	0.585367226655	3289	55	-0.055448	0.346851	0.29867399473	0
chari2015TrainK562	AMHR2_chr12_53819239	GTAGTTCTTTCGCTGTAGCAGGG	0.0	hg19	chr12:53819191-53819291:-	TGGCTCTGGCACTGGCTCACCTCGCACTCTGTAGTTCTTTCGCTGTAGCAGGGCTGGAACAGACAAGAGCCTTAGGGTCAGGGTGCAAATGCATAGGGAC	67	0.1764118	56	87	5.26819	0	0	0.60593258893	3304	67	0.333679	0.662405	0.645595578585	61
chari2015TrainK562	APC_chr5_112043415	ATGTACGCCTCCCTGGGCTCGGG	0.573584906	hg19	chr5:112043384-112043484:+	CAGTTGCCTTCTCGGGCCTCGGCGCCCCCTATGTACGCCTCCCTGGGCTCGGGTCCGGTCGCCCCTTTGCCCGCTTCTGTACCACCCTCAGTTCTCGGGT	16	-1.1204164	55	7	6.78186	1	0	0.506233555253	7963	67	0.098079	0.469152	0.434124064387	0
chari2015TrainK562	APLNR_chr11_57004206	TGTGGGCTACCTACACGTACCGG	0.197682345	hg19	chr11:57004158-57004258:-	CTGACCTGACCTTCGTGGTGACGCTGCCCCTGTGGGCTACCTACACGTACCGGGACTATGACTGGCCCTTTGGGACCTTCTTCTGCAAGCTCAGCAGCTA	13	-1.2429931	54	43	6.99747	0	0	0.51988523186	5263	61	0.197453	0.58246	0.645861833272	0
chari2015TrainK562	AQP11_chr11_77301334	TCTGCATCATCACGCCGCACGGG	0.0	hg19	chr11:77301286-77301386:-	CCGTCTCGGGGGACATGCCCCCCAGCATCATCTGCATCATCACGCCGCACGGGTTGCTGGACGTGCCCACCAGAGTCAGGCCATGCACAAGCGAGAAGAA	52	-0.1898066	70	44	4.03462	1	0	0.586692268887	3677	45	0.126918	0.680765	0.730116617616	0
chari2015TrainK562	AQP1_chr7_30951644	GAACAACCAGACGGCGGTCCAGG	0.064967325	hg19	chr7:30951613-30951713:+	TTCTGCCCTGGGCTTCAAATACCCGGTGGGGAACAACCAGACGGCGGTCCAGGACAACGTGAAGGTGTCGCTGGCCTTCGGGCTGAGCATCGCCACGCTG	30	-0.70330734	51	1	5.23205	1	0	0.445942822329	5443	39	-0.300282	0.605984	0.621789249737	0
chari2015TrainK562	AQP2_chr12_50344858	GTAGAAGGCGGCTCGGAGAACGG	0.021836445	hg19	chr12:50344810-50344910:-	GGCCACAGCCCCCAGCAGCTGGGCAGCCACGTAGAAGGCGGCTCGGAGAACGGAGACGTGGCAGCCCACCAGGCAGGCCACAGTCACGGCAGGGTTGATG	72	0.3248138	70	46	4.16289	0	0	0.603519507682	5914	55	0.18897	0.579147	0.526435928904	60
chari2015TrainK562	AQP3_chr9_33447469	AGATGCTCCACATCCGCTACCGG	0.0	hg19	chr9:33447421-33447521:-	GACAGAAGGAGCTGGTGTCCCGCTGCGGGGAGATGCTCCACATCCGCTACCGGCTGCTCCGACAGGCGCTGGCCGAGTGCCTGGGGACCCTCATCCTGGT	6	-1.5806925	44	21	4.73933	1	0	0.53774050072	5419	61	0.132731	0.415668	0.425484399709	0
chari2015TrainK562	AQP4_chr18_24442378	AGAACCATGTCGACCGGTAAAGG	0.0	hg19	chr18:24442347-24442447:+	GCAATGCTGAGTCCAAAGCAAAGGGAGATGAGAACCATGTCGACCGGTAAAGGCTTTTCTGTTCCACCCCAGTTGATGGTGGATCCCAGGCTGAGGAGAA	34	-0.61118032	42	18	5.65803	0	0	0.510715837002	2955	66	0.025023	0.489372	0.374633829717	0
chari2015TrainK562	AQP5_chr12_50355890	CTCGGCCCTCAAGTGGCCGTCGG	0.113032666	hg19	chr12:50355859-50355959:+	CACCCTCATCTTCGTCTTCTTTGGCCTGGGCTCGGCCCTCAAGTGGCCGTCGGCGCTGCCTACCATCCTGCAGATCGCGCTGGCGTTTGGCCTGGCCATA	40	-0.47516051	65	12	10.07207	1	0	0.528871944556	6436	53	0.551857	0.610174	0.613063235774	0
chari2015TrainK562	AQP6_chr12_50367207	TACGAGGAAGGCCAGCGTCACGG	0.291724244	hg19	chr12:50367159-50367259:-	CACAGCACGGGGCAGAGAGATGTGGGAGCCTACGAGGAAGGCCAGCGTCACGGCGGGGTTGGCGTGGGCCCCGCTGGCCTTCCAGGTGACCTGCACAGCC	78	0.51318073	53	10	4.04403	1	0	0.605096432147	6502	62	0.339064	0.639123	0.63069789595	0
chari2015TrainK562	AQP8_chr16_25228592	CTGCACAAACCGTTCGTACCAGG	0.280636109	hg19	chr16:25228544-25228644:-	AGCAGAGCCCAGCAGTTCGACCAGACATGGCTGCACAAACCGTTCGTACCAGGACACTCGCCACCTGCCACCCACGCTCGGCTCCCTGGCCTTGTCATTG	21	-0.96434637	44	5	8.20725	1	0	0.523511410472	5348	61	-0.354014	0.164558	0.148856791901	0
chari2015TrainK562	ARHGAP26_chr5_142150335	AGTCGCTGAACTCGAGCGCTGGG	0.353063344	hg19	chr5:142150287-142150387:-	TCTCTCGGAAGTGCGGACTATCGAGGCAGCAGTCGCTGAACTCGAGCGCTGGGAGCCCCATGGTGCGCGCGGCGCCCAGCCGGGGGGCGCGCCTCCGCCG	32	-0.66582462	48	17	4.87038	1	0	0.543199549992	5499	60	-0.080775	0.289974	0.164011038476	0
chari2015TrainK562	ARHGEF12_chr11_120298841	TGACGGCTCTACTTCAGAGTCGG	0.0	hg19	chr11:120298793-120298893:-	TGTCATGATGGGAGACATATGTCCAATGACTGACGGCTCTACTTCAGAGTCGGCAAGTGGAATCTGGGGCGACCCAGGTGGGCGTCCCTGAACAGTGAGA	19	-1.0289699	54	39	6.9927	0	0	0.676870909072	3381	63	0.710644	0.675367	0.671451482445	0
chari2015TrainK562	ARID1A_chr1_27023186	CCGGACCTGAAGAACTCGAACGG	0.0	hg19	chr1:27023155-27023255:+	GCCGGCAGCGGCGGCGGGCCCGGCGCGGAGCCGGACCTGAAGAACTCGAACGGGAACGCGGGCCCTAGGCCCGCCCTGAACAATAACCTCACGGAGCCGC	48	-0.2931052	62	21	6.18224	0	0	0.545205987143	6031	58	0.265734	0.595984	0.599387573239	75
chari2015TrainK562	ARNT_chr1_150830829	GTCGCCGCTTAATAGCCCTCTGG	0.072542105	hg19	chr1:150830798-150830898:+	TCATAACACACTACACTCAAACTCACCCTGGTCGCCGCTTAATAGCCCTCTGGACAATGGCTCCTCCACCTTGAATTCCAGGTCCAGAGTTTCCAGAGGC	59	-0.029018673	34	19	5.21984	1	0	0.593873098468	4144	74	-0.174307	0.542088	0.408066187733	0
chari2015TrainK562	AR_chrX_66765069	GGATCACTTCGCGCACGCTCTGG	0.25743232	hg19	chrX:66765021-66765121:-	CGGCCTCTGGGTGCCTGGGGCCCGGGTTCTGGATCACTTCGCGCACGCTCTGGAACAGATTCTGGAAAGCTCCTCGGTAGGTCTTGGACGGCGGCCGAGG	49	-0.26059958	26	9	6.63541	1	0	0.440568075925	3426	60	-0.037442	0.77721	0.800602891594	0
chari2015TrainK562	ASIC1_chr12_50452585	CGTCCAGCCGGTGAGCATCCAGG	0.146145415	hg19	chr12:50452554-50452654:+	ACTGAAGGCCGAGGAGGAGGAGGTGGGTGGCGTCCAGCCGGTGAGCATCCAGGCCTTCGCCAGCAGCTCCACACTGCACGGCCTGGCCCACATCTTCTCC	37	-0.54972119	31	2	5.92577	1	0	0.521017331551	5564	64	-0.125589	0.286647	0.228559341379	0
chari2015TrainK562	ASIC2_chr17_32483445	ATCCGCCACATCTTCGTGTATGG	1.303780965	hg19	chr17:32483397-32483497:-	ATCTTTGCCAACACCTCCACCCTCCATGGCATCCGCCACATCTTCGTGTATGGGCCGCTGACCATCCGGCGTGTGCTGTGGGCAGTGGCCTTCGTGGGCT	31	-0.68045645	43	1	6.6907	0	0	0.329869781511	4374	68	-0.814344	0.14106	0.104076570543	0
chari2015TrainK562	ASIC3_chr7_150746033	GCCAGCAACTGCTCGATGCACGG	0.199558121	hg19	chr7:150746002-150746102:+	CGGCGGCCAGCCTCGGACATCCGCGTGTTCGCCAGCAACTGCTCGATGCACGGGCTGGGCCACGTCTTCGGGCCAGGCAGCCTGAGCCTGCGCCGGGGGA	79	0.52830615	29	22	4.67907	0	0	0.507972153065	5147	55	-0.261183	0.453032	0.5	0
chari2015TrainK562	ASIC4_chr2_220379188	TCTCCTCGATCGTCTCCTTGTGG	0.406428967	hg19	chr2:220379140-220379240:-	GCCGCTGCTGCCTCTGCTGCCGCTTGTCTCTCTCCTCGATCGTCTCCTTGTGGCTTCCCTTATCAGCACCAGCACAGCTGTCAGCCCCTGCGTGTGTCCC	80	0.58160056	28	40	4.04502	0	0	0.661942408821	4611	70	-0.048129	0.382675	0.46382507232	0
chari2015TrainK562	ASIC5_chr4_156784776	TACACAATATTGTTCAGAACCGG	0.173611111	hg19	chr4:156784728-156784828:-	ACTTTGCCATCTCCACTTCCTTTCATGGGATACACAATATTGTTCAGAACCGGAGCAAAATTCGCAGGGTGCTCTGGTTGGTGGTGGTTCTGGGCTCAGT	9	-1.4275744	46	14	5.81551	0	0	0.475314392996	3239	61	-0.077701	0.311555	0.192516842092	0
chari2015TrainK562	ASPSCR1_chr17_79935570	CCCGAACGGCCGGCGCCACACGG	0.055964929	hg19	chr17:79935539-79935639:+	CGGCGGAGGCTCCGCGGTGTCGGTGCTGGCCCCGAACGGCCGGCGCCACACGGTGAAGGTGACGCCGAGCACCGTGCTGCTTCAGGTGCGGCCGCCCGCC	78	0.49046124	53	10	7.58087	1	0	0.469347264942	6148	63	-0.007651	0.39092	0.351946699757	0
chari2015TrainK562	ASXL1_chr20_31017717	TGCCGCTCTCGCCATCGGCGTGG	0.71524363	hg19	chr20:31017669-31017769:-	CCAGAGAGCCGCTGCTGCTGCTGGACGGGCTGCCGCTCTCGCCATCGGCGTGGCAGCCCGAGAACCCTGAAGGCACAGCATTCCACTGGTCAAAAGTATC	56	-0.088817478	38	39	5.82576	1	0	0.639181148936	5508	62	0.372265	0.678578	0.663257600211	0
chari2015TrainK562	ATF1_chr12_51203342	CCCATCTATCAGACTAGCAGCGG	0.0	hg19	chr12:51203311-51203411:+	GCTGCTGTCACTTCTATGTCTGTTCCAACTCCCATCTATCAGACTAGCAGCGGACAGTACAGTATGTATAGGAATCAGTTTCCACATTATAAACACACAA	49	-0.2679995	37	60	6.10376	0	0	0.623958352998	3850	62	0.670525	0.808933	0.810700356142	63
chari2015TrainK562	ATIC_chr2_216177226	TTTAGTGTCTCTGACAAAACCGG	0.810810811	hg19	chr2:216177195-216177295:+	TGAGAAAAAATGTCTTCTCTTTCAGCCTTATTTAGTGTCTCTGACAAAACCGGCCTTGTGGAATTTGCAAGAAACCTGACCGCTCTTGGTTTGAATCTGG	26	-0.82275834	55	27	6.13252	0	0	0.421676053383	3265	61	0.221743	0.237501	0.18489122023	0
chari2015TrainK562	ATM_chr11_108098387	CTCTATCATGTTCTAGTTGACGG	0.0	hg19	chr11:108098339-108098439:-	TTAAGTAATTTACTACCTTTCGTTCTGTAGCTCTATCATGTTCTAGTTGACGGCAGCAGATAAGCAGATCATTAAGTACTAGACTCATGGTTCACAATTT	13	-1.2421087	54	13	5.64802	0	0	0.415170838114	3018	61	-0.057933	0.232333	0.152393119125	0
chari2015TrainK562	ATRX_chrX_76939487	AAATTCCGAGTTTCGAGCGATGG	0.0	hg19	chrX:76939439-76939539:-	GAAGGCTCATCTTGCATTGGAAGAAGACTTAAATTCCGAGTTTCGAGCGATGGATGCTGTAAACAAAGAGAAAAATACCAAAGAGCATAAAGTCATAGAT	54	-0.1579069	40	34	4.24636	1	0	0.513446850507	3171	56	0.405894	0.794799	0.75573503562	0
chari2015TrainK562	AVPR1A_chr12_63544475	CGTTGCGCACGTCCCTCGGTGGG	0.418289341	hg19	chr12:63544444-63544544:+	GCACGGCGATCTCCAGTTTGGCCAGCTCCTCGTTGCGCACGTCCCTCGGTGGGCCGTTGCCCTCCCCGAGGGCTTCGGCCTCCCGGCTTGTGTTGCCAGC	18	-1.0516058	44	24	7.85938	1	0	0.563763476023	7167	66	0.256842	0.429624	0.381090462044	0
chari2015TrainK562	AVPR1B_chr1_206224578	GCTGGCGACCGGGGGCAACCTGG	0.247985121	hg19	chr1:206224547-206224647:+	GGAGATCGGAGTCCTGGCCACTGTCCTGGTGCTGGCGACCGGGGGCAACCTGGCTGTGCTGCTGACCCTGGGCCAGCTGGGCCGCAAGCGCTCCCGCATG	83	0.6743049	43	9	7.99996	1	0	0.473187877517	6762	54	-0.197307	0.492085	0.479468769529	0
chari2015TrainK562	AVPR2_chrX_153171258	AAGGCCACCGACCGCTTCCGTGG	0.21140848	hg19	chrX:153171227-153171327:+	CTGTTCCAAGTGCTGCCCCAGCTGGCCTGGAAGGCCACCGACCGCTTCCGTGGGCCAGATGCCCTGTGTCGGGCCGTGAAGTATCTGCAGATGGTGGGCA	81	0.60779452	44	16	5.56874	1	0	0.530938441786	5741	69	-0.020573	0.753919	0.749204348794	0
chari2015TrainK562	AXIN1_chr16_396971	CTTCGGTGAAACTTGCTCCGAGG	0.282336333	hg19	chr16:396940-397040:+	CCTCACCAGGCACTGGGGGTCGGGGAGCATCTTCGGTGAAACTTGCTCCGAGGTCCAAGGGGAAACCCTGCTCTTGGATATTCATTTTGGGACTCTGCGT	94	1.2583294	33	70	6.8644	1	0	0.68944007172	4114	69	0.596141	0.656529	0.735095644283	85
chari2015TrainK562	AXL_chr19_41737159	GGGTAGATGCCGCTCAGGCCTGG	0.0	hg19	chr19:41737111-41737211:-	AGTCTCACCTGCAGGGTGCAGTGGGTCAGGGGGTAGATGCCGCTCAGGCCTGGAGTCCAAGCCACCTCCAGCTCCGTGGGTTGGCGGGAGACCAGGTGGA	30	-0.7074275	47	7	8.72473	1	0	0.436986333541	6229	84	0.155077	0.76852	0.735849999514	0
chari2015TrainK562	BAI1_chr8_143545709	GTTCTTCGGCTACTTCTCCGCGG	0.126470216	hg19	chr8:143545678-143545778:+	CGAGCCGTGCGCCACGCTGGTGCAGGGAAAGTTCTTCGGCTACTTCTCCGCGGCCGCCGTGTTCCCGGCCAACGCCTCGCGCTGCTCCTGGACGCTACGC	98	1.6575451	29	79	8.72834	1	0	0.716575771085	5014	49	0.415885	0.747317	0.710214691474	82
chari2015TrainK562	BAI2_chr1_32222183	GCGGTTGAAGCGCAGGTAGAGGG	0.0	hg19	chr1:32222152-32222252:+	GGGGGCAAAGTGTGCGCACACCTGCTCCTGGCGGTTGAAGCGCAGGTAGAGGGAGTACTTGGTGGGGTCAGGGTTCTCCAGGGTCCAGGAGCAGCCCGAG	87	0.85124267	74	17	4.2998	0	0	0.600055266553	5302	52	0.07397	0.629496	0.653494811466	54
chari2015TrainK562	BAI3_chr6_69665954	TGCTCAGTAACGTGCTCGAATGG	0.062881782	hg19	chr6:69665923-69666023:+	CAGTGGCAAGAGTGGAGTTCGTGGAGCCAGTGCTCAGTAACGTGCTCGAATGGGACTCAGCAGAGAAGCCGGCAGTGCACTGCAGCTGCCCATGGAGGCT	30	-0.7158563	46	6	4.13421	0	0	0.520241143816	4159	61	-0.367088	0.238619	0.126423355743	0
chari2015TrainK562	BCL11A_chr2_60773135	TGTTTATCAACGTCATCTAGAGG	0.0	hg19	chr2:60773087-60773187:-	GGCATCCAGGTCACGCCAGAGGATGACGATTGTTTATCAACGTCATCTAGAGGAATTTGCCCCAAACAGGAACACATAGCAGGTAAATGAGAAGCAAGGA	20	-0.97926081	27	23	3.59032	0	0	0.61297571661	2735	84	0.373476	0.527691	0.479879965116	0
chari2015TrainK562	BCL11B_chr14_99724132	CGCCATCCTCGAAGAAGACGAGG	0.889679715	hg19	chr14:99724084-99724184:-	GTCTCCAGCAGAGGCTGACCATGTGGAGGCCGCCATCCTCGAAGAAGACGAGGGTCTGGAGATAGAGGAGCCAAGTGGCCTGGGGCTGATGGTGGGTGGC	74	0.3715223	12	21	5.71619	0	0	0.537343771776	4669	56	0.467338	0.729481	0.753002898739	0
chari2015TrainK562	BCL2_chr18_60985591	GTCGTCGCCGGCCTGGCGGAGGG	0.0	hg19	chr18:60985560-60985660:+	GGCGAAGTCGCGGCGGTAGCGGCGGGAGAAGTCGTCGCCGGCCTGGCGGAGGGTCAGGTGGACCACAGGTGGCACCGGGCTGAGCGCAGGCCCCGCGGCG	78	0.48700782	60	16	6.67755	1	0	0.516691110415	7336	57	0.361616	0.699154	0.710412541732	55
chari2015TrainK562	BCL3_chr19_45259572	TCGACATCTACAACAACCTACGG	0.0	hg19	chr19:45259541-45259641:+	TCAACCTCTTCCAGCAGGGGGGCCGGGAGCTCGACATCTACAACAACCTACGGCAGGTGAGGCTCGGTCTGAGGGAGGAGGGCTGGGGCCTGGACTCCTG	52	-0.19968308	46	54	2.93619	0	0	0.673625925922	3263	60	0.597502	0.725085	0.68291174762	0
chari2015TrainK562	BCL6_chr3_187451455	GATACAGCTGTCAGCCGGCGAGG	0.0	hg19	chr3:187451424-187451524:+	AAGAACATCACTGGCATGGCGGGTGAACTGGATACAGCTGTCAGCCGGCGAGGCCATTTTGTCTTCACTTGAAAAAAGAGGCCAAAATCCTGTTAGTCCT	93	1.1708996	57	39	4.68663	1	0	0.652147616798	3367	62	0.222145	0.838692	0.864058637051	54
chari2015TrainK562	BCL7A_chr12_122460008	GGTCGGTTCGAGCCGAGACGAGG	0.0	hg19	chr12:122459977-122460077:+	TCCGTCTCCCCGCCGGAACCATGTCGGGCAGGTCGGTTCGAGCCGAGACGAGGAGCCGGGCCAAAGATGATATCAAGAGGGTCATGGCGGCGATCGAGAA	87	0.83154836	32	83	5.17491	1	0	0.622002478495	5386	66	0.722602	0.845086	0.88024189875	69
chari2015TrainK562	BCL9_chr1_147091035	GAGTTTGTAAGGAGCGCTCCCGG	0.293589953	hg19	chr1:147090987-147091087:-	CAGGAAAAAGCATGCGCTGGATATCTCTGAGAGTTTGTAAGGAGCGCTCCCGGTGCTCCAGCTGCTCCTGAGATAGGCCATCGGGATTCTCTCCCAGTGT	24	-0.88352254	58	10	4.88465	1	0	0.562685624808	4805	52	-0.368817	0.524853	0.567571131754	0
chari2015TrainK562	BCOR_chrX_39937147	GTGAACGTTCCCATACAGGGGGG	0.095026924	hg19	chrX:39937116-39937216:+	CATGCGGACCCTCTCGCTGTTCATCCAGCTGTGAACGTTCCCATACAGGGGGGTTGCTGAGAGCATGTCGTCTTCTGGGATGGCAGCTTTGCTTCAAGCG	96	1.3974175	68	66	7.4622	1	1	0.743368355929	3980	68	0.976816	0.89728	0.915939683042	80
chari2015TrainK562	BCR_chr22_23523150	GGTGGACCCGGTGGGCTTCGCGG	0.076628352	hg19	chr22:23523119-23523219:+	CGGCGGCGCAGGTAAGGCCGGCCGCGCCATGGTGGACCCGGTGGGCTTCGCGGAGGCGTGGAAGGCGCAGTTCCCGGACTCAGAGCCCCCGCGCATGGAG	81	0.61123694	65	15	6.64086	1	0	0.439389426317	7107	57	-0.202987	0.530085	0.532628980166	50
chari2015TrainK562	BDKRB1_chr14_96730211	GCCCCGGCGGCAACTGAACGTGG	0.508373206	hg19	chr14:96730180-96730280:+	GAACCTTTTTGTCCTGTTGGTCTTCCTCCTGCCCCGGCGGCAACTGAACGTGGCAGAAATCTACCTGGCCAACCTGGCAGCCTCTGATCTGGTGTTTGTC	89	0.93568972	47	41	4.22148	0	0	0.617665695638	4454	62	0.540124	0.784986	0.847308636214	52
chari2015TrainK562	BDKRB2_chr14_96707280	TGACACAAGCGGTGACGTTGTGG	0.321715818	hg19	chr14:96707232-96707332:-	ACACTTCCCAGATGAGGGATGGGTAGCTGATGACACAAGCGGTGACGTTGTGGCCCTCATCGCTGTACTCCTTCATGGTCCGGAACACCAGCATGGGTGA	58	-0.046112489	44	6	6.68985	0	0	0.667216935938	3674	57	-0.064426	0.580975	0.609634363045	0
chari2015TrainK562	BIRC3_chr11_102195778	GTTGGCGACAGAAAAGTCAATGG	0.080321285	hg19	chr11:102195730-102195830:-	ATGTAGTAAAAGCCTGCTTTTGCCAGATCTGTTGGCGACAGAAAAGTCAATGGCCATGTCTGAAAAGTAAGTAATCTGGCATTTTCGTTATTCATTGCAC	87	0.83676775	39	47	5.18142	0	0	0.605678032259	3929	55	0.454266	0.753418	0.740715425795	0
chari2015TrainK562	BLM_chr15_91304359	ATTGGCCGACCTTCCTTGATGGG	0.0	hg19	chr15:91304311-91304411:-	GCTGAGGAAAGTCTTTCTGATACTGATTTAATTGGCCGACCTTCCTTGATGGGTTGATAGGCAGCTGTGGAAGATTTGCTGGCTGCTAAATTATGCATTA	18	-1.0534065	56	38	7.75625	0	0	0.495422202516	3316	70	-0.396459	0.176387	0.132061084266	0
chari2015TrainK562	BMPR1B_chr4_96044967	TTGATGGACCTATACACCACAGG	0.03531697	hg19	chr4:96044936-96045036:+	GGCTCTTTTTCTTTTTAATTTCAGATTTTGTTGATGGACCTATACACCACAGGGCTTTACTTATATCTGTGACTGTCTGTAGTTTGCTCTTGGTCCTTAT	58	-0.038950578	61	7	6.75012	1	0	0.593200100873	3488	66	0.228755	0.629679	0.603638367021	0
chari2015TrainK562	BMPR2_chr2_203383545	CTGATTGGCCGAGGTCGATATGG	0.069783671	hg19	chr2:203383514-203383614:+	AATACCTTGCTTTCTTTAAAACACTTGCAGCTGATTGGCCGAGGTCGATATGGAGCAGTATATAAAGGCTCCTTGGATGAGCGTCCAGTTGCTGTAAAAG	56	-0.095335887	48	7	6.87134	0	0	0.399111022034	4026	56	-0.387148	0.350234	0.210261684382	0
chari2015TrainK562	BRCA1_chr17_41243789	AGACAGACACTCGGTAGCAACGG	0.0	hg19	chr17:41243758-41243858:+	CAATGATAATAAATTCTCCTCTGTGTTCTTAGACAGACACTCGGTAGCAACGGTGCTATGCCTAGTAGACTGAGAAGGTATATTGTTTACTTTACCAAAT	45	-0.36033945	38	70	6.13756	0	0	0.638542331553	3551	51	0.118853	0.799	0.801551350638	58
chari2015TrainK562	BRD3_chr9_136918569	CGCCACGACAGTCGCCCCCGCGG	0.0	hg19	chr9:136918521-136918621:-	AAAGTGAGTGAGCTGCCGGAGGATGTCCACCGCCACGACAGTCGCCCCCGCGGGGATCCCGGCGACCCCGGGCCCTGTGAACCCACCCCCCCCGGAGGTC	90	0.99913339	57	13	5.17141	1	0	0.595420710987	8436	69	0.381176	0.65884	0.648646157558	0
chari2015TrainK562	BRD4_chr19_15376421	TTTGGTACCGTGGAAACGCCAGG	0.737704918	hg19	chr19:15376390-15376490:+	GTCTGCGGAGGAGTCGATGCTTGAGTTGTGTTTGGTACCGTGGAAACGCCAGGTTTTGCTGTCCCTACAAATCATAATAAGACGGCGAGTTAGAGACCAT	39	-0.50740117	55	29	5.33384	1	0	0.540503649162	3881	64	0.072389	0.485952	0.426838320783	0
chari2015TrainK562	BRIP1_chr17_59886040	GTCATCGAATACCATTAAGAAGG	0.0	hg19	chr17:59885992-59886092:-	TTGTTCTACTAAACAAGGAAACAGTCAAGAGTCATCGAATACCATTAAGAAGGATCATACAGGGAAATCCAAGATACCCAAAATATATTTTGGGACACGC	78	0.48637118	20	14	3.97014	0	0	0.564573307847	4625	53	0.259623	0.683732	0.608281011278	69
chari2015TrainK562	BUB1B_chr15_40457309	ATGATCCGCCCTTGCCTTAAAGG	0.353312303	hg19	chr15:40457261-40457361:-	TCTTGTGCCAGTGCTCCCTGAAGCGTGGACATGATCCGCCCTTGCCTTAAAGGTTGTACATTTTCTTTACTCAGTTCCCATTCATCTCCCTCCAGGGACA	38	-0.53054363	54	2	7.14295	0	0	0.205250356105	3097	66	-0.825651	0.22575	0.222490828311	0
chari2015TrainK562	C2orf44_chr2_24262291	CAAGCAGTGCATCCGATCCATGG	0.076785257	hg19	chr2:24262243-24262343:-	CTACTCAGGACTGGACTGAATGCGTTGCATCAAGCAGTGCATCCGATCCATGGCCTTGCCTGGACCGATGGGAATCAAGTTGTCCTAACTGATTTGCGGC	57	-0.067795607	38	11	8.27128	0	0	0.558047960564	3942	68	0.115642	0.654634	0.579411764848	68
chari2015TrainK562	C3AR1_chr12_8212224	GTCTGGATAATCTAATGAGCTGG	0.0	hg19	chr12:8212193-8212293:+	AGACCTGTTTTCTAGTGGATCTCCATAAAAGTCTGGATAATCTAATGAGCTGGAGAGACCAAATTTGTAGCCACATCTATTATGGTTGTCTGTAGTGAAG	15	-1.1559934	9	11	3.56479	0	0	0.540705035231	3544	62	0.307261	0.695189	0.714457022239	0
chari2015TrainK562	C5AR1_chr19_47823234	AGCGGACCATCAATGCCATCTGG	0.180937372	hg19	chr19:47823203-47823303:+	TGGTGGTCTGGGTGACGGCATTCGAGGCCAAGCGGACCATCAATGCCATCTGGTTCCTCAACTTGGCGGTAGCCGACTTCCTCTCCTGCCTGGCGCTGCC	51	-0.20555502	24	27	6.64357	1	0	0.498737174167	3667	41	-0.354664	0.310812	0.237989522492	0
chari2015TrainK562	C5AR2_chr19_47844066	GATTCTGTCAGCTACGAGTATGG	0.262620368	hg19	chr19:47844035-47844135:+	GCCCAGACACCAGGAGCCTGAATGGGGAACGATTCTGTCAGCTACGAGTATGGGGATTACAGCGACCTCTCGGACCGCCCTGTGGACTGCCTGGATGGCG	67	0.17078817	42	9	4.43349	0	0	0.391653990029	3703	37	-0.361573	0.530998	0.530330587005	0
[truncated: 30,292 more rows]
[truncated: 2 more columns]
