# Supplementary material for: Evaluation of off-target and on-target scoring algorithms and integration into the guide RNA selection tool CRISPOR
Source: Genome Biol. 2016 Jul 5;17:148. doi: 10.1186/s13059-016-1012-2 (PMC4934014; doi:10.1186/s13059-016-1012-2)
Supplement: Additional file 15: Table S7. — Details of the Teboul mouse dataset of this study. (XLS 70 kb) [file 13059_2016_1012_MOESM15_ESM.xls]

## Sheet: Sheet1
Supplemental Table 7: Details of the Teboul mouse dataset of this study
Sequence	PAM	Total nb of pups obtained	Nb of mutants	In-vivo efficacy %
CCGGGCAGGCAAGACGCGCC	TGG	13	3	23.0769
TGGAAGCTGGTCCCCCACAT	TGG	7	5	71.4286
AAGTCATATTCAGGGCGCGC	AGG	15	5	33.3333
GGCTTCCGGGGCGCCCTCGC	AGG	8	3	37.5
GCTTTGTAGGTGGGGTGACT	CGG	13	1	7.69231
TCCAAGTGATCTAGGTGCCA	AGG	7	0	0
AGTGTGTGAGGCGCCAGCTG	TGG	10	6	60
tacCTCTGCCACACGGTGAG	TGG	27	12	44.4444
GAGTTGGAACATCCAGGCCC	TGG	62	27	43.5484
GGATGTACTGGTATCCGAGC	TGG	6	6	100
CCTCTCTCGAGTACGGTACC	TGG	7	1	14.2857
AGCGCGCGTTGTCCTCGTTC	AGG	5	4	80
CGTGCTGCACCGGCGCGCAA	CGG	10	1	10
TCGTTCTCTACAAGATACAG	CGG	22	7	31.8182
ACTCTGTATCTCCGAGTTCG	TGG	5	0	0
GGTGGGTGAAAGCCATGCGT	GGG	15	9	60
TGATGCCGTGATTGTCAAGC	TGG	22	0	0
TACTCTGGTGATGAATGCCG	CGG	22	13	59.0909
ACACACAGTGCAAGCGTGTA	GGG	28	5	17.8571
CCTCGTCCTGTACTCTTGGC	TGG	6	0	0
TTAGCTGCGAGTCTTCAAGT	TGG	21	6	28.5714
CCAGCTACCGACATCCTCTC	TGG	11	8	72.7273
GTTCTACTGCATTTGCCACG	AGG	3	0	0
GGCAGCGTTGCAGAGCAGTT	GGG	5	3	60
GTAAATACAGTTCAGAGATG	AGG	61	11	18.0328
CAGGTGCACGAATATCTCAA	AGG	4	0	0
GCCTACGTGGGGATGAGTGA	CGG	6	2	33.3333
AAAACATCGGGGCGCCCGGG	GGG	11	4	36.3636
CCGTGGTGGCACCATCTCTG	TGG	12	2	16.6667
ACCATTATCCTAGGACAGAT	GGG	43	16	37.2093
TTCACTCAGACCATTATCCT	AGG	9	0	0
